# Supplementary material for: Identification and Characterization of circRNA in Longissimus Dorsi of Different Breeds of Cattle
Source: Front Genet. 2020 Nov 26;11:565085. doi: 10.3389/fgene.2020.565085 (PMC7726199; doi:10.3389/fgene.2020.565085)
Supplement: Supplementary file 1 [file Table_1.XLS]

circRNA_ID	B1	B2	B3	L1	L2	L3	Location	Source_Gene
bta_circ_0000001	0	0	0	2	0	0	NC_006853.1:9849..10020:-	Null
bta_circ_0000002	0	2	0	0	0	0	NC_037328.1:10360209..10362943:+	gene138
bta_circ_0000003	14	22	13	22	12	5	NC_037328.1:10360228..10362943:+	gene138
bta_circ_0000004	0	0	3	0	0	0	NC_037328.1:10400541..10434862:+	gene138
bta_circ_0000005	0	8	5	0	10	8	NC_037328.1:10421280..10446067:+	gene138
bta_circ_0000006	2	0	0	0	0	0	NC_037328.1:10520949..10531151:+	gene138
bta_circ_0000007	0	0	2	0	5	3	NC_037328.1:106151455..106155785:-	gene861
bta_circ_0000008	3	6	6	3	16	12	NC_037328.1:106159995..106168019:-	gene861
bta_circ_0000009	0	4	10	3	31	33	NC_037328.1:106175892..106184745:-	gene861
bta_circ_0000010	16	9	23	17	44	31	NC_037328.1:106495937..106496660:-	gene863,Null
bta_circ_0000011	0	0	0	0	7	0	NC_037328.1:106495937..106517046:-	Null
bta_circ_0000012	0	5	2	5	14	7	NC_037328.1:106495937..106576731:-	gene863
bta_circ_0000013	0	0	0	0	0	3	NC_037328.1:106496325..106576731:-	gene863
bta_circ_0000014	0	0	0	3	0	0	NC_037328.1:106496486..106511134:-	gene863
bta_circ_0000015	0	0	4	0	0	0	NC_037328.1:106556574..106718009:-	Null
bta_circ_0000016	0	0	0	0	13	10	NC_037328.1:106576649..106705966:-	Null
bta_circ_0000017	4	2	3	0	11	8	NC_037328.1:106576649..106716261:-	Null
bta_circ_0000018	10	29	24	8	72	26	NC_037328.1:106576649..106718009:-	Null
bta_circ_0000019	0	0	3	0	0	2	NC_037328.1:10661551..10683626:-	gene141
bta_circ_0000020	0	0	0	0	0	4	NC_037328.1:106640900..106642638:-	Null
bta_circ_0000021	0	0	2	0	0	4	NC_037328.1:10665232..10683626:-	gene141
bta_circ_0000022	0	0	0	0	2	4	NC_037328.1:106675518..106705966:-	Null
bta_circ_0000023	6	6	7	4	33	36	NC_037328.1:106703976..106705966:-	Null
bta_circ_0000024	0	0	0	3	0	0	NC_037328.1:10670504..10675037:-	gene141
bta_circ_0000025	2	8	6	0	16	6	NC_037328.1:10670504..10683626:-	gene141
bta_circ_0000026	43	46	59	51	101	76	NC_037328.1:106705556..106705966:-	Null
bta_circ_0000027	0	0	0	2	0	0	NC_037328.1:106705556..106708134:-	Null
bta_circ_0000028	2	12	10	4	36	8	NC_037328.1:106705556..106716261:-	Null
bta_circ_0000029	23	24	22	11	112	72	NC_037328.1:106705556..106718009:-	Null
bta_circ_0000030	0	0	0	0	2	0	NC_037328.1:106705866..106718009:-	Null
bta_circ_0000031	0	0	0	0	4	5	NC_037328.1:106714015..106716261:-	Null
bta_circ_0000032	0	4	2	0	8	0	NC_037328.1:106714015..106718009:-	Null
bta_circ_0000033	0	0	0	2	2	3	NC_037328.1:106716216..106718009:-	gene866
bta_circ_0000034	0	0	4	3	2	6	NC_037328.1:10672568..10683626:-	gene141
bta_circ_0000035	2	11	7	0	17	0	NC_037328.1:106960086..106970508:+	gene870
bta_circ_0000036	0	0	0	0	5	0	NC_037328.1:106966875..106976632:+	gene870
bta_circ_0000037	0	0	0	0	0	4	NC_037328.1:106985423..106986410:+	Null
bta_circ_0000038	0	0	5	4	0	0	NC_037328.1:10705043..10707624:-	gene143
bta_circ_0000039	0	2	0	3	7	0	NC_037328.1:107094620..107097368:+	gene876
bta_circ_0000040	0	0	3	0	0	0	NC_037328.1:107178222..107181879:+	gene876
bta_circ_0000041	0	3	0	0	0	0	NC_037328.1:10726267..10727583:-	gene143
bta_circ_0000042	0	0	2	3	3	0	NC_037328.1:10726267..10733906:-	gene143
bta_circ_0000043	0	0	0	0	2	0	NC_037328.1:108482602..108484001:-	Null
bta_circ_0000044	0	0	0	0	3	0	NC_037328.1:108709553..108727550:-	gene887
bta_circ_0000045	2	0	3	2	0	6	NC_037328.1:108833032..108838647:+	gene888
bta_circ_0000046	10	6	8	5	17	4	NC_037328.1:108893176..108900630:-	gene889
bta_circ_0000047	34	169	60	13	77	51	NC_037328.1:108898153..108900630:-	gene889
bta_circ_0000048	4	7	0	6	17	8	NC_037328.1:109400361..109400974:-	gene892
bta_circ_0000049	8	5	0	0	0	3	NC_037328.1:111101400..111106889:+	gene908
bta_circ_0000050	2	0	0	0	6	6	NC_037328.1:111104724..111105704:+	gene908
bta_circ_0000051	3	7	6	0	11	12	NC_037328.1:111764129..111776202:-	gene916
bta_circ_0000052	11	25	19	4	30	16	NC_037328.1:111772503..111776202:-	gene916
bta_circ_0000053	0	3	0	0	0	2	NC_037328.1:111846197..111849187:+	gene919
bta_circ_0000054	0	0	0	6	0	0	NC_037328.1:112271999..112287946:-	Null
bta_circ_0000055	0	3	0	0	0	0	NC_037328.1:112495966..112531634:-	gene928
bta_circ_0000056	2	2	0	0	0	0	NC_037328.1:112507532..112531634:-	gene928
bta_circ_0000057	0	6	0	0	0	0	NC_037328.1:112507532..112590672:-	gene928
bta_circ_0000058	0	0	2	0	0	0	NC_037328.1:112527439..112531634:-	gene928
bta_circ_0000059	0	5	0	0	0	0	NC_037328.1:112554931..112590672:-	gene928
bta_circ_0000060	0	0	3	0	0	4	NC_037328.1:113346454..113366056:+	gene933
bta_circ_0000061	0	0	0	0	5	0	NC_037328.1:114373219..114374538:-	gene938
bta_circ_0000062	0	0	0	0	3	0	NC_037328.1:115308850..115333043:-	gene945
bta_circ_0000063	0	4	7	0	8	3	NC_037328.1:115308850..115344548:-	gene945
bta_circ_0000064	0	5	0	0	3	0	NC_037328.1:115308850..115423447:-	gene945
bta_circ_0000065	0	6	0	0	0	0	NC_037328.1:115308850..115462394:-	gene945
bta_circ_0000066	0	0	0	0	6	0	NC_037328.1:115320101..115333043:-	gene945
bta_circ_0000067	0	4	3	0	9	0	NC_037328.1:115320101..115344548:-	gene945
bta_circ_0000068	27	31	25	12	63	50	NC_037328.1:115332843..115344548:-	gene945
bta_circ_0000069	0	0	0	0	4	0	NC_037328.1:115332843..115462394:-	gene945
bta_circ_0000070	0	0	0	0	6	0	NC_037328.1:115419175..115423447:-	gene945
bta_circ_0000071	3	14	11	8	16	10	NC_037328.1:115461409..115462394:-	gene945
bta_circ_0000072	4	5	0	0	0	0	NC_037328.1:116720260..116728738:-	gene960
bta_circ_0000073	0	4	0	0	0	0	NC_037328.1:116971189..116980463:-	gene960
bta_circ_0000074	0	0	0	0	3	0	NC_037328.1:117732097..117743464:+	Null
bta_circ_0000075	0	0	0	0	3	0	NC_037328.1:117732111..117743464:+	Null
bta_circ_0000076	0	2	0	0	0	0	NC_037328.1:117737546..117743464:+	Null
bta_circ_0000077	19	28	23	7	34	20	NC_037328.1:117737546..117745917:+	Null
bta_circ_0000078	0	0	0	0	7	0	NC_037328.1:117737546..117755168:+	Null
bta_circ_0000079	9	9	6	0	7	8	NC_037328.1:118260261..118284622:-	gene980
bta_circ_0000080	0	0	0	0	0	6	NC_037328.1:118260261..118304239:-	gene980
bta_circ_0000081	0	0	0	0	3	0	NC_037328.1:118497117..118497553:+	gene985
bta_circ_0000082	0	2	0	0	0	0	NC_037328.1:118497120..118615783:+	gene985
bta_circ_0000083	5	9	4	0	9	14	NC_037328.1:119010219..119024444:-	gene993
bta_circ_0000084	0	0	4	0	0	0	NC_037328.1:119014761..119024444:-	gene993
bta_circ_0000085	8	0	3	2	0	7	NC_037328.1:119020583..119024444:-	gene993
bta_circ_0000086	0	0	0	0	4	0	NC_037328.1:119084876..119103887:+	gene995
bta_circ_0000087	0	0	4	0	4	0	NC_037328.1:119118076..119127736:+	gene995
bta_circ_0000088	0	0	0	0	2	0	NC_037328.1:119172354..119173171:-	gene996
bta_circ_0000089	0	0	0	0	4	0	NC_037328.1:119172354..119188392:-	gene996
bta_circ_0000090	0	4	0	0	0	0	NC_037328.1:120913870..120921569:+	Null
bta_circ_0000091	0	0	2	0	0	0	NC_037328.1:121957880..121962817:+	gene1015
bta_circ_0000092	0	0	0	0	0	4	NC_037328.1:121957880..121965581:+	gene1015
bta_circ_0000093	0	5	0	0	0	0	NC_037328.1:122280145..122297071:+	gene1017
bta_circ_0000094	0	0	2	0	4	3	NC_037328.1:122403420..122407014:+	gene1019
bta_circ_0000095	2	0	0	0	0	0	NC_037328.1:122420199..122457790:+	gene1019
bta_circ_0000096	0	0	0	0	2	0	NC_037328.1:122445776..122457790:+	gene1019
bta_circ_0000097	0	10	10	0	0	0	NC_037328.1:126274923..126298301:-	gene1035
bta_circ_0000098	2	0	0	0	0	0	NC_037328.1:126274923..126302218:-	gene1035
bta_circ_0000099	9	4	6	0	4	0	NC_037328.1:126274923..126308670:-	gene1035
bta_circ_0000100	0	0	0	0	0	9	NC_037328.1:126488157..126503740:+	gene1039
bta_circ_0000101	0	0	0	0	4	0	NC_037328.1:126512570..126525094:+	gene1039
bta_circ_0000102	2	0	0	0	0	0	NC_037328.1:126544073..126575396:+	gene1039
bta_circ_0000103	0	0	0	0	2	0	NC_037328.1:126607502..126609050:+	gene1040
bta_circ_0000104	0	0	0	0	5	0	NC_037328.1:126611056..126626142:+	gene1040
bta_circ_0000105	5	19	11	0	15	26	NC_037328.1:126622356..126626142:+	gene1040
bta_circ_0000106	0	0	0	0	2	0	NC_037328.1:126785386..126786473:+	gene1041
bta_circ_0000107	37	69	45	15	143	94	NC_037328.1:126859765..126894155:+	gene1042
bta_circ_0000108	0	0	0	0	0	4	NC_037328.1:126859765..126984860:+	gene1042
bta_circ_0000109	4	8	5	0	8	12	NC_037328.1:126867680..126894155:+	Null,gene1042
bta_circ_0000110	0	0	0	0	0	2	NC_037328.1:126867680..126981812:+	Null,gene1042
bta_circ_0000111	0	0	0	0	2	0	NC_037328.1:126867680..126984860:+	Null
bta_circ_0000112	14	15	7	0	12	8	NC_037328.1:126879670..126894155:+	gene1042
bta_circ_0000113	0	4	0	0	0	0	NC_037328.1:126879670..126895907:+	gene1042
bta_circ_0000114	0	0	0	0	0	2	NC_037328.1:126879670..126895911:+	gene1042
bta_circ_0000115	0	0	0	0	3	0	NC_037328.1:126884717..126895911:+	gene1042
bta_circ_0000116	0	0	0	0	4	6	NC_037328.1:126884717..126898950:+	Null,gene1042
bta_circ_0000117	5	0	0	0	9	5	NC_037328.1:126884717..126984860:+	gene1042
bta_circ_0000118	0	0	0	0	2	0	NC_037328.1:126894089..126984860:+	gene1042
bta_circ_0000119	2	3	0	0	4	0	NC_037328.1:126916164..126984860:+	Null
bta_circ_0000120	0	0	0	0	0	9	NC_037328.1:126940826..126984860:+	Null
bta_circ_0000121	0	0	4	0	9	0	NC_037328.1:126956772..126984860:+	gene1042
bta_circ_0000122	0	0	0	0	3	0	NC_037328.1:126975880..126984860:+	Null
bta_circ_0000123	0	0	0	3	0	0	NC_037328.1:126975880..127020366:+	Null,gene1042
bta_circ_0000124	0	13	3	0	26	11	NC_037328.1:126977498..126981812:+	gene1042
bta_circ_0000125	47	85	62	50	504	376	NC_037328.1:126977498..126984860:+	gene1042
bta_circ_0000126	0	0	0	0	0	4	NC_037328.1:126977498..126989964:+	gene1042
bta_circ_0000127	0	0	2	0	37	26	NC_037328.1:126977498..127001625:+	gene1042
bta_circ_0000128	3	0	0	0	7	0	NC_037328.1:126977498..127009125:+	gene1042
bta_circ_0000129	0	0	0	0	6	4	NC_037328.1:126977498..127016358:+	gene1042
bta_circ_0000130	7	8	0	2	14	18	NC_037328.1:126977498..127020366:+	gene1042
bta_circ_0000131	0	3	0	0	6	0	NC_037328.1:126981691..127016358:+	gene1042
bta_circ_0000132	7	12	14	7	31	28	NC_037328.1:127011862..127020366:+	gene1042
bta_circ_0000133	17	9	3	0	10	13	NC_037328.1:127417895..127443346:-	gene1051
bta_circ_0000134	2	0	0	0	0	0	NC_037328.1:127427904..127443346:-	gene1051
bta_circ_0000135	2	0	0	0	7	0	NC_037328.1:127437452..127443346:-	gene1051
bta_circ_0000136	0	6	0	0	0	0	NC_037328.1:128011691..128024400:-	gene1062
bta_circ_0000137	3	0	0	0	0	0	NC_037328.1:128011691..128029561:-	gene1062
bta_circ_0000138	0	0	0	3	0	0	NC_037328.1:129072456..129073205:-	Null
bta_circ_0000139	0	0	0	0	2	0	NC_037328.1:129556625..129557568:+	Null
bta_circ_0000140	0	0	0	0	0	2	NC_037328.1:129556625..129557622:+	Null
bta_circ_0000141	3	9	2	0	0	0	NC_037328.1:130387365..130407755:+	gene1084
bta_circ_0000142	0	0	2	0	5	0	NC_037328.1:130400401..130407755:+	gene1084
bta_circ_0000143	2	7	6	0	14	16	NC_037328.1:130529073..130537149:+	gene1087
bta_circ_0000144	45	67	51	28	61	57	NC_037328.1:130531339..130537149:+	gene1087
bta_circ_0000145	0	3	0	2	0	0	NC_037328.1:130531339..130596464:+	gene1087
bta_circ_0000146	0	0	0	4	10	0	NC_037328.1:130560930..130592231:+	gene1087
bta_circ_0000147	15	8	7	0	0	0	NC_037328.1:130560930..130595112:+	gene1087
bta_circ_0000148	0	6	0	0	13	12	NC_037328.1:130560930..130596464:+	gene1087
bta_circ_0000149	0	0	0	0	0	5	NC_037328.1:130560930..130597379:+	gene1087
bta_circ_0000150	0	0	0	0	0	7	NC_037328.1:130571851..130573739:+	gene1087
bta_circ_0000151	2	2	0	0	16	8	NC_037328.1:130571851..130583093:+	gene1087
bta_circ_0000152	16	22	12	4	83	131	NC_037328.1:130571851..130596464:+	gene1087
bta_circ_0000153	0	3	0	0	11	9	NC_037328.1:130571851..130597379:+	gene1087
bta_circ_0000154	67	70	83	86	94	91	NC_037328.1:130571851..130598345:+	gene1087
bta_circ_0000155	0	0	2	0	0	0	NC_037328.1:130571851..130598395:+	gene1087
bta_circ_0000156	0	3	0	0	0	0	NC_037328.1:130571851..130600382:+	Null
bta_circ_0000157	0	0	0	0	0	4	NC_037328.1:130594166..130596464:+	gene1087
bta_circ_0000158	0	2	0	0	0	0	NC_037328.1:130744093..130744816:-	Null
bta_circ_0000159	0	3	0	0	3	3	NC_037328.1:130791523..130793750:+	Null
bta_circ_0000160	4	4	0	0	0	4	NC_037328.1:130834507..130839958:-	gene1095
bta_circ_0000161	0	4	2	0	3	0	NC_037328.1:130868157..130887604:-	gene1095
bta_circ_0000162	0	4	0	0	0	0	NC_037328.1:130868157..130899774:-	gene1095
bta_circ_0000163	0	9	4	0	4	0	NC_037328.1:130882446..130887604:-	gene1095
bta_circ_0000164	0	19	8	8	17	14	NC_037328.1:130885841..130887604:-	gene1095
bta_circ_0000165	0	0	0	0	4	0	NC_037328.1:130885841..130899774:-	gene1095
bta_circ_0000166	4	6	11	5	13	0	NC_037328.1:132236202..132236445:-	gene1107
bta_circ_0000167	0	0	0	0	0	6	NC_037328.1:132236202..132241074:-	gene1107
bta_circ_0000168	4	5	13	0	18	7	NC_037328.1:132236202..132244319:-	gene1107
bta_circ_0000169	0	5	4	0	0	16	NC_037328.1:132236202..132267678:-	gene1107
bta_circ_0000170	0	0	2	0	0	0	NC_037328.1:132571704..132646112:+	gene1113
bta_circ_0000171	2	0	0	0	0	0	NC_037328.1:132740582..132784603:+	gene1113
bta_circ_0000172	0	0	0	0	2	0	NC_037328.1:132757272..132759481:+	gene1113
bta_circ_0000173	0	0	0	0	5	2	NC_037328.1:132757272..132784603:+	gene1113
bta_circ_0000174	2	0	2	0	0	0	NC_037328.1:132917636..132920429:+	gene1113
bta_circ_0000175	19	24	19	8	11	22	NC_037328.1:132963714..132984060:-	gene1115
bta_circ_0000176	8	14	15	0	19	10	NC_037328.1:132979528..132984060:-	gene1115
bta_circ_0000177	5	0	2	0	0	10	NC_037328.1:133143580..133146885:-	gene1117
bta_circ_0000178	0	3	0	0	0	0	NC_037328.1:133143580..133199369:-	gene1117
bta_circ_0000179	3	0	3	0	4	0	NC_037328.1:133143580..133217093:-	gene1117
bta_circ_0000180	2	0	0	3	8	0	NC_037328.1:133187375..133204662:-	gene1117
bta_circ_0000181	0	4	0	0	0	5	NC_037328.1:133187375..133217093:-	gene1117
bta_circ_0000182	3	15	7	10	96	26	NC_037328.1:133198529..133204662:-	gene1117
bta_circ_0000183	7	6	0	0	6	9	NC_037328.1:133198529..133217093:-	gene1117
bta_circ_0000184	2	0	0	0	0	0	NC_037328.1:133217019..133289022:-	gene1117
bta_circ_0000185	7	0	0	0	0	0	NC_037328.1:133243843..133261945:-	gene1117
bta_circ_0000186	4	0	0	0	0	0	NC_037328.1:133243843..133289022:-	gene1117
bta_circ_0000187	0	3	0	0	0	0	NC_037328.1:133286563..133289022:-	gene1117
bta_circ_0000188	0	0	0	0	2	0	NC_037328.1:133286563..133301953:-	gene1117
bta_circ_0000189	0	0	0	0	10	0	NC_037328.1:133286563..133301986:-	gene1117
bta_circ_0000190	0	2	0	0	0	0	NC_037328.1:133301800..133325541:-	gene1117
bta_circ_0000191	0	3	0	0	0	0	NC_037328.1:134803765..134810870:-	gene1122
bta_circ_0000192	0	12	0	0	5	8	NC_037328.1:134827554..134828719:-	gene1122
bta_circ_0000193	0	0	0	0	2	0	NC_037328.1:135109176..135125866:+	gene1125
bta_circ_0000194	4	3	0	0	2	0	NC_037328.1:135109176..135129520:+	gene1125
bta_circ_0000195	0	0	2	0	0	0	NC_037328.1:135109176..135158085:+	gene1125
bta_circ_0000196	11	8	5	7	17	21	NC_037328.1:135120790..135122804:+	gene1125
bta_circ_0000197	3	0	0	0	4	0	NC_037328.1:135120790..135125866:+	gene1125
bta_circ_0000198	19	16	14	7	16	14	NC_037328.1:135120790..135129520:+	gene1125
bta_circ_0000199	2	0	0	0	0	0	NC_037328.1:135120790..135158085:+	gene1125
bta_circ_0000200	0	0	0	4	2	0	NC_037328.1:135122670..135129520:+	gene1125
bta_circ_0000201	0	0	4	4	4	0	NC_037328.1:135125813..135142345:+	gene1125
bta_circ_0000202	0	3	0	0	0	0	NC_037328.1:135129376..135158085:+	gene1125
bta_circ_0000203	0	0	0	3	0	0	NC_037328.1:135136453..135149187:+	gene1125
bta_circ_0000204	26	37	31	18	42	50	NC_037328.1:135136453..135158085:+	gene1125
bta_circ_0000205	0	0	0	0	2	0	NC_037328.1:135142259..135158085:+	gene1125
bta_circ_0000206	0	0	0	0	2	0	NC_037328.1:135798908..135806420:+	gene1134
bta_circ_0000207	19	20	23	0	38	15	NC_037328.1:135800031..135806420:+	gene1134
bta_circ_0000208	0	0	0	0	2	0	NC_037328.1:136203740..136275902:-	Null,gene1139
bta_circ_0000209	0	0	0	0	3	0	NC_037328.1:136842523..136852625:+	gene1145
bta_circ_0000210	8	3	5	2	0	6	NC_037328.1:136890308..136893677:-	gene1146
bta_circ_0000211	6	10	3	3	2	0	NC_037328.1:136890308..136898862:-	gene1146
bta_circ_0000212	5	3	2	3	0	0	NC_037328.1:136890308..136902876:-	gene1146
bta_circ_0000213	0	0	0	0	3	0	NC_037328.1:136924406..136933690:+	gene1147
bta_circ_0000214	0	3	0	0	0	0	NC_037328.1:137094464..137095142:-	gene1149
bta_circ_0000215	0	0	0	0	4	0	NC_037328.1:137097483..137107836:-	gene1149
bta_circ_0000216	0	0	0	0	0	4	NC_037328.1:137119854..137122380:-	gene1149
bta_circ_0000217	0	0	0	0	3	0	NC_037328.1:137135791..137155652:-	gene1149
bta_circ_0000218	0	0	0	2	3	3	NC_037328.1:137148527..137155652:-	gene1149
bta_circ_0000219	0	8	6	0	0	0	NC_037328.1:137148527..137163971:-	gene1149
bta_circ_0000220	0	0	0	0	0	3	NC_037328.1:137149537..137163971:-	gene1149
bta_circ_0000221	0	3	6	3	14	22	NC_037328.1:137151834..137155652:-	gene1149
bta_circ_0000222	0	0	5	0	0	0	NC_037328.1:137151834..137163971:-	gene1149
bta_circ_0000223	2	3	0	0	0	0	NC_037328.1:138406263..138407990:+	gene1158
bta_circ_0000224	0	0	2	2	3	0	NC_037328.1:138406263..138428801:+	gene1158
bta_circ_0000225	2	6	3	5	13	7	NC_037328.1:138937997..138944368:-	gene1165
bta_circ_0000226	8	18	18	0	14	9	NC_037328.1:138937997..138949521:-	gene1165
bta_circ_0000227	0	0	0	0	0	3	NC_037328.1:138948031..138949521:-	gene1165
bta_circ_0000228	6	4	0	0	0	0	NC_037328.1:139235494..139257733:-	Null
bta_circ_0000229	4	0	0	0	0	0	NC_037328.1:139251405..139296578:-	gene1167
bta_circ_0000230	0	10	4	9	22	14	NC_037328.1:139261610..139268408:-	gene1167
bta_circ_0000231	2	6	6	3	11	0	NC_037328.1:139261610..139269485:-	gene1167
bta_circ_0000232	0	0	0	0	7	4	NC_037328.1:139261610..139271514:-	gene1167
bta_circ_0000233	0	0	2	0	8	0	NC_037328.1:139275003..139277101:-	gene1167
bta_circ_0000234	4	8	0	0	13	3	NC_037328.1:139275003..139283011:-	gene1167
bta_circ_0000235	10	13	7	0	13	11	NC_037328.1:139275003..139289895:-	gene1167
bta_circ_0000236	2	0	0	0	0	0	NC_037328.1:139275003..139343459:-	gene1167
bta_circ_0000237	0	0	0	0	0	2	NC_037328.1:139287412..139301216:-	gene1167
bta_circ_0000238	0	2	0	0	0	0	NC_037328.1:139292466..139301216:-	gene1167
bta_circ_0000239	0	0	0	7	5	0	NC_037328.1:139296447..139301216:-	gene1167
bta_circ_0000240	0	4	0	0	0	0	NC_037328.1:139310784..139339297:-	gene1167
bta_circ_0000241	8	2	2	3	3	3	NC_037328.1:139310784..139343459:-	gene1167
bta_circ_0000242	0	3	0	0	0	0	NC_037328.1:139315302..139315830:-	gene1167
bta_circ_0000243	2	0	0	0	0	0	NC_037328.1:139315302..139327261:-	gene1167
bta_circ_0000244	3	0	0	0	0	0	NC_037328.1:139315302..139339297:-	gene1167
bta_circ_0000245	0	0	4	0	0	0	NC_037328.1:139315302..139343459:-	gene1167
bta_circ_0000246	3	0	0	0	4	0	NC_037328.1:139319478..139339297:-	gene1167
bta_circ_0000247	0	0	0	0	0	3	NC_037328.1:139322850..139339297:-	gene1167
bta_circ_0000248	2	4	0	0	0	7	NC_037328.1:139322850..139343459:-	gene1167
bta_circ_0000249	7	9	12	6	17	18	NC_037328.1:139324500..139339297:-	gene1167
bta_circ_0000250	11	14	11	2	27	30	NC_037328.1:139324500..139340695:-	gene1167
bta_circ_0000251	16	14	11	6	21	22	NC_037328.1:139327191..139339297:-	gene1167
bta_circ_0000252	0	0	0	0	0	4	NC_037328.1:139327191..139340695:-	gene1167
bta_circ_0000253	0	0	0	0	0	3	NC_037328.1:139327191..139343459:-	gene1167
bta_circ_0000254	5	2	9	4	0	3	NC_037328.1:139334812..139339297:-	gene1167
bta_circ_0000255	15	30	31	11	73	63	NC_037328.1:139334812..139343459:-	gene1167
bta_circ_0000256	0	0	0	0	2	0	NC_037328.1:139334812..139356237:-	gene1167
bta_circ_0000257	0	0	3	0	0	0	NC_037328.1:139339076..139343459:-	gene1167
bta_circ_0000258	3	0	0	0	0	0	NC_037328.1:139454534..139455431:+	gene1171
bta_circ_0000259	0	0	4	3	0	0	NC_037328.1:141426038..141459853:+	gene1184
bta_circ_0000260	0	0	0	2	0	0	NC_037328.1:141440581..141459853:+	gene1184
bta_circ_0000261	0	0	0	0	0	4	NC_037328.1:143677062..143703793:-	gene1224
bta_circ_0000262	4	0	4	0	4	0	NC_037328.1:143692479..143703793:-	gene1224
bta_circ_0000263	0	8	0	0	0	0	NC_037328.1:144535929..144536149:-	gene1242
bta_circ_0000264	0	2	0	0	0	0	NC_037328.1:144535929..144562420:-	Null,gene1242
bta_circ_0000265	0	0	0	0	8	4	NC_037328.1:144662920..144665325:-	gene1258
bta_circ_0000266	0	0	0	0	2	0	NC_037328.1:144662920..144675906:-	gene1258
bta_circ_0000267	0	2	0	0	0	0	NC_037328.1:144675731..144676725:-	Null
bta_circ_0000268	22	41	36	0	22	12	NC_037328.1:145016085..145029722:+	gene1264
bta_circ_0000269	0	2	0	0	0	0	NC_037328.1:145873720..145874070:-	gene1278
bta_circ_0000270	0	0	0	0	10	7	NC_037328.1:145907725..145914383:-	gene1279
bta_circ_0000271	0	3	0	0	0	0	NC_037328.1:145967286..145971979:-	gene1280
bta_circ_0000272	0	3	4	2	0	0	NC_037328.1:145970195..145971979:-	gene1280
bta_circ_0000273	0	0	0	0	3	3	NC_037328.1:146074348..146076052:+	gene1283
bta_circ_0000274	2	0	2	0	0	0	NC_037328.1:146082610..146093485:+	gene1283
bta_circ_0000275	4	13	6	0	10	0	NC_037328.1:146091628..146093485:+	gene1283
bta_circ_0000276	0	0	0	0	5	0	NC_037328.1:146148536..146168191:+	gene1285
bta_circ_0000277	21	57	31	9	87	72	NC_037328.1:146153396..146159552:+	gene1285
bta_circ_0000278	9	20	15	13	50	12	NC_037328.1:146153396..146168191:+	gene1285
bta_circ_0000279	3	3	12	12	13	8	NC_037328.1:146166830..146168191:+	gene1285
bta_circ_0000280	0	0	2	0	0	0	NC_037328.1:146219685..146221026:+	gene1285
bta_circ_0000281	4	7	0	0	0	0	NC_037328.1:146321517..146327298:+	gene1288
bta_circ_0000282	0	4	6	0	0	0	NC_037328.1:146326355..146327298:+	gene1288
bta_circ_0000283	5	12	5	3	3	0	NC_037328.1:146330918..146332147:+	gene1288
bta_circ_0000284	0	2	0	0	0	0	NC_037328.1:147016493..147017408:-	Null
bta_circ_0000285	0	0	0	2	0	0	NC_037328.1:148347742..148359538:+	Null
bta_circ_0000286	4	0	0	0	0	0	NC_037328.1:148516871..148529331:+	gene1309
bta_circ_0000287	0	2	0	3	0	0	NC_037328.1:148549309..148550442:+	gene1309
bta_circ_0000288	0	0	0	0	0	3	NC_037328.1:148549309..148550652:+	gene1309
bta_circ_0000289	0	0	3	0	0	0	NC_037328.1:148549309..148565644:+	gene1309
bta_circ_0000290	0	6	0	0	0	0	NC_037328.1:148560122..148565644:+	gene1309
bta_circ_0000291	0	0	0	0	0	6	NC_037328.1:148562876..148565644:+	gene1309
bta_circ_0000292	0	0	0	0	0	3	NC_037328.1:148617824..148633106:+	gene1312
bta_circ_0000293	0	0	2	0	12	6	NC_037328.1:148622242..148626199:+	gene1312
bta_circ_0000294	2	4	3	0	4	6	NC_037328.1:148622261..148626199:+	gene1312
bta_circ_0000295	290	756	461	138	1112	610	NC_037328.1:148622266..148626199:+	gene1312
bta_circ_0000296	0	0	0	0	10	0	NC_037328.1:148622273..148626199:+	gene1312
bta_circ_0000297	10	9	7	0	0	13	NC_037328.1:148629645..148635354:+	gene1312
bta_circ_0000298	0	2	0	0	0	0	NC_037328.1:149033153..149039128:-	gene1316
bta_circ_0000299	2	7	2	0	0	6	NC_037328.1:149146152..149160227:-	gene1316
bta_circ_0000300	2	2	0	0	7	4	NC_037328.1:149149685..149160227:-	gene1316
bta_circ_0000301	0	5	4	0	4	0	NC_037328.1:149157570..149160227:-	gene1316
bta_circ_0000302	0	0	0	0	0	2	NC_037328.1:149158038..149160227:-	gene1316
bta_circ_0000303	5	33	9	2	17	9	NC_037328.1:149159956..149167666:-	gene1316
bta_circ_0000304	53	73	56	17	61	60	NC_037328.1:149330702..149351461:+	gene1322
bta_circ_0000305	0	0	0	0	0	4	NC_037328.1:149330702..149364706:+	gene1322
bta_circ_0000306	2	0	0	0	3	0	NC_037328.1:149334395..149337700:+	gene1322
bta_circ_0000307	4	0	5	0	3	4	NC_037328.1:149334395..149340549:+	gene1322
bta_circ_0000308	0	0	3	0	0	0	NC_037328.1:149351407..149364706:+	gene1322
bta_circ_0000309	3	3	0	4	0	0	NC_037328.1:149360754..149364706:+	gene1322
bta_circ_0000310	5	2	4	0	0	0	NC_037328.1:149360754..149399212:+	gene1322
bta_circ_0000311	5	0	0	0	0	0	NC_037328.1:149373821..149376970:+	gene1322
bta_circ_0000312	0	0	0	0	0	3	NC_037328.1:149388836..149395804:+	gene1322
bta_circ_0000313	0	0	0	0	3	0	NC_037328.1:149402333..149407354:+	gene1322
bta_circ_0000314	0	8	3	0	16	13	NC_037328.1:149617409..149651792:+	Null
bta_circ_0000315	0	5	3	7	8	7	NC_037328.1:149617409..149668135:+	gene1324
bta_circ_0000316	0	2	0	0	0	0	NC_037328.1:149617409..149675253:+	gene1324
bta_circ_0000317	5	8	7	6	27	23	NC_037328.1:149617409..149678642:+	gene1324
bta_circ_0000318	2	0	0	0	0	4	NC_037328.1:149617409..149687430:+	gene1324
bta_circ_0000319	0	6	0	0	0	0	NC_037328.1:149667939..149675253:+	gene1324
bta_circ_0000320	17	39	26	11	49	34	NC_037328.1:149667939..149678642:+	gene1324
bta_circ_0000321	4	0	5	0	0	10	NC_037328.1:149667939..149687430:+	gene1324
bta_circ_0000322	0	4	7	0	3	3	NC_037328.1:149667939..149699013:+	gene1324
bta_circ_0000323	52	65	70	44	131	87	NC_037328.1:149694866..149699013:+	gene1324
bta_circ_0000324	0	2	0	0	3	2	NC_037328.1:150720332..150744488:-	gene1330
bta_circ_0000325	2	0	0	0	0	0	NC_037328.1:151176327..151178269:+	gene1335
bta_circ_0000326	0	6	0	0	0	5	NC_037328.1:151486747..151492976:+	gene1338
bta_circ_0000327	20	31	21	3	44	40	NC_037328.1:151486747..151495618:+	gene1338
bta_circ_0000328	10	20	20	0	27	18	NC_037328.1:151486747..151503450:+	gene1338
bta_circ_0000329	0	0	0	0	0	4	NC_037328.1:151486747..151512568:+	gene1338
bta_circ_0000330	4	0	5	0	11	4	NC_037328.1:151486747..151514967:+	gene1338
bta_circ_0000331	3	0	0	0	0	0	NC_037328.1:151486747..151525503:+	gene1338
bta_circ_0000332	0	4	0	0	0	0	NC_037328.1:151492842..151514967:+	gene1338
bta_circ_0000333	0	3	0	0	0	0	NC_037328.1:151492842..151531444:+	gene1338
bta_circ_0000334	0	0	5	0	0	0	NC_037328.1:151503277..151531444:+	gene1338
bta_circ_0000335	0	3	6	0	0	8	NC_037328.1:152255433..152273841:+	gene1344
bta_circ_0000336	0	0	0	0	4	0	NC_037328.1:152259449..152261862:+	gene1344
bta_circ_0000337	3	13	5	0	4	9	NC_037328.1:152613132..152622400:-	gene1354
bta_circ_0000338	0	0	2	0	0	0	NC_037328.1:152615220..152620789:-	gene1354
bta_circ_0000339	0	3	0	3	0	0	NC_037328.1:152615220..152622400:-	gene1354
bta_circ_0000340	0	3	5	0	12	9	NC_037328.1:152616364..152620789:-	gene1354
bta_circ_0000341	40	46	42	11	43	41	NC_037328.1:152661043..152666763:+	gene1355
bta_circ_0000342	0	0	0	0	7	0	NC_037328.1:152708895..152711294:-	gene1356
bta_circ_0000343	9	22	15	5	63	17	NC_037328.1:152708895..152712675:-	gene1356
bta_circ_0000344	5	16	7	0	0	5	NC_037328.1:152824912..152878436:-	Null,gene1356
bta_circ_0000345	2	0	0	0	0	0	NC_037328.1:152874604..152888929:-	Null
bta_circ_0000346	20	30	18	0	36	9	NC_037328.1:152877952..152878436:-	Null
bta_circ_0000347	0	0	0	0	0	6	NC_037328.1:153274404..153277231:+	gene1362
bta_circ_0000348	0	12	20	4	20	11	NC_037328.1:153274404..153277811:+	gene1362
bta_circ_0000349	0	0	14	0	2	12	NC_037328.1:153274404..153293378:+	gene1362
bta_circ_0000350	0	0	0	0	4	0	NC_037328.1:153293272..153305066:+	gene1362
bta_circ_0000351	9	22	16	0	24	6	NC_037328.1:154003835..154009232:+	gene1369
bta_circ_0000352	6	9	2	0	6	3	NC_037328.1:154003835..154040886:+	gene1369
bta_circ_0000353	0	2	0	0	0	0	NC_037328.1:154067514..154068442:+	Null
bta_circ_0000354	5	17	15	2	21	5	NC_037328.1:154330889..154349293:-	gene1371
bta_circ_0000355	0	0	0	0	0	3	NC_037328.1:154330889..154371405:-	gene1371
bta_circ_0000356	0	0	0	0	4	0	NC_037328.1:154370015..154372975:-	gene1371
bta_circ_0000357	4	8	11	0	12	10	NC_037328.1:155436132..155507796:-	gene1373
bta_circ_0000358	0	0	0	0	2	2	NC_037328.1:155464769..155484046:-	gene1373
bta_circ_0000359	0	0	0	0	2	0	NC_037328.1:155464769..155503870:-	gene1373
bta_circ_0000360	9	8	7	5	7	14	NC_037328.1:155464769..155507796:-	gene1373
bta_circ_0000361	4	4	13	5	7	10	NC_037328.1:155501857..155507796:-	gene1373
bta_circ_0000362	0	0	2	0	0	0	NC_037328.1:157224311..157226949:+	gene1384
bta_circ_0000363	0	0	0	0	7	7	NC_037328.1:157298941..157303595:+	gene1386
bta_circ_0000364	0	2	0	2	12	4	NC_037328.1:157303469..157327478:+	gene1386
bta_circ_0000365	0	0	0	0	6	0	NC_037328.1:157303469..157358860:+	gene1386
bta_circ_0000366	4	4	7	2	12	12	NC_037328.1:157325901..157327478:+	gene1386
bta_circ_0000367	0	3	0	0	0	0	NC_037328.1:157325901..157340231:+	gene1386
bta_circ_0000368	0	6	0	0	0	0	NC_037328.1:157325901..157350933:+	gene1386
bta_circ_0000369	0	0	0	3	7	0	NC_037328.1:157577534..157591594:-	gene1392
bta_circ_0000370	0	0	0	0	7	0	NC_037328.1:157585695..157591594:-	gene1392
bta_circ_0000371	0	0	4	0	0	0	NC_037328.1:1800949..1807689:-	gene32
bta_circ_0000372	4	7	0	0	11	15	NC_037328.1:1831230..1834554:-	gene32
bta_circ_0000373	2	0	0	0	3	0	NC_037328.1:18725044..18725655:-	gene157
bta_circ_0000374	0	0	0	0	2	2	NC_037328.1:1924593..1934576:+	gene34
bta_circ_0000375	3	4	0	0	0	0	NC_037328.1:1924593..1936931:+	gene34
bta_circ_0000376	0	0	4	0	11	7	NC_037328.1:19461505..19463617:-	gene162
bta_circ_0000377	0	0	4	0	4	3	NC_037328.1:20437051..20439404:-	Null
bta_circ_0000378	0	8	0	0	0	6	NC_037328.1:20437051..20533006:-	Null
bta_circ_0000379	28	117	57	33	130	46	NC_037328.1:20511387..20533006:-	Null
bta_circ_0000380	0	26	6	2	20	6	NC_037328.1:20529410..20533006:-	Null
bta_circ_0000381	0	0	6	0	5	6	NC_037328.1:20531604..20533006:-	Null
bta_circ_0000382	0	0	0	0	0	3	NC_037328.1:2061640..2068739:+	Null,gene41
bta_circ_0000383	0	0	0	2	0	0	NC_037328.1:2065163..2068739:+	gene41
bta_circ_0000384	0	0	3	0	0	0	NC_037328.1:2067275..2078649:+	gene41
bta_circ_0000385	0	0	0	0	7	0	NC_037328.1:20684505..20757034:-	Null
bta_circ_0000386	0	2	3	0	4	3	NC_037328.1:21171971..21176299:-	gene169
bta_circ_0000387	3	6	12	4	20	10	NC_037328.1:21171971..21181886:-	gene169
bta_circ_0000388	0	6	3	4	5	10	NC_037328.1:21176220..21181886:-	gene169
bta_circ_0000389	0	0	2	0	0	0	NC_037328.1:21176220..21234120:-	gene169
bta_circ_0000390	3	2	0	0	5	0	NC_037328.1:21203290..21210798:-	gene169
bta_circ_0000391	0	2	0	0	0	0	NC_037328.1:21203290..21234120:-	Null
bta_circ_0000392	0	3	0	0	0	0	NC_037328.1:21203290..21256210:-	gene169
bta_circ_0000393	0	0	2	0	0	0	NC_037328.1:21203290..21264643:-	gene169
bta_circ_0000394	0	0	2	0	0	0	NC_037328.1:21210659..21264643:-	gene169
bta_circ_0000395	0	5	0	0	0	0	NC_037328.1:21218458..21221067:-	gene169
bta_circ_0000396	0	0	3	0	0	0	NC_037328.1:21218458..21233847:-	gene169
bta_circ_0000397	3	2	0	0	0	0	NC_037328.1:21218458..21264643:-	gene169
bta_circ_0000398	0	3	0	0	0	0	NC_037328.1:21223913..21227747:-	gene169
bta_circ_0000399	0	5	0	0	0	0	NC_037328.1:21223913..21264643:-	gene169
bta_circ_0000400	0	2	0	0	0	0	NC_037328.1:21223913..21278155:-	gene169
bta_circ_0000401	3	0	0	0	8	2	NC_037328.1:21225739..21238512:-	gene169
bta_circ_0000402	3	0	4	0	0	0	NC_037328.1:21225739..21278155:-	gene169
bta_circ_0000403	6	12	7	0	6	10	NC_037328.1:21233699..21264643:-	gene169
bta_circ_0000404	3	0	3	0	0	0	NC_037328.1:21238439..21264643:-	gene169
bta_circ_0000405	0	0	2	0	5	0	NC_037328.1:21244197..21264643:-	gene169
bta_circ_0000406	3	0	0	0	0	4	NC_037328.1:21244197..21278155:-	gene169
bta_circ_0000407	2	2	0	0	0	0	NC_037328.1:21256124..21278155:-	gene169
bta_circ_0000408	0	2	6	0	5	0	NC_037328.1:21278032..21300716:-	gene169
bta_circ_0000409	0	0	0	0	5	0	NC_037328.1:21289981..21300716:-	gene169
bta_circ_0000410	9	11	7	5	23	19	NC_037328.1:22113046..22141805:+	gene171
bta_circ_0000411	0	4	0	0	0	0	NC_037328.1:22189460..22193524:+	Null
bta_circ_0000412	0	0	0	0	0	6	NC_037328.1:22542019..22561544:+	Null
bta_circ_0000413	0	7	0	0	0	0	NC_037328.1:26177793..26191947:-	gene188
bta_circ_0000414	6	15	8	8	35	27	NC_037328.1:2881166..2886665:+	gene58
bta_circ_0000415	5	6	0	0	0	0	NC_037328.1:2881166..2893638:+	gene58
bta_circ_0000416	7	16	10	10	27	27	NC_037328.1:2881166..2901172:+	gene58
bta_circ_0000417	0	4	0	0	0	0	NC_037328.1:2881166..2908945:+	gene58
bta_circ_0000418	5	0	3	0	0	0	NC_037328.1:2893560..2899880:+	gene58
bta_circ_0000419	3	0	0	0	0	0	NC_037328.1:2916071..2916422:+	gene58
bta_circ_0000420	0	0	0	4	5	0	NC_037328.1:29185574..29195100:-	gene195
bta_circ_0000421	6	8	3	0	0	0	NC_037328.1:29189316..29211673:-	gene195
bta_circ_0000422	0	7	9	0	9	4	NC_037328.1:29189316..29266623:-	gene195
bta_circ_0000423	0	2	6	0	0	0	NC_037328.1:29189316..29352878:-	gene195
bta_circ_0000424	0	4	4	0	0	4	NC_037328.1:29194990..29211673:-	gene195
bta_circ_0000425	0	0	0	0	0	4	NC_037328.1:29194990..29266623:-	gene195
bta_circ_0000426	18	11	7	5	0	11	NC_037328.1:29258391..29266623:-	gene195
bta_circ_0000427	4	2	4	0	0	0	NC_037328.1:29258391..29352878:-	gene195
bta_circ_0000428	2	0	0	0	0	0	NC_037328.1:3137788..3138883:+	gene65
bta_circ_0000429	0	0	2	0	0	0	NC_037328.1:3159694..3160354:+	gene65
bta_circ_0000430	0	0	0	0	5	3	NC_037328.1:36146502..36150851:-	gene212
bta_circ_0000431	0	0	0	0	2	0	NC_037328.1:36159794..36160032:+	gene213
bta_circ_0000432	0	0	0	0	3	0	NC_037328.1:36595123..36597350:+	Null
bta_circ_0000433	0	0	0	4	0	0	NC_037328.1:37380662..37381836:+	gene216
bta_circ_0000434	0	0	4	0	9	0	NC_037328.1:3792709..3799302:+	gene70
bta_circ_0000435	28	52	23	9	36	25	NC_037328.1:3797635..3799302:+	gene70
bta_circ_0000436	0	0	0	0	5	0	NC_037328.1:3806365..3806743:-	gene70
bta_circ_0000437	3	0	0	0	0	0	NC_037328.1:38290546..38345227:+	Null
bta_circ_0000438	3	7	5	12	0	3	NC_037328.1:38290809..38303193:+	gene218
bta_circ_0000439	0	0	0	0	6	0	NC_037328.1:42143464..42166606:+	gene229
bta_circ_0000440	0	0	2	0	0	0	NC_037328.1:42216988..42218332:-	gene230
bta_circ_0000441	14	24	32	4	26	6	NC_037328.1:43030526..43048266:+	Null
bta_circ_0000442	2	9	0	0	0	2	NC_037328.1:43030526..43076653:+	Null
bta_circ_0000443	0	0	0	0	2	0	NC_037328.1:43048114..43048266:+	gene267
bta_circ_0000444	3	0	7	0	8	12	NC_037328.1:43048114..43066311:+	gene267
bta_circ_0000445	12	17	18	9	34	19	NC_037328.1:43048114..43071059:+	gene267
bta_circ_0000446	0	0	0	0	4	0	NC_037328.1:43048114..43071294:+	gene267
bta_circ_0000447	0	2	0	0	0	0	NC_037328.1:43048114..43075618:+	gene267
bta_circ_0000448	204	452	310	124	1140	563	NC_037328.1:43048114..43076653:+	gene267
bta_circ_0000449	0	0	0	0	4	0	NC_037328.1:43048114..43093237:+	gene267
bta_circ_0000450	0	5	5	0	12	0	NC_037328.1:43048114..43102883:+	gene267
bta_circ_0000451	18	45	25	48	182	71	NC_037328.1:43063944..43076653:+	gene267
bta_circ_0000452	0	0	0	0	9	6	NC_037328.1:43063944..43099090:+	gene267
bta_circ_0000453	0	3	0	0	0	0	NC_037328.1:43066212..43076653:+	gene267
bta_circ_0000454	3	3	0	0	0	2	NC_037328.1:43070982..43076653:+	gene267
bta_circ_0000455	5	3	8	4	0	10	NC_037328.1:43153442..43171923:-	gene268
bta_circ_0000456	0	0	4	0	0	0	NC_037328.1:44096871..44116119:-	Null
bta_circ_0000457	0	0	0	17	18	0	NC_037328.1:44107798..44116119:-	Null
bta_circ_0000458	22	30	23	19	24	21	NC_037328.1:44113344..44116119:-	gene275
bta_circ_0000459	4	0	0	0	0	0	NC_037328.1:44200944..44211479:-	gene275
bta_circ_0000460	5	0	3	0	0	2	NC_037328.1:44573532..44586845:+	gene277
bta_circ_0000461	0	0	0	0	2	0	NC_037328.1:44573532..44588222:+	gene277
bta_circ_0000462	0	0	0	0	3	0	NC_037328.1:44573532..44596733:+	gene277
bta_circ_0000463	4	0	6	4	13	10	NC_037328.1:44588130..44594485:+	gene277
bta_circ_0000464	0	0	0	0	2	7	NC_037328.1:44588130..44607853:+	gene277
bta_circ_0000465	7	16	8	3	16	8	NC_037328.1:44592364..44596733:+	gene277
bta_circ_0000466	0	0	0	5	10	2	NC_037328.1:44605259..44607853:+	gene277
bta_circ_0000467	0	0	3	6	0	0	NC_037328.1:44670638..44673492:-	gene279
bta_circ_0000468	0	4	0	0	0	0	NC_037328.1:44670638..44676103:-	gene279
bta_circ_0000469	0	0	0	3	0	0	NC_037328.1:45219595..45225222:-	gene285
bta_circ_0000470	0	0	0	0	0	2	NC_037328.1:45233057..45233986:-	gene285
bta_circ_0000471	0	0	0	0	2	0	NC_037328.1:45297669..45308672:-	gene285
bta_circ_0000472	0	0	0	0	3	0	NC_037328.1:45770060..45789089:-	gene287
bta_circ_0000473	2	0	0	0	5	0	NC_037328.1:45770060..45795460:-	gene287
bta_circ_0000474	0	4	0	0	0	0	NC_037328.1:45770060..45809893:-	gene287
bta_circ_0000475	3	0	0	4	0	0	NC_037328.1:45806955..45809893:-	gene287
bta_circ_0000476	21	11	2	3	20	4	NC_037328.1:45830304..45836985:-	gene288
bta_circ_0000477	5	0	0	2	0	0	NC_037328.1:45859151..45863964:-	gene288
bta_circ_0000478	5	4	4	0	0	6	NC_037328.1:45880439..45925198:-	gene288
bta_circ_0000479	4	5	2	0	4	0	NC_037328.1:45880439..45941724:-	gene288
bta_circ_0000480	7	13	4	4	13	7	NC_037328.1:45898750..45908289:-	gene288
bta_circ_0000481	6	10	4	0	17	11	NC_037328.1:45898750..45925198:-	gene288
bta_circ_0000482	5	0	11	2	0	18	NC_037328.1:45898750..45941724:-	gene288
bta_circ_0000483	3	0	0	0	0	0	NC_037328.1:45898750..45970859:-	Null
bta_circ_0000484	6	12	8	4	16	17	NC_037328.1:45908092..45941724:-	gene288
bta_circ_0000485	0	0	0	0	0	4	NC_037328.1:45925101..45926917:-	gene288
bta_circ_0000486	0	10	3	0	0	0	NC_037328.1:45925101..45970859:-	gene288,Null
bta_circ_0000487	2	0	0	0	0	0	NC_037328.1:45935938..45970351:-	gene288,Null
bta_circ_0000488	2	0	0	0	0	0	NC_037328.1:45935938..45970386:-	gene288,Null
bta_circ_0000489	3	3	0	0	5	0	NC_037328.1:46079637..46090714:+	gene294
bta_circ_0000490	0	3	0	0	4	0	NC_037328.1:50095103..50111690:+	gene306
bta_circ_0000491	0	0	0	0	2	0	NC_037328.1:50278965..50286344:-	gene308
bta_circ_0000492	0	0	0	4	0	0	NC_037328.1:50300284..50312384:-	gene308
bta_circ_0000493	0	0	0	0	2	0	NC_037328.1:50301293..50310450:-	Null
bta_circ_0000494	0	0	3	0	0	0	NC_037328.1:50310085..50312384:-	gene308
bta_circ_0000495	2	6	0	0	8	4	NC_037328.1:52367984..52380239:+	gene316
bta_circ_0000496	0	0	0	0	2	0	NC_037328.1:52418553..52420914:+	gene316
bta_circ_0000497	0	5	0	0	0	0	NC_037328.1:52722640..52731210:-	gene321
bta_circ_0000498	0	2	0	0	0	0	NC_037328.1:52724009..52731210:-	gene321
bta_circ_0000499	0	0	0	0	0	5	NC_037328.1:52925695..52927578:+	Null
bta_circ_0000500	0	6	6	0	0	0	NC_037328.1:53203217..53208896:-	gene325
bta_circ_0000501	3	0	0	0	0	0	NC_037328.1:53212800..53221839:-	gene325
bta_circ_0000502	2	4	0	0	2	0	NC_037328.1:53332670..53335400:-	gene327
bta_circ_0000503	0	0	2	0	0	0	NC_037328.1:53367749..53372365:+	gene328
bta_circ_0000504	9	10	8	0	4	3	NC_037328.1:53405807..53412064:+	gene328
bta_circ_0000505	0	0	3	0	0	0	NC_037328.1:53405807..53432243:+	gene328
bta_circ_0000506	0	0	0	0	4	0	NC_037328.1:53448581..53451052:+	gene328
bta_circ_0000507	0	0	5	0	0	0	NC_037328.1:55915458..55977653:+	Null,gene346
bta_circ_0000508	0	3	3	2	0	0	NC_037328.1:55939376..55950185:+	gene346
bta_circ_0000509	4	0	3	3	2	0	NC_037328.1:55939376..55956493:+	gene346
bta_circ_0000510	7	2	3	3	0	3	NC_037328.1:55939376..55977653:+	gene346
bta_circ_0000511	0	0	0	0	3	0	NC_037328.1:55974621..56089185:+	gene346
bta_circ_0000512	0	0	0	0	7	3	NC_037328.1:56460182..56469904:+	gene350
bta_circ_0000513	0	0	7	0	4	0	NC_037328.1:56636116..56637464:+	gene351
bta_circ_0000514	0	0	0	7	0	3	NC_037328.1:56668569..56670067:+	gene351
bta_circ_0000515	0	0	0	2	0	0	NC_037328.1:56668569..56700998:+	gene351
bta_circ_0000516	0	2	0	0	0	0	NC_037328.1:56668569..56708695:+	gene351
bta_circ_0000517	0	0	0	2	0	0	NC_037328.1:56696664..56708695:+	gene351
bta_circ_0000518	0	2	0	0	0	2	NC_037328.1:56699549..56708695:+	gene351
bta_circ_0000519	0	0	0	2	0	0	NC_037328.1:56719615..56726115:+	gene351
bta_circ_0000520	3	0	3	8	6	0	NC_037328.1:56721682..56726115:+	gene351
bta_circ_0000521	0	0	0	0	0	8	NC_037328.1:56740208..56744774:+	gene354
bta_circ_0000522	0	0	4	0	3	3	NC_037328.1:56743812..56744774:+	gene354
bta_circ_0000523	4	0	0	0	0	0	NC_037328.1:56744126..56744774:+	gene354
bta_circ_0000524	0	0	0	3	0	0	NC_037328.1:57133970..57141860:+	gene361
bta_circ_0000525	0	0	2	4	0	0	NC_037328.1:57317853..57336459:-	gene364
bta_circ_0000526	0	0	0	5	0	0	NC_037328.1:57710672..57715916:+	gene371
bta_circ_0000527	0	3	0	0	7	0	NC_037328.1:57984211..57985347:+	gene374
bta_circ_0000528	3	0	0	0	7	4	NC_037328.1:58174882..58190492:-	gene376
bta_circ_0000529	15	7	14	3	18	5	NC_037328.1:58405323..58407616:-	gene382,Null
bta_circ_0000530	0	0	2	0	0	0	NC_037328.1:58752750..58757944:+	gene390
bta_circ_0000531	0	3	4	0	0	0	NC_037328.1:59020919..59030035:-	Null
bta_circ_0000532	0	2	0	0	9	0	NC_037328.1:59020919..59152731:-	Null
bta_circ_0000533	0	0	0	2	0	0	NC_037328.1:59588612..59644969:-	Null
bta_circ_0000534	0	0	0	0	0	3	NC_037328.1:64152648..64171792:+	gene412
bta_circ_0000535	3	3	0	0	4	0	NC_037328.1:64226534..64230966:-	gene413
bta_circ_0000536	0	2	0	0	0	0	NC_037328.1:64279287..64295037:+	gene415
bta_circ_0000537	0	0	0	0	2	3	NC_037328.1:64279287..64306843:+	Null
bta_circ_0000538	0	0	6	5	7	0	NC_037328.1:64658527..64677911:-	gene425
bta_circ_0000539	0	0	0	0	3	0	NC_037328.1:64663517..64677911:-	gene425
bta_circ_0000540	9	19	10	0	12	0	NC_037328.1:65438866..65439343:+	gene437
bta_circ_0000541	0	0	0	0	5	0	NC_037328.1:65438866..65441338:+	gene437
bta_circ_0000542	0	0	0	0	10	0	NC_037328.1:66102539..66105507:+	gene443
bta_circ_0000543	11	10	8	5	4	5	NC_037328.1:66201399..66215011:-	gene445
bta_circ_0000544	2	0	2	0	3	4	NC_037328.1:66213012..66215011:-	gene445
bta_circ_0000545	0	0	2	0	0	0	NC_037328.1:66802291..66807083:-	gene456
bta_circ_0000546	0	3	2	0	0	0	NC_037328.1:66839082..66841062:+	gene457
bta_circ_0000547	4	0	5	0	4	6	NC_037328.1:66890828..66894712:-	gene460
bta_circ_0000548	0	0	0	0	0	2	NC_037328.1:66890828..66905248:-	gene460
bta_circ_0000549	0	0	5	0	2	4	NC_037328.1:66899663..66905248:-	gene460
bta_circ_0000550	0	0	0	4	0	0	NC_037328.1:66899663..66910336:-	gene460
bta_circ_0000551	0	0	0	0	3	6	NC_037328.1:66902815..66905248:-	gene460
bta_circ_0000552	2	0	0	0	8	0	NC_037328.1:66902815..66916320:-	gene460
bta_circ_0000553	0	0	0	0	2	0	NC_037328.1:67132679..67185606:+	gene467
bta_circ_0000554	6	4	0	2	0	7	NC_037328.1:67585876..67626668:+	gene470
bta_circ_0000555	0	0	0	0	0	2	NC_037328.1:67612740..67637518:+	gene470
bta_circ_0000556	0	0	4	0	0	0	NC_037328.1:6775339..6776923:-	Null
bta_circ_0000557	4	7	2	3	35	3	NC_037328.1:6824824..6831856:-	gene113
bta_circ_0000558	0	0	0	3	0	0	NC_037328.1:68323938..68324939:-	gene477
bta_circ_0000559	0	0	0	2	0	0	NC_037328.1:68676311..68681023:+	gene480
bta_circ_0000560	0	0	0	0	3	0	NC_037328.1:69104378..69113071:+	gene480
bta_circ_0000561	0	0	0	0	2	0	NC_037328.1:69145867..69151991:+	gene483
bta_circ_0000562	0	0	0	0	3	0	NC_037328.1:69271497..69283637:-	gene484
bta_circ_0000563	4	0	0	0	5	0	NC_037328.1:69271497..69301725:-	gene484
bta_circ_0000564	0	4	7	0	6	0	NC_037328.1:69283388..69301725:-	gene484
bta_circ_0000565	0	0	0	0	3	0	NC_037328.1:69447191..69466579:-	gene486
bta_circ_0000566	6	0	0	0	0	0	NC_037328.1:69729654..69739655:-	gene488
bta_circ_0000567	5	0	4	0	2	0	NC_037328.1:69729654..69768522:-	gene488
bta_circ_0000568	2	0	0	0	0	2	NC_037328.1:69729654..69788579:-	gene488
bta_circ_0000569	0	0	0	0	0	6	NC_037328.1:69739530..69788579:-	gene488
bta_circ_0000570	0	7	0	2	19	3	NC_037328.1:69766027..69768522:-	gene488
bta_circ_0000571	17	23	14	0	50	16	NC_037328.1:69766027..69776257:-	gene488
bta_circ_0000572	16	48	23	11	68	66	NC_037328.1:69766027..69788579:-	gene488
bta_circ_0000573	2	8	4	0	17	0	NC_037328.1:69788499..69793353:-	gene488
bta_circ_0000574	2	4	3	5	5	3	NC_037328.1:69915655..69934613:-	gene489
bta_circ_0000575	0	3	2	0	0	2	NC_037328.1:69927441..69928283:-	gene489
bta_circ_0000576	34	57	42	13	92	78	NC_037328.1:69927441..69934613:-	gene489
bta_circ_0000577	0	0	2	0	0	0	NC_037328.1:69969734..69998554:-	gene490
bta_circ_0000578	7	0	5	0	0	0	NC_037328.1:69976881..70006973:-	gene490
bta_circ_0000579	0	0	8	0	2	0	NC_037328.1:69988382..70018352:-	gene490
bta_circ_0000580	0	2	0	0	0	0	NC_037328.1:70004280..70006973:-	gene490
bta_circ_0000581	21	16	19	9	28	23	NC_037328.1:70015566..70018352:-	gene490
bta_circ_0000582	2	0	0	2	3	4	NC_037328.1:70141816..70146536:-	gene492
bta_circ_0000583	0	0	0	5	0	9	NC_037328.1:70141816..70148137:-	gene492
bta_circ_0000584	0	0	0	0	2	0	NC_037328.1:70141816..70164906:-	gene492
bta_circ_0000585	0	6	5	0	15	7	NC_037328.1:70237311..70244694:-	gene496
bta_circ_0000586	0	0	0	0	0	2	NC_037328.1:70237311..70245762:-	gene496
bta_circ_0000587	4	2	0	0	0	0	NC_037328.1:70237311..70258859:-	gene496
bta_circ_0000588	27	49	33	28	36	50	NC_037328.1:70241373..70258859:-	gene496
bta_circ_0000589	0	0	0	0	0	2	NC_037328.1:70242050..70258827:-	gene496
bta_circ_0000590	0	0	0	0	3	0	NC_037328.1:70242050..70258859:-	gene496
bta_circ_0000591	2	0	0	0	0	2	NC_037328.1:70244646..70271287:-	gene496
bta_circ_0000592	3	0	3	0	0	6	NC_037328.1:70248625..70258859:-	gene496
bta_circ_0000593	3	9	6	0	2	4	NC_037328.1:70248625..70271287:-	gene496
bta_circ_0000594	0	0	3	3	0	0	NC_037328.1:70252872..70258859:-	gene496
bta_circ_0000595	0	2	0	0	0	0	NC_037328.1:70252872..70271287:-	gene496
bta_circ_0000596	2	6	2	8	6	0	NC_037328.1:70258272..70272909:-	gene496
bta_circ_0000597	4	6	5	0	0	0	NC_037328.1:70258272..70289666:-	gene496
bta_circ_0000598	0	0	0	0	6	5	NC_037328.1:70266632..70289666:-	gene496
bta_circ_0000599	0	0	3	0	0	0	NC_037328.1:70272789..70274215:-	gene496
bta_circ_0000600	3	0	4	0	0	0	NC_037328.1:70274122..70289666:-	gene496
bta_circ_0000601	3	0	10	6	15	8	NC_037328.1:70282480..70289666:-	gene496
bta_circ_0000602	0	4	2	0	0	0	NC_037328.1:70287250..70289666:-	gene496
bta_circ_0000603	0	10	0	2	5	2	NC_037328.1:70496194..70498589:-	gene504
bta_circ_0000604	2	0	0	0	0	0	NC_037328.1:70663336..70670546:-	gene508
bta_circ_0000605	0	0	0	0	0	2	NC_037328.1:70849375..70857805:-	gene511
bta_circ_0000606	0	0	2	0	0	0	NC_037328.1:70941560..70943991:-	gene514
bta_circ_0000607	0	4	0	0	0	0	NC_037328.1:70941560..70965982:-	gene514
bta_circ_0000608	0	4	0	0	0	0	NC_037328.1:70943845..70951917:-	gene514
bta_circ_0000609	0	0	0	0	0	3	NC_037328.1:70949948..70965982:-	gene514
bta_circ_0000610	11	0	21	17	49	10	NC_037328.1:70960476..70965982:-	gene514
bta_circ_0000611	3	0	5	0	0	0	NC_037328.1:71322310..71326219:+	gene528
bta_circ_0000612	0	0	2	0	2	8	NC_037328.1:71325574..71329949:+	gene528
bta_circ_0000613	2	0	6	0	0	0	NC_037328.1:71325574..71332388:+	gene528
bta_circ_0000614	9	5	4	2	20	6	NC_037328.1:7133646..7135452:-	gene120
bta_circ_0000615	0	5	6	5	3	0	NC_037328.1:7133646..7149994:-	gene120
bta_circ_0000616	0	5	0	0	0	0	NC_037328.1:7133646..7152143:-	gene120
bta_circ_0000617	0	2	0	0	4	0	NC_037328.1:71379352..71387765:+	gene530
bta_circ_0000618	2	0	0	0	0	0	NC_037328.1:71379352..71400271:+	gene530
bta_circ_0000619	0	0	2	0	0	0	NC_037328.1:71379352..71400313:+	gene530
bta_circ_0000620	6	0	3	0	7	8	NC_037328.1:7145495..7149994:-	gene120
bta_circ_0000621	0	8	2	0	0	0	NC_037328.1:71514395..71534664:-	gene535
bta_circ_0000622	5	2	2	0	0	9	NC_037328.1:71520464..71534664:-	gene535
bta_circ_0000623	0	9	3	0	8	0	NC_037328.1:71525399..71534664:-	gene535
bta_circ_0000624	2	0	0	0	0	0	NC_037328.1:71551253..71593136:-	gene535
bta_circ_0000625	12	12	20	11	28	28	NC_037328.1:71556247..71593136:-	gene535
bta_circ_0000626	81	190	86	70	229	239	NC_037328.1:71571652..71593136:-	gene535
bta_circ_0000627	0	0	2	0	3	10	NC_037328.1:71571652..71603282:-	gene535
bta_circ_0000628	11	47	15	16	37	28	NC_037328.1:71587987..71593136:-	gene535
bta_circ_0000629	0	5	3	0	0	0	NC_037328.1:71587987..71610845:-	gene535
bta_circ_0000630	0	2	4	0	6	4	NC_037328.1:71603138..71610845:-	gene535
bta_circ_0000631	0	4	3	0	17	11	NC_037328.1:71609385..71610845:-	gene535
bta_circ_0000632	0	0	0	0	3	0	NC_037328.1:71609385..71619620:-	gene535
bta_circ_0000633	0	2	0	0	0	0	NC_037328.1:71654654..71688392:-	gene535
bta_circ_0000634	0	0	0	3	0	3	NC_037328.1:72108989..72111838:+	gene546
bta_circ_0000635	0	0	0	0	4	0	NC_037328.1:72111738..72116320:+	gene546
bta_circ_0000636	16	0	0	0	0	0	NC_037328.1:72213563..72258600:+	gene548
bta_circ_0000637	0	0	3	0	8	6	NC_037328.1:72222453..72258600:+	gene548
bta_circ_0000638	0	3	0	0	2	0	NC_037328.1:72254379..72258600:+	gene548
bta_circ_0000639	3	2	0	3	0	0	NC_037328.1:72299744..72304021:+	Null
bta_circ_0000640	0	0	0	0	2	0	NC_037328.1:72299744..72305255:+	Null
bta_circ_0000641	0	0	0	0	0	3	NC_037328.1:72302390..72305255:+	Null
bta_circ_0000642	0	0	2	0	0	0	NC_037328.1:72355572..72426655:+	gene551
bta_circ_0000643	0	0	0	0	2	2	NC_037328.1:7272921..7277539:-	gene124
bta_circ_0000644	0	0	5	0	0	0	NC_037328.1:73797997..73822999:-	gene571
bta_circ_0000645	0	0	0	0	0	3	NC_037328.1:73797997..73826008:-	gene571
bta_circ_0000646	0	2	0	0	0	0	NC_037328.1:73827146..73834006:-	gene571
bta_circ_0000647	7	3	0	0	0	0	NC_037328.1:73847675..73851901:-	gene571
bta_circ_0000648	23	36	22	0	0	0	NC_037328.1:74168650..74175616:-	gene576
bta_circ_0000649	0	0	2	0	0	0	NC_037328.1:75088589..75089834:+	gene579
bta_circ_0000650	0	7	17	0	6	11	NC_037328.1:75929761..75942519:-	gene581
bta_circ_0000651	0	0	3	0	0	0	NC_037328.1:77262554..77265091:+	gene597
bta_circ_0000652	0	10	0	0	0	0	NC_037328.1:77411197..77420497:-	gene600
bta_circ_0000653	0	0	0	0	0	2	NC_037328.1:77479277..77501850:-	Null
bta_circ_0000654	0	11	0	7	7	11	NC_037328.1:77580368..77581251:-	gene600
bta_circ_0000655	0	0	0	0	3	0	NC_037328.1:78105772..78216685:-	Null
bta_circ_0000656	7	10	6	5	3	4	NC_037328.1:78737308..78737997:-	gene603
bta_circ_0000657	3	0	3	0	0	0	NC_037328.1:78952730..78952930:-	gene603
bta_circ_0000658	4	3	0	9	17	0	NC_037328.1:78952730..79012194:-	gene603
bta_circ_0000659	0	0	0	2	0	0	NC_037328.1:79107126..79124274:-	gene603
bta_circ_0000660	0	0	4	0	4	0	NC_037328.1:79597553..79606541:+	gene610
bta_circ_0000661	0	0	2	0	0	0	NC_037328.1:81294594..81302597:+	gene640
bta_circ_0000662	2	0	0	0	0	0	NC_037328.1:81735100..81865382:-	gene646
bta_circ_0000663	0	0	0	0	0	4	NC_037328.1:81745928..81757346:-	gene646
bta_circ_0000664	0	0	2	2	0	0	NC_037328.1:82189008..82205613:-	gene650
bta_circ_0000665	2	2	0	2	0	3	NC_037328.1:82251696..82266369:-	gene650
bta_circ_0000666	0	0	0	0	2	2	NC_037328.1:82273014..82274218:-	gene650
bta_circ_0000667	0	4	4	0	7	27	NC_037328.1:82273014..82292103:-	gene650
bta_circ_0000668	0	0	0	0	5	7	NC_037328.1:82280107..82292103:-	gene650
bta_circ_0000669	0	2	0	0	0	0	NC_037328.1:82280107..82373615:-	gene650
bta_circ_0000670	0	0	0	3	0	0	NC_037328.1:82290159..82292103:-	gene650
bta_circ_0000671	0	3	0	0	0	5	NC_037328.1:82290159..82306485:-	gene650
bta_circ_0000672	0	0	0	0	0	2	NC_037328.1:82320770..82373615:-	gene650
bta_circ_0000673	0	0	0	4	0	0	NC_037328.1:82344002..82348447:-	gene650
bta_circ_0000674	0	4	0	0	2	5	NC_037328.1:82344002..82373615:-	gene650
bta_circ_0000675	0	0	0	0	0	3	NC_037328.1:83257871..83261610:+	gene690
bta_circ_0000676	34	81	69	40	101	84	NC_037328.1:83281285..83284800:+	gene690
bta_circ_0000677	0	0	0	3	0	0	NC_037328.1:83338524..83341362:-	gene693
bta_circ_0000678	0	0	0	0	0	3	NC_037328.1:83338524..83364104:-	gene693
bta_circ_0000679	0	0	0	0	3	0	NC_037328.1:83360015..83361384:-	gene693
bta_circ_0000680	2	0	0	0	0	0	NC_037328.1:83455362..83461697:-	gene696
bta_circ_0000681	6	9	6	4	6	2	NC_037328.1:83455362..83475849:-	gene696
bta_circ_0000682	0	0	0	0	7	0	NC_037328.1:83455362..83477608:-	gene696
bta_circ_0000683	0	0	5	0	0	0	NC_037328.1:83455551..83456467:-	Null
bta_circ_0000684	2	0	0	0	0	0	NC_037328.1:83460222..83473341:-	gene696
bta_circ_0000685	2	2	0	0	5	0	NC_037328.1:83460222..83475849:-	gene696
bta_circ_0000686	2	2	2	0	6	0	NC_037328.1:83460222..83477608:-	gene696
bta_circ_0000687	0	0	0	0	0	8	NC_037328.1:83461513..83477608:-	gene696
bta_circ_0000688	3	9	5	6	8	6	NC_037328.1:83472361..83475849:-	gene696
bta_circ_0000689	33	24	30	14	41	35	NC_037328.1:83472361..83477608:-	gene696
bta_circ_0000690	0	3	0	0	0	0	NC_037328.1:83473172..83477608:-	gene696
bta_circ_0000691	3	0	0	0	0	3	NC_037328.1:83475808..83477608:-	gene696
bta_circ_0000692	8	27	8	15	44	9	NC_037328.1:83884220..83885621:+	gene704
bta_circ_0000693	2	0	0	0	0	0	NC_037328.1:83965154..83968382:+	gene709
bta_circ_0000694	0	0	0	0	3	4	NC_037328.1:83968287..83987291:+	gene709
bta_circ_0000695	0	0	6	0	5	5	NC_037328.1:83990347..83995282:+	gene709
bta_circ_0000696	2	0	0	0	3	7	NC_037328.1:83990347..84002795:+	gene709
bta_circ_0000697	0	5	0	0	8	0	NC_037328.1:84058741..84063036:+	gene710
bta_circ_0000698	19	43	36	3	45	20	NC_037328.1:84059133..84063036:+	gene710
bta_circ_0000699	3	4	3	0	0	0	NC_037328.1:84059133..84075777:+	gene710
bta_circ_0000700	0	2	0	0	0	0	NC_037328.1:84059133..84079659:+	Null
bta_circ_0000701	0	0	6	0	0	0	NC_037328.1:84060541..84063036:+	gene710
bta_circ_0000702	0	0	4	0	5	0	NC_037328.1:84140620..84153897:-	gene711
bta_circ_0000703	2	2	2	0	2	0	NC_037328.1:84140620..84161392:-	gene711
bta_circ_0000704	0	0	4	0	0	0	NC_037328.1:84140620..84180412:-	gene711
bta_circ_0000705	0	0	0	4	4	0	NC_037328.1:84153744..84161392:-	gene711
bta_circ_0000706	4	6	3	2	11	10	NC_037328.1:84153744..84164710:-	gene711
bta_circ_0000707	5	28	11	6	0	22	NC_037328.1:86075607..86076580:-	gene724
bta_circ_0000708	0	0	0	2	0	4	NC_037328.1:86096952..86098616:-	gene724
bta_circ_0000709	0	0	2	0	0	0	NC_037328.1:87379258..87382821:-	gene732
bta_circ_0000710	2	5	4	0	0	2	NC_037328.1:87379258..87385305:-	gene732
bta_circ_0000711	12	20	17	10	26	29	NC_037328.1:87380533..87382821:-	gene732
bta_circ_0000712	81	129	84	37	135	141	NC_037328.1:87380533..87385305:-	gene732
bta_circ_0000713	0	2	0	0	5	7	NC_037328.1:87380533..87390319:-	gene732
bta_circ_0000714	18	35	27	14	90	44	NC_037328.1:87380533..87392810:-	gene732
bta_circ_0000715	0	0	0	0	0	2	NC_037328.1:87380533..87398563:-	gene732
bta_circ_0000716	4	9	14	0	16	12	NC_037328.1:87380533..87402419:-	gene732
bta_circ_0000717	0	0	3	0	0	0	NC_037328.1:87380533..87412536:-	gene732
bta_circ_0000718	3	0	0	0	0	0	NC_037328.1:87380533..87419727:-	gene732
bta_circ_0000719	11	4	11	0	0	0	NC_037328.1:87380533..87457859:-	gene732
bta_circ_0000720	0	3	0	0	0	0	NC_037328.1:87380533..87473403:-	gene732
bta_circ_0000721	59	62	53	41	94	110	NC_037328.1:87382655..87385305:-	gene732
bta_circ_0000722	2	0	4	0	7	0	NC_037328.1:87398389..87402419:-	gene732
bta_circ_0000723	2	0	0	0	0	0	NC_037328.1:87398389..87412536:-	gene732
bta_circ_0000724	0	5	3	0	4	3	NC_037328.1:87402294..87418556:-	gene732
bta_circ_0000725	0	0	0	0	0	5	NC_037328.1:87402294..87435269:-	gene732
bta_circ_0000726	2	2	4	0	0	3	NC_037328.1:87418369..87419727:-	gene732
bta_circ_0000727	0	4	4	0	0	5	NC_037328.1:87431631..87435269:-	gene732
bta_circ_0000728	0	5	0	0	0	0	NC_037328.1:87431631..87440783:-	gene732
bta_circ_0000729	0	6	9	0	0	2	NC_037328.1:87431631..87450094:-	gene732
bta_circ_0000730	38	56	63	0	43	27	NC_037328.1:87431631..87457859:-	gene732
bta_circ_0000731	5	5	0	0	0	0	NC_037328.1:87435127..87457859:-	gene732
bta_circ_0000732	13	10	8	0	6	5	NC_037328.1:87440662..87457859:-	gene732
bta_circ_0000733	0	0	0	0	3	0	NC_037328.1:87542303..87543080:-	gene735
bta_circ_0000734	0	6	0	3	15	9	NC_037328.1:87733589..87742817:-	gene738
bta_circ_0000735	0	0	0	0	3	0	NC_037328.1:87740364..87742817:-	gene738
bta_circ_0000736	0	0	2	0	3	0	NC_037328.1:87758137..87759972:-	gene738
bta_circ_0000737	0	0	0	3	0	0	NC_037328.1:87782160..87790168:-	gene739
bta_circ_0000738	0	4	0	0	0	0	NC_037328.1:87880635..87908418:-	gene742
bta_circ_0000739	8	6	9	6	15	0	NC_037328.1:87898554..87908418:-	gene742
bta_circ_0000740	0	0	0	0	6	0	NC_037328.1:88010169..88010495:+	gene744
bta_circ_0000741	2	0	0	0	0	0	NC_037328.1:88391469..88392494:-	Null
bta_circ_0000742	0	0	0	0	0	3	NC_037328.1:90118706..90182697:+	gene761
bta_circ_0000743	0	0	0	0	4	0	NC_037328.1:90174606..90182697:+	gene761
bta_circ_0000744	3	6	4	0	24	0	NC_037328.1:91697439..91698228:-	Null
bta_circ_0000745	0	0	0	0	3	0	NC_037328.1:91728566..91888065:-	gene764
bta_circ_0000746	0	3	4	0	0	0	NC_037328.1:92118601..92129703:-	gene764
bta_circ_0000747	3	0	0	2	4	0	NC_037328.1:92277991..92283917:-	gene764,Null
bta_circ_0000748	0	0	0	0	0	3	NC_037328.1:9455338..9468029:+	gene132
bta_circ_0000749	0	0	0	0	3	0	NC_037328.1:94722479..94745627:-	gene774
bta_circ_0000750	0	0	0	0	0	4	NC_037328.1:94730610..94754993:-	gene774
bta_circ_0000751	2	3	0	0	5	0	NC_037328.1:95172829..95173417:-	gene780
bta_circ_0000752	0	0	0	0	4	6	NC_037328.1:95202714..95219309:-	gene780
bta_circ_0000753	3	3	0	0	2	7	NC_037328.1:95202714..95227571:-	gene780
bta_circ_0000754	0	0	3	0	0	0	NC_037328.1:95270811..95406526:-	gene780
bta_circ_0000755	2	2	2	0	0	0	NC_037328.1:95381753..95406526:-	gene780
bta_circ_0000756	0	0	3	0	0	0	NC_037328.1:95785661..95806205:+	gene785
bta_circ_0000757	0	0	0	2	0	0	NC_037328.1:95791448..95806205:+	gene785
bta_circ_0000758	0	0	0	4	0	0	NC_037328.1:95824091..95837654:+	gene785
bta_circ_0000759	0	0	0	2	0	0	NC_037328.1:95834635..95873357:+	gene785
bta_circ_0000760	0	0	0	0	0	2	NC_037328.1:96308644..96329016:+	gene789
bta_circ_0000761	0	2	0	0	0	0	NC_037328.1:96409384..96415233:+	gene789
bta_circ_0000762	0	0	0	0	4	0	NC_037328.1:97041547..97043396:-	gene798
bta_circ_0000763	0	2	0	0	0	0	NC_037328.1:97099111..97113727:-	gene800
bta_circ_0000764	0	2	0	0	9	0	NC_037328.1:97198718..97204380:+	gene803
bta_circ_0000765	0	0	0	0	15	0	NC_037328.1:97198718..97231235:+	gene803
bta_circ_0000766	0	2	0	0	0	0	NC_037328.1:97198718..97255326:+	gene803
bta_circ_0000767	0	3	0	0	0	3	NC_037328.1:97203057..97204380:+	gene803
bta_circ_0000768	0	4	0	0	4	0	NC_037328.1:97203057..97231235:+	gene803
bta_circ_0000769	6	13	7	5	35	27	NC_037328.1:97222403..97231235:+	gene803
bta_circ_0000770	2	3	0	0	3	0	NC_037328.1:97222403..97255326:+	gene803
bta_circ_0000771	3	0	10	3	18	10	NC_037328.1:97224770..97231235:+	gene803
bta_circ_0000772	0	0	5	0	0	0	NC_037328.1:97230989..97255326:+	gene803
bta_circ_0000773	0	0	4	2	3	0	NC_037328.1:97241450..97246754:+	gene803
bta_circ_0000774	3	0	0	0	0	0	NC_037328.1:97246601..97266017:+	gene803
bta_circ_0000775	0	2	0	0	0	0	NC_037328.1:97573887..97578695:+	gene814
bta_circ_0000776	0	0	0	5	0	0	NC_037328.1:98022941..98023278:+	gene822
bta_circ_0000777	0	0	0	8	0	8	NC_037328.1:98341286..98342533:+	gene822
bta_circ_0000778	0	0	0	5	0	0	NC_037328.1:9971636..9983195:+	gene135
bta_circ_0000779	0	0	3	0	0	0	NC_037328.1:99760958..99782676:+	gene833
bta_circ_0000780	0	0	0	0	3	0	NC_037329.1:100099412..100108667:-	Null
bta_circ_0000781	0	2	0	0	0	0	NC_037329.1:100257715..100294643:-	Null
bta_circ_0000782	0	2	3	0	0	0	NC_037329.1:100690222..100699265:-	Null
bta_circ_0000783	0	0	0	0	5	0	NC_037329.1:104019298..104097340:-	Null
bta_circ_0000784	0	0	0	0	0	2	NC_037329.1:104071958..104090845:-	gene2212
bta_circ_0000785	37	42	42	3	43	11	NC_037329.1:104071958..104097340:-	gene2212
bta_circ_0000786	3	7	0	5	16	4	NC_037329.1:104071958..104105147:-	gene2212
bta_circ_0000787	2	5	6	3	0	0	NC_037329.1:104071958..104107250:-	gene2212
bta_circ_0000788	25	33	22	4	37	25	NC_037329.1:104087615..104097340:-	gene2212
bta_circ_0000789	24	21	20	35	97	65	NC_037329.1:104087615..104105147:-	gene2212
bta_circ_0000790	8	9	9	9	28	10	NC_037329.1:104090749..104105147:-	gene2212
bta_circ_0000791	3	3	8	0	12	6	NC_037329.1:104146280..104158272:+	gene2213
bta_circ_0000792	0	0	0	0	5	0	NC_037329.1:104146280..104175203:+	gene2213
bta_circ_0000793	2	0	0	0	3	2	NC_037329.1:104146280..104183791:+	gene2213
bta_circ_0000794	0	3	0	0	0	6	NC_037329.1:104175007..104183791:+	gene2213
bta_circ_0000795	0	2	0	0	0	0	NC_037329.1:104175007..104208311:+	gene2213
bta_circ_0000796	0	0	3	0	0	0	NC_037329.1:104182193..104208311:+	gene2213
bta_circ_0000797	0	3	0	0	0	0	NC_037329.1:104204871..104208311:+	gene2213
bta_circ_0000798	0	0	4	2	0	0	NC_037329.1:105986194..105987537:-	gene2229
bta_circ_0000799	0	4	3	0	5	7	NC_037329.1:105986194..106003057:-	gene2229
bta_circ_0000800	0	0	0	0	0	3	NC_037329.1:105986194..106010345:-	gene2229
bta_circ_0000801	0	0	0	0	11	4	NC_037329.1:105994181..106003057:-	gene2229
bta_circ_0000802	0	0	0	0	4	0	NC_037329.1:106000634..106010345:-	gene2229
bta_circ_0000803	2	0	5	0	6	0	NC_037329.1:106000634..106091696:-	gene2229
bta_circ_0000804	0	0	7	0	0	0	NC_037329.1:106265129..106273751:+	gene2234
bta_circ_0000805	0	0	3	0	0	0	NC_037329.1:106455231..106479778:-	gene2246
bta_circ_0000806	17	34	28	9	25	34	NC_037329.1:106472936..106479778:-	gene2246
bta_circ_0000807	0	3	2	0	0	4	NC_037329.1:106495764..106527571:-	gene2246
bta_circ_0000808	2	0	2	0	0	4	NC_037329.1:106503545..106513473:-	gene2246
bta_circ_0000809	0	0	0	0	0	3	NC_037329.1:106503545..106527571:-	gene2246
bta_circ_0000810	2	0	0	0	3	2	NC_037329.1:106512895..106519825:-	gene2246
bta_circ_0000811	0	2	0	0	0	0	NC_037329.1:106512895..106527571:-	gene2246
bta_circ_0000812	0	0	0	0	3	0	NC_037329.1:106590163..106596444:+	gene2248
bta_circ_0000813	0	0	0	0	3	0	NC_037329.1:106609077..106611172:-	gene2249
bta_circ_0000814	0	0	3	0	0	0	NC_037329.1:106639287..106642680:+	gene2252
bta_circ_0000815	0	0	3	0	6	0	NC_037329.1:106652341..106653679:+	gene2252
bta_circ_0000816	0	0	0	0	7	2	NC_037329.1:107021017..107022991:-	gene2266
bta_circ_0000817	0	19	29	13	17	29	NC_037329.1:1070849..1073076:-	gene1434
bta_circ_0000818	0	0	0	0	6	0	NC_037329.1:107200420..107201085:+	gene2276
bta_circ_0000819	0	0	4	0	0	0	NC_037329.1:107352212..107352451:+	gene2284
bta_circ_0000820	0	0	2	0	0	0	NC_037329.1:107358342..107358605:-	gene2284
bta_circ_0000821	0	0	0	0	4	0	NC_037329.1:107382120..107382826:+	gene2285
bta_circ_0000822	2	5	0	0	5	0	NC_037329.1:1086601..1099222:-	gene1434
bta_circ_0000823	0	0	0	2	0	0	NC_037329.1:109541180..109543966:-	Null
bta_circ_0000824	2	8	2	0	20	0	NC_037329.1:1095738..1100891:-	gene1434
bta_circ_0000825	0	0	0	2	0	0	NC_037329.1:110105246..110125843:-	Null
bta_circ_0000826	0	2	0	0	0	0	NC_037329.1:110392080..110403498:-	gene2304
bta_circ_0000827	4	0	0	0	9	20	NC_037329.1:1107434..1116357:-	gene1434
bta_circ_0000828	0	0	0	0	3	0	NC_037329.1:110771770..110801831:-	gene2310
bta_circ_0000829	70	118	105	78	264	196	NC_037329.1:111090894..111092340:+	gene2314
bta_circ_0000830	5	5	2	0	4	2	NC_037329.1:111090894..111093330:+	gene2314
bta_circ_0000831	0	3	0	0	0	0	NC_037329.1:111090894..111097185:+	gene2314
bta_circ_0000832	0	0	2	0	0	0	NC_037329.1:111090894..111107399:+	gene2314
bta_circ_0000833	5	5	5	0	13	14	NC_037329.1:111093192..111096376:+	gene2314
bta_circ_0000834	9	5	2	0	10	0	NC_037329.1:111096253..111102939:+	gene2314
bta_circ_0000835	0	0	0	0	0	2	NC_037329.1:111097114..111101246:+	gene2314
bta_circ_0000836	2	0	5	3	7	2	NC_037329.1:111099031..111104173:+	gene2314
bta_circ_0000837	4	16	11	5	14	9	NC_037329.1:1117227..1130698:-	gene1434
bta_circ_0000838	2	18	10	4	67	23	NC_037329.1:112024861..112041650:-	gene2324
bta_circ_0000839	0	3	0	0	3	7	NC_037329.1:112035630..112041650:-	gene2324
bta_circ_0000840	0	2	0	0	0	3	NC_037329.1:112107444..112118322:-	gene2327
bta_circ_0000841	0	0	0	0	5	0	NC_037329.1:1122676..1130698:-	gene1434
bta_circ_0000842	0	0	2	0	0	0	NC_037329.1:112600185..112610907:-	gene2330
bta_circ_0000843	0	0	0	0	0	3	NC_037329.1:112639366..112661310:-	gene2330
bta_circ_0000844	0	0	2	0	0	0	NC_037329.1:112894163..112897662:-	gene2331
bta_circ_0000845	0	0	3	3	0	0	NC_037329.1:112925747..112932851:-	gene2331
bta_circ_0000846	0	0	0	0	0	2	NC_037329.1:1141354..1143600:-	gene1434
bta_circ_0000847	0	0	0	0	5	3	NC_037329.1:114913357..114929463:-	Null
bta_circ_0000848	5	14	5	0	3	6	NC_037329.1:115052542..115055099:+	gene2342
bta_circ_0000849	0	3	5	0	5	0	NC_037329.1:115052542..115102446:+	gene2342
bta_circ_0000850	0	6	0	0	0	0	NC_037329.1:115089043..115102446:+	gene2342
bta_circ_0000851	0	0	3	0	0	5	NC_037329.1:115489811..115493240:+	gene2345
bta_circ_0000852	0	0	0	0	6	0	NC_037329.1:115500789..115505577:+	gene2345
bta_circ_0000853	0	2	0	0	0	0	NC_037329.1:115653071..115683110:+	gene2348
bta_circ_0000854	0	0	0	2	0	0	NC_037329.1:115653071..115703186:+	gene2348
bta_circ_0000855	0	0	0	0	5	4	NC_037329.1:115700153..115703186:+	gene2348
bta_circ_0000856	0	0	0	0	2	0	NC_037329.1:116117466..116121237:-	gene2354
bta_circ_0000857	0	0	0	0	2	0	NC_037329.1:117830705..117834532:-	gene2361
bta_circ_0000858	0	0	2	3	13	0	NC_037329.1:117855336..117857202:-	gene2361
bta_circ_0000859	0	3	0	0	0	0	NC_037329.1:117861906..117918496:-	gene2361
bta_circ_0000860	0	4	0	0	0	0	NC_037329.1:117876996..117918496:-	Null,gene2361
bta_circ_0000861	0	0	0	0	0	4	NC_037329.1:117877288..117883917:-	gene2361
bta_circ_0000862	0	0	0	0	2	0	NC_037329.1:117877288..117886641:-	gene2361
bta_circ_0000863	5	13	17	0	19	26	NC_037329.1:117877288..117918496:-	gene2361
bta_circ_0000864	0	0	0	0	8	6	NC_037329.1:117883781..117886641:-	gene2361
bta_circ_0000865	0	0	0	0	8	4	NC_037329.1:117883781..117903571:-	gene2361
bta_circ_0000866	5	14	2	9	25	12	NC_037329.1:117883781..117918496:-	gene2361
bta_circ_0000867	2	6	7	4	2	5	NC_037329.1:117886536..117918496:-	gene2361
bta_circ_0000868	0	0	0	0	0	2	NC_037329.1:117901792..117903571:-	gene2361
bta_circ_0000869	96	204	154	43	289	207	NC_037329.1:117901792..117918496:-	gene2361
bta_circ_0000870	0	0	0	0	0	3	NC_037329.1:117918350..117918496:-	gene2361
bta_circ_0000871	0	7	0	0	0	0	NC_037329.1:118249771..118252277:+	gene2371
bta_circ_0000872	2	0	5	0	6	0	NC_037329.1:118252194..118265278:+	gene2371
bta_circ_0000873	2	0	0	0	0	0	NC_037329.1:118401678..118406422:+	Null
bta_circ_0000874	0	0	0	5	0	0	NC_037329.1:118431751..118438962:+	Null
bta_circ_0000875	0	3	0	0	0	0	NC_037329.1:118869381..118881771:+	gene2383
bta_circ_0000876	0	0	0	0	5	0	NC_037329.1:119681527..119682342:+	gene2407
bta_circ_0000877	3	2	0	0	15	8	NC_037329.1:119774065..119776242:+	gene2407
bta_circ_0000878	0	3	2	0	0	0	NC_037329.1:119774065..119796212:+	gene2407
bta_circ_0000879	0	0	0	0	0	4	NC_037329.1:119774065..119831306:+	gene2407
bta_circ_0000880	0	0	2	0	0	0	NC_037329.1:119940565..119945062:+	gene2407
bta_circ_0000881	0	0	0	0	8	0	NC_037329.1:120425926..120436409:-	gene2427
bta_circ_0000882	0	0	0	0	0	6	NC_037329.1:120425926..120437527:-	Null,gene2427
bta_circ_0000883	0	0	2	0	0	0	NC_037329.1:120841657..120843339:-	gene2439
bta_circ_0000884	0	0	2	0	0	0	NC_037329.1:121021137..121024942:-	gene2447
bta_circ_0000885	4	0	0	0	0	0	NC_037329.1:121297887..121299954:-	Null
bta_circ_0000886	17	24	18	6	44	25	NC_037329.1:121807679..121810656:+	gene2473
bta_circ_0000887	0	3	0	0	0	0	NC_037329.1:121807679..121810660:+	gene2473,Null
bta_circ_0000888	0	0	0	0	0	4	NC_037329.1:122308809..122338380:-	gene2492
bta_circ_0000889	0	23	12	2	32	10	NC_037329.1:122308809..122338681:-	gene2492
bta_circ_0000890	4	0	0	0	0	0	NC_037329.1:122357102..122366596:+	gene2494
bta_circ_0000891	2	4	0	6	5	0	NC_037329.1:122363048..122366596:+	gene2494
bta_circ_0000892	0	3	0	0	0	0	NC_037329.1:122363048..122372588:+	gene2494
bta_circ_0000893	0	0	0	0	11	0	NC_037329.1:122583753..122585009:+	gene2497
bta_circ_0000894	3	0	0	0	0	0	NC_037329.1:122594917..122619788:+	gene2497
bta_circ_0000895	6	0	0	0	5	0	NC_037329.1:122594917..122621105:+	gene2497
bta_circ_0000896	0	5	3	0	5	0	NC_037329.1:122607114..122619788:+	gene2497
bta_circ_0000897	0	4	4	0	5	0	NC_037329.1:122607114..122621105:+	gene2497
bta_circ_0000898	3	0	0	0	3	0	NC_037329.1:1237384..1249197:-	gene1435
bta_circ_0000899	0	5	0	0	0	4	NC_037329.1:124444690..124527323:-	gene2513
bta_circ_0000900	0	2	0	0	9	0	NC_037329.1:124466385..124473287:-	gene2513
bta_circ_0000901	0	0	0	6	15	0	NC_037329.1:124466400..124473287:-	gene2513
bta_circ_0000902	0	0	0	0	6	5	NC_037329.1:124466400..124478167:-	gene2513
bta_circ_0000903	0	6	2	0	6	0	NC_037329.1:124500193..124524455:-	gene2513
bta_circ_0000904	0	0	2	0	0	0	NC_037329.1:124508203..124524455:-	gene2513
bta_circ_0000905	2	3	3	0	5	6	NC_037329.1:124508203..124527323:-	gene2513
bta_circ_0000906	2	0	0	0	0	0	NC_037329.1:124733766..124735352:-	gene2515
bta_circ_0000907	0	0	0	0	0	6	NC_037329.1:124770948..124772823:-	gene2517
bta_circ_0000908	3	0	0	0	0	0	NC_037329.1:124775404..124785845:-	gene2517
bta_circ_0000909	3	0	0	0	0	7	NC_037329.1:124869610..124870373:-	gene2526
bta_circ_0000910	0	0	0	0	6	4	NC_037329.1:124885708..124886749:-	gene2527
bta_circ_0000911	0	0	0	0	6	0	NC_037329.1:124940647..124947649:-	gene2533
bta_circ_0000912	4	8	0	4	12	9	NC_037329.1:124956769..124958961:-	gene2533
bta_circ_0000913	0	11	3	0	0	0	NC_037329.1:124957865..125007155:-	gene2533
bta_circ_0000914	0	0	0	0	7	4	NC_037329.1:125007102..125015119:-	gene2533
bta_circ_0000915	0	0	3	0	0	0	NC_037329.1:125317086..125339879:+	gene2545
bta_circ_0000916	0	0	5	0	0	0	NC_037329.1:125366061..125375231:+	gene2545
bta_circ_0000917	3	0	0	0	4	0	NC_037329.1:125366061..125380955:+	gene2545
bta_circ_0000918	4	0	0	0	0	0	NC_037329.1:125453415..125467823:+	gene2552
bta_circ_0000919	0	0	0	0	0	2	NC_037329.1:125604776..125609110:-	gene2558
bta_circ_0000920	0	0	4	0	0	0	NC_037329.1:125870692..125876234:+	gene2562
bta_circ_0000921	2	0	2	0	7	0	NC_037329.1:1262944..1268427:-	gene1435
bta_circ_0000922	0	0	0	0	5	0	NC_037329.1:126421889..126452456:-	gene2584
bta_circ_0000923	266	464	323	149	735	390	NC_037329.1:126448967..126452456:-	gene2584
bta_circ_0000924	0	0	8	0	0	0	NC_037329.1:126661045..126661403:+	gene2588
bta_circ_0000925	3	4	2	0	0	0	NC_037329.1:126676281..126693349:-	gene2589
bta_circ_0000926	0	0	0	0	3	0	NC_037329.1:126846762..126849712:-	gene2597
bta_circ_0000927	0	0	6	0	3	6	NC_037329.1:126849191..126849712:-	gene2597
bta_circ_0000928	0	0	0	0	2	0	NC_037329.1:126856111..126859736:-	gene2597
bta_circ_0000929	0	2	0	0	0	0	NC_037329.1:126867770..126871132:-	gene2597
bta_circ_0000930	8	5	4	6	0	3	NC_037329.1:127026578..127028072:+	gene2606
bta_circ_0000931	0	0	0	0	4	0	NC_037329.1:127029554..127034033:+	gene2606
bta_circ_0000932	0	2	0	0	4	0	NC_037329.1:127095955..127098102:+	gene2609
bta_circ_0000933	41	17	47	4	12	23	NC_037329.1:127105655..127107259:+	gene2609
bta_circ_0000934	2	6	0	0	0	0	NC_037329.1:127105655..127115736:+	gene2609
bta_circ_0000935	0	0	4	0	0	4	NC_037329.1:127246899..127250419:-	gene2614
bta_circ_0000936	0	0	3	0	0	4	NC_037329.1:127249766..127250419:-	gene2614
bta_circ_0000937	0	3	0	3	0	0	NC_037329.1:127495182..127498064:-	gene2621
bta_circ_0000938	0	0	0	2	0	0	NC_037329.1:127585286..127594961:-	gene2622
bta_circ_0000939	6	0	0	2	0	0	NC_037329.1:127588912..127594961:-	gene2622
bta_circ_0000940	3	0	0	0	0	0	NC_037329.1:128131842..128150995:-	gene2633
bta_circ_0000941	0	4	2	0	0	0	NC_037329.1:128261946..128277324:-	gene2635
bta_circ_0000942	11	7	10	0	13	4	NC_037329.1:128261950..128277324:-	gene2635
bta_circ_0000943	0	5	3	0	7	4	NC_037329.1:128263251..128277324:-	gene2635
bta_circ_0000944	2	0	0	0	8	0	NC_037329.1:129069325..129076715:+	gene2651
bta_circ_0000945	5	8	2	3	8	6	NC_037329.1:129429267..129438906:+	gene2669
bta_circ_0000946	0	3	0	0	0	0	NC_037329.1:129429267..129457394:+	gene2669
bta_circ_0000947	0	4	0	0	9	6	NC_037329.1:129438844..129468274:+	gene2669
bta_circ_0000948	6	3	2	4	0	0	NC_037329.1:129452859..129457394:+	gene2669
bta_circ_0000949	0	0	0	0	0	3	NC_037329.1:129452859..129468274:+	gene2669
bta_circ_0000950	3	6	4	0	9	3	NC_037329.1:129463846..129468274:+	gene2669
bta_circ_0000951	4	2	4	0	2	0	NC_037329.1:129504997..129507559:+	gene2671
bta_circ_0000952	5	2	0	0	5	5	NC_037329.1:129793768..129804019:-	gene2675
bta_circ_0000953	0	0	0	0	2	4	NC_037329.1:129793768..129825312:-	gene2675
bta_circ_0000954	28	35	48	21	147	119	NC_037329.1:129796936..129804019:-	gene2675
bta_circ_0000955	2	10	6	0	10	0	NC_037329.1:129796936..129825312:-	gene2675
bta_circ_0000956	0	0	0	0	3	0	NC_037329.1:129803886..129825312:-	gene2675
bta_circ_0000957	0	0	0	0	4	0	NC_037329.1:129810753..129825312:-	gene2675
bta_circ_0000958	4	5	4	3	11	4	NC_037329.1:129819371..129825312:-	gene2675
bta_circ_0000959	0	5	0	0	10	2	NC_037329.1:130331820..130333163:-	gene2685
bta_circ_0000960	3	6	16	0	18	9	NC_037329.1:130734904..130754601:-	gene2690
bta_circ_0000961	0	6	4	3	9	3	NC_037329.1:130735075..130740242:-	gene2690
bta_circ_0000962	10	27	12	13	24	24	NC_037329.1:130735075..130754601:-	gene2690
bta_circ_0000963	2	7	4	0	3	0	NC_037329.1:130739803..130754601:-	gene2690
bta_circ_0000964	0	0	0	0	3	0	NC_037329.1:130951537..130951966:+	gene2696
bta_circ_0000965	0	0	0	0	0	5	NC_037329.1:131147566..131148442:+	gene2700
bta_circ_0000966	0	0	0	0	0	4	NC_037329.1:131394628..131426094:+	gene2706
bta_circ_0000967	3	0	0	0	0	0	NC_037329.1:131569084..131594010:+	gene2709
bta_circ_0000968	0	9	2	0	8	0	NC_037329.1:131655384..131673121:+	gene2709
bta_circ_0000969	0	0	0	0	2	0	NC_037329.1:131655384..131684702:+	gene2709
bta_circ_0000970	0	3	3	0	0	0	NC_037329.1:131655384..131710609:+	gene2709
bta_circ_0000971	0	0	0	2	2	0	NC_037329.1:131660437..131684702:+	gene2709
bta_circ_0000972	4	0	10	2	8	9	NC_037329.1:131660437..131710609:+	gene2709
bta_circ_0000973	0	0	0	0	0	4	NC_037329.1:131672056..131710609:+	gene2709
bta_circ_0000974	4	4	0	0	0	8	NC_037329.1:131701578..131710609:+	gene2709
bta_circ_0000975	2	6	4	0	5	4	NC_037329.1:131701581..131710609:+	gene2709
bta_circ_0000976	2	4	4	0	4	0	NC_037329.1:131709770..131710609:+	gene2709
bta_circ_0000977	2	0	0	0	0	0	NC_037329.1:131764383..131800300:+	gene2709
bta_circ_0000978	0	0	2	0	0	0	NC_037329.1:131764383..131805272:+	gene2709
bta_circ_0000979	0	0	0	0	0	2	NC_037329.1:131788648..131800300:+	gene2709
bta_circ_0000980	0	0	2	0	0	6	NC_037329.1:131788648..131805272:+	gene2709
bta_circ_0000981	0	0	0	0	0	2	NC_037329.1:131788648..131810415:+	gene2709
bta_circ_0000982	6	11	5	2	19	4	NC_037329.1:131802585..131810415:+	gene2709
bta_circ_0000983	0	0	2	0	0	0	NC_037329.1:131861234..131868748:+	gene2711
bta_circ_0000984	7	0	4	0	9	0	NC_037329.1:131861234..131882094:+	gene2711
bta_circ_0000985	0	0	2	0	0	2	NC_037329.1:131864050..131865622:+	gene2711
bta_circ_0000986	3	0	0	0	0	0	NC_037329.1:131868605..131871780:+	gene2711
bta_circ_0000987	0	5	0	0	0	0	NC_037329.1:131868605..131882094:+	gene2711
bta_circ_0000988	0	2	0	3	0	0	NC_037329.1:132802860..132823456:-	gene2738
bta_circ_0000989	0	0	0	3	0	0	NC_037329.1:132806533..132823456:-	gene2738
bta_circ_0000990	0	4	0	0	8	7	NC_037329.1:132811630..132823456:-	gene2738
bta_circ_0000991	0	0	0	0	5	5	NC_037329.1:133268023..133306448:+	gene2746
bta_circ_0000992	0	6	0	0	0	0	NC_037329.1:133300875..133323530:+	gene2746
bta_circ_0000993	2	0	0	0	0	0	NC_037329.1:133469386..133478987:+	gene2755
bta_circ_0000994	0	3	4	0	7	0	NC_037329.1:133495609..133497392:+	gene2755
bta_circ_0000995	57	116	77	20	216	79	NC_037329.1:133495609..133498352:+	gene2755
bta_circ_0000996	2	0	2	0	0	0	NC_037329.1:133562009..133563181:+	gene2755
bta_circ_0000997	0	0	0	0	7	9	NC_037329.1:133964785..133974033:-	gene2763
bta_circ_0000998	7	28	20	21	36	31	NC_037329.1:13426547..13431315:-	gene1532
bta_circ_0000999	2	12	17	7	21	11	NC_037329.1:13426547..13434212:-	gene1532
bta_circ_0001000	0	0	4	2	5	4	NC_037329.1:13426547..13454723:-	gene1532
bta_circ_0001001	6	0	3	0	4	2	NC_037329.1:13426667..13433168:-	gene1532
bta_circ_0001002	0	3	8	0	11	0	NC_037329.1:13448653..13454723:-	gene1532
bta_circ_0001003	0	0	0	0	4	0	NC_037329.1:135014239..135039870:-	gene2770
bta_circ_0001004	5	7	22	0	27	18	NC_037329.1:135014239..135043348:-	gene2770
bta_circ_0001005	0	0	0	0	7	0	NC_037329.1:135014239..135057360:-	gene2770
bta_circ_0001006	0	0	0	0	6	0	NC_037329.1:135039205..135043348:-	gene2770
bta_circ_0001007	0	6	0	0	0	0	NC_037329.1:135090985..135092973:-	Null,gene2770
bta_circ_0001008	0	0	0	0	0	5	NC_037329.1:135090985..135093826:-	gene2770
bta_circ_0001009	0	13	0	0	5	6	NC_037329.1:135090985..135100201:-	gene2770
bta_circ_0001010	0	0	2	0	0	0	NC_037329.1:135680970..135683363:-	gene2786
bta_circ_0001011	19	37	21	5	25	15	NC_037329.1:135815880..135818785:+	gene2789
bta_circ_0001012	0	3	0	0	6	0	NC_037329.1:135815880..135830409:+	gene2789
bta_circ_0001013	11	20	21	5	20	33	NC_037329.1:13601929..13603458:+	gene1534
bta_circ_0001014	0	0	0	0	3	0	NC_037329.1:13603327..13607298:+	gene1534
bta_circ_0001015	0	0	0	0	0	11	NC_037329.1:13606427..13607298:+	gene1534
bta_circ_0001016	0	0	0	2	0	0	NC_037329.1:136193721..136197193:-	gene2803
bta_circ_0001017	0	0	3	0	0	0	NC_037329.1:15640185..15646639:-	gene1554
bta_circ_0001018	0	3	0	0	0	0	NC_037329.1:15640185..15730319:-	gene1554
bta_circ_0001019	10	18	11	20	33	17	NC_037329.1:16845819..16848806:+	gene1560
bta_circ_0001020	12	8	20	6	16	17	NC_037329.1:16845819..16851591:+	gene1560
bta_circ_0001021	0	0	0	0	0	5	NC_037329.1:16850995..16861680:+	gene1560
bta_circ_0001022	0	8	0	0	0	0	NC_037329.1:16968937..16969538:+	Null
bta_circ_0001023	5	0	7	0	0	4	NC_037329.1:17336295..17361532:+	gene1561
bta_circ_0001024	0	0	2	0	0	0	NC_037329.1:17336295..17365727:+	gene1561
bta_circ_0001025	6	2	0	0	0	0	NC_037329.1:17336295..17403907:+	gene1561
bta_circ_0001026	2	4	8	0	0	0	NC_037329.1:17355643..17361532:+	gene1561
bta_circ_0001027	8	0	4	0	0	8	NC_037329.1:17355643..17403907:+	gene1561
bta_circ_0001028	80	35	67	17	31	84	NC_037329.1:17357162..17365727:+	Null
bta_circ_0001029	8	5	7	0	0	0	NC_037329.1:17357162..17403907:+	gene1561
bta_circ_0001030	0	6	10	0	0	4	NC_037329.1:17357162..17423205:+	Null
bta_circ_0001031	0	0	3	0	0	0	NC_037329.1:17361422..17403907:+	gene1561
bta_circ_0001032	0	0	0	0	0	3	NC_037329.1:17402031..17403907:+	gene1561
bta_circ_0001033	2	0	0	0	0	0	NC_037329.1:1743513..1745508:-	Null
bta_circ_0001034	0	0	0	0	12	6	NC_037329.1:17669239..17694828:+	gene1567
bta_circ_0001035	10	18	8	5	43	18	NC_037329.1:17690782..17694828:+	gene1567
bta_circ_0001036	0	0	2	0	0	0	NC_037329.1:17690782..17728102:+	gene1567
bta_circ_0001037	2	0	4	0	10	14	NC_037329.1:17717858..17728102:+	gene1567
bta_circ_0001038	3	20	12	15	101	45	NC_037329.1:17723958..17728102:+	gene1567
bta_circ_0001039	0	0	0	0	2	0	NC_037329.1:17723958..17742259:+	gene1567
bta_circ_0001040	0	0	4	0	0	4	NC_037329.1:17749303..17751756:+	gene1567
bta_circ_0001041	0	8	0	0	7	0	NC_037329.1:18072867..18073891:+	gene1570
bta_circ_0001042	0	0	2	0	0	0	NC_037329.1:18072867..18079014:+	gene1570
bta_circ_0001043	5	0	4	0	0	0	NC_037329.1:18073739..18079014:+	gene1570
bta_circ_0001044	0	0	0	0	3	0	NC_037329.1:18074535..18074672:+	gene1570
bta_circ_0001045	0	7	0	0	0	0	NC_037329.1:18078264..18079014:+	gene1570
bta_circ_0001046	0	0	0	0	6	0	NC_037329.1:18085315..18086341:+	gene1570
bta_circ_0001047	0	0	2	0	0	0	NC_037329.1:18090203..18097113:+	gene1570
bta_circ_0001048	0	0	0	0	0	2	NC_037329.1:18092533..18288112:+	gene1570
bta_circ_0001049	0	0	0	0	2	0	NC_037329.1:18093253..18094121:-	gene1570
bta_circ_0001050	0	0	3	0	0	0	NC_037329.1:18093284..18094106:-	gene1570
bta_circ_0001051	2	0	0	0	0	0	NC_037329.1:18094278..18111076:+	gene1570
bta_circ_0001052	0	2	0	0	0	0	NC_037329.1:18094452..18103338:+	gene1570
bta_circ_0001053	0	2	0	0	0	0	NC_037329.1:18095761..18098981:+	gene1570
bta_circ_0001054	0	0	2	0	0	0	NC_037329.1:18098814..18180767:+	gene1570
bta_circ_0001055	0	0	0	0	2	0	NC_037329.1:18100472..18101114:-	gene1570
bta_circ_0001056	0	2	0	0	0	0	NC_037329.1:18100646..18101270:-	gene1570
bta_circ_0001057	0	4	0	0	0	0	NC_037329.1:18103318..18134149:+	gene1570
bta_circ_0001058	0	0	0	0	0	8	NC_037329.1:18105526..18111076:+	gene1570
bta_circ_0001059	0	0	0	0	2	0	NC_037329.1:18111002..18140038:+	gene1570
bta_circ_0001060	0	0	0	3	0	0	NC_037329.1:18130437..18130891:+	gene1570
bta_circ_0001061	0	7	4	7	7	2	NC_037329.1:18131534..18131812:+	gene1570
bta_circ_0001062	0	0	0	0	0	5	NC_037329.1:18131534..18133639:+	gene1570
bta_circ_0001063	0	0	0	0	0	2	NC_037329.1:18131534..18134149:+	gene1570
bta_circ_0001064	0	0	2	0	0	0	NC_037329.1:18131534..18136568:+	gene1570
bta_circ_0001065	0	2	0	0	0	0	NC_037329.1:18131534..18147902:+	gene1570
bta_circ_0001066	0	0	0	0	0	2	NC_037329.1:18131534..18180549:+	gene1570
bta_circ_0001067	0	0	0	0	4	0	NC_037329.1:18133586..18134149:+	gene1570
bta_circ_0001068	0	0	0	0	0	8	NC_037329.1:18135920..18138492:+	gene1570
bta_circ_0001069	0	0	2	0	0	0	NC_037329.1:18137086..18137364:+	gene1570
bta_circ_0001070	0	0	0	0	3	0	NC_037329.1:18137450..18144479:+	gene1570
bta_circ_0001071	6	0	0	0	0	0	NC_037329.1:18137900..18138380:+	gene1570
bta_circ_0001072	0	0	0	0	0	3	NC_037329.1:18138709..18139275:+	gene1570
bta_circ_0001073	23	7	23	9	0	35	NC_037329.1:18139401..18139679:+	gene1570
bta_circ_0001074	4	3	3	0	0	5	NC_037329.1:18139814..18140095:+	gene1570
bta_circ_0001075	0	2	0	0	0	0	NC_037329.1:18139814..18148727:+	gene1570
bta_circ_0001076	0	5	2	0	0	5	NC_037329.1:18140196..18140474:+	gene1570
bta_circ_0001077	0	0	7	0	0	0	NC_037329.1:18140986..18141653:+	gene1570
bta_circ_0001078	3	0	0	0	0	0	NC_037329.1:18141898..18142671:+	gene1570
bta_circ_0001079	12	6	8	15	15	32	NC_037329.1:18142390..18144076:+	gene1570
bta_circ_0001080	2	0	0	0	0	0	NC_037329.1:18142390..18148727:+	gene1570
bta_circ_0001081	0	0	0	0	7	0	NC_037329.1:18142390..18150478:+	gene1570
bta_circ_0001082	2	0	0	0	0	0	NC_037329.1:18142390..18185020:+	gene1570
bta_circ_0001083	0	198	0	339	362	301	NC_037329.1:18143798..18144076:+	gene1570
bta_circ_0001084	6	0	0	0	0	0	NC_037329.1:18145617..18156155:+	gene1570
bta_circ_0001085	0	0	9	0	17	0	NC_037329.1:18146056..18146705:+	gene1570
bta_circ_0001086	2	0	0	0	0	0	NC_037329.1:18146427..18147902:+	gene1570
bta_circ_0001087	0	0	2	0	6	0	NC_037329.1:18148446..18149264:+	gene1570
bta_circ_0001088	0	0	0	4	0	0	NC_037329.1:18148986..18150478:+	gene1570
bta_circ_0001089	0	0	0	0	2	0	NC_037329.1:18148986..18154197:+	gene1570
bta_circ_0001090	0	20	0	0	0	0	NC_037329.1:18148986..18160551:+	gene1570
bta_circ_0001091	0	0	4	0	0	0	NC_037329.1:18149818..18150478:+	gene1570
bta_circ_0001092	0	2	0	0	0	4	NC_037329.1:18153916..18156155:+	gene1570
bta_circ_0001093	0	8	6	0	16	13	NC_037329.1:18153916..18158291:+	gene1570
bta_circ_0001094	0	6	0	0	0	0	NC_037329.1:18153916..18162566:+	gene1570
bta_circ_0001095	21	17	16	0	26	17	NC_037329.1:18154175..18154917:+	gene1570
bta_circ_0001096	7	3	10	0	3	6	NC_037329.1:18154639..18154917:+	gene1570
bta_circ_0001097	0	5	0	0	0	0	NC_037329.1:18154760..18165348:+	gene1570
bta_circ_0001098	0	0	0	0	7	0	NC_037329.1:18154892..18156113:-	Null,gene1570
bta_circ_0001099	0	0	0	0	0	2	NC_037329.1:18156982..18160551:+	gene1570
bta_circ_0001100	0	0	2	0	0	0	NC_037329.1:18160261..18169101:+	gene1570
bta_circ_0001101	0	0	0	0	0	10	NC_037329.1:18160501..18162566:+	gene1570
bta_circ_0001102	0	0	0	0	2	0	NC_037329.1:18162279..18163386:+	gene1570
bta_circ_0001103	0	0	0	3	0	0	NC_037329.1:18163758..18192248:+	gene1570
bta_circ_0001104	0	0	0	0	4	0	NC_037329.1:18164601..18164747:+	gene1570
bta_circ_0001105	0	0	0	0	2	0	NC_037329.1:18167379..18169101:+	gene1570
bta_circ_0001106	0	0	4	0	0	0	NC_037329.1:18167402..18176113:+	gene1570
bta_circ_0001107	0	0	0	0	0	3	NC_037329.1:18167797..18168006:+	gene1570
bta_circ_0001108	0	0	2	0	0	0	NC_037329.1:18167797..18172230:+	gene1570
bta_circ_0001109	0	4	0	0	0	0	NC_037329.1:18167797..18190816:+	gene1570
bta_circ_0001110	0	0	0	0	0	8	NC_037329.1:18167980..18176113:+	gene1570
bta_circ_0001111	3	0	0	0	0	0	NC_037329.1:18170955..18174003:+	gene1570
bta_circ_0001112	272	277	331	113	161	147	NC_037329.1:18170955..18174439:+	gene1570
bta_circ_0001113	0	0	4	0	0	0	NC_037329.1:18170955..18177694:+	gene1570
bta_circ_0001114	0	0	0	0	0	3	NC_037329.1:18173078..18176113:+	gene1570
bta_circ_0001115	2	2	0	0	0	0	NC_037329.1:18174362..18175126:+	gene1570
bta_circ_0001116	0	3	0	0	0	0	NC_037329.1:18174362..18180018:+	gene1570
bta_circ_0001117	0	0	0	9	0	0	NC_037329.1:18175049..18176113:+	gene1570
bta_circ_0001118	0	4	6	0	0	0	NC_037329.1:18175049..18177214:+	gene1570
bta_circ_0001119	0	2	0	0	0	0	NC_037329.1:18175049..18183822:+	gene1570
bta_circ_0001120	25	11	22	0	9	10	NC_037329.1:18175049..18184377:+	gene1570
bta_circ_0001121	0	0	2	0	0	0	NC_037329.1:18176033..18188252:+	gene1570
bta_circ_0001122	0	3	12	0	0	0	NC_037329.1:18177611..18180018:+	gene1570
bta_circ_0001123	13	0	26	8	0	55	NC_037329.1:18177611..18207428:+	gene1570
bta_circ_0001124	12	0	0	0	0	0	NC_037329.1:18179935..18180549:+	gene1570
bta_circ_0001125	0	0	0	0	11	0	NC_037329.1:18179935..18186159:+	gene1570
bta_circ_0001126	2	0	0	0	0	0	NC_037329.1:18179935..18188252:+	gene1570
bta_circ_0001127	0	11	0	0	0	0	NC_037329.1:18180243..18192661:+	gene1570
bta_circ_0001128	0	0	4	0	9	11	NC_037329.1:18180469..18181157:+	gene1570
bta_circ_0001129	0	3	0	0	2	4	NC_037329.1:18180469..18183822:+	gene1570
bta_circ_0001130	0	0	0	0	5	0	NC_037329.1:18180509..18185326:+	gene1570
bta_circ_0001131	0	0	0	0	3	0	NC_037329.1:18180724..18186116:+	gene1570
bta_circ_0001132	0	0	0	0	0	6	NC_037329.1:18184052..18185020:+	gene1570
bta_circ_0001133	2	0	0	0	0	0	NC_037329.1:18184294..18185020:+	gene1570
bta_circ_0001134	0	0	2	0	0	0	NC_037329.1:18184937..18191156:+	gene1570
bta_circ_0001135	0	4	2	0	4	0	NC_037329.1:18185243..18187673:+	gene1570
bta_circ_0001136	0	0	2	0	0	0	NC_037329.1:18185243..18187952:+	gene1570
bta_circ_0001137	0	0	16	0	0	8	NC_037329.1:18185243..18189108:+	gene1570
bta_circ_0001138	0	0	9	0	0	0	NC_037329.1:18185243..18205965:+	gene1570
bta_circ_0001139	13	0	0	0	0	0	NC_037329.1:18185243..18207428:+	gene1570
bta_circ_0001140	0	0	0	2	0	0	NC_037329.1:18186079..18189757:+	gene1570
bta_circ_0001141	9	0	0	0	0	0	NC_037329.1:18186462..18188252:+	gene1570
bta_circ_0001142	5	0	0	0	0	0	NC_037329.1:18186462..18196328:+	gene1570
bta_circ_0001143	0	0	3	3	0	3	NC_037329.1:18187878..18188252:+	gene1570
bta_circ_0001144	0	0	0	0	5	0	NC_037329.1:18187878..18189108:+	gene1570
bta_circ_0001145	0	0	0	0	4	0	NC_037329.1:18187878..18189464:+	gene1570
bta_circ_0001146	0	2	0	0	0	0	NC_037329.1:18187878..18194059:+	gene1570
bta_circ_0001147	0	3	0	0	0	0	NC_037329.1:18189031..18189464:+	gene1570
bta_circ_0001148	3	0	0	0	0	0	NC_037329.1:18189031..18193814:+	gene1570
bta_circ_0001149	0	0	0	0	0	2	NC_037329.1:18189674..18190816:+	gene1570
bta_circ_0001150	0	3	0	9	0	0	NC_037329.1:18189674..18191156:+	gene1570
bta_circ_0001151	0	0	7	2	14	0	NC_037329.1:18189674..18191679:+	gene1570
bta_circ_0001152	0	0	0	0	73	0	NC_037329.1:18189674..18207665:+	gene1570
bta_circ_0001153	0	14	8	0	12	12	NC_037329.1:18190131..18191156:+	gene1570
bta_circ_0001154	0	4	0	0	0	0	NC_037329.1:18190131..18191679:+	gene1570
bta_circ_0001155	0	4	0	0	0	0	NC_037329.1:18190131..18192661:+	gene1570
bta_circ_0001156	9	0	9	0	10	0	NC_037329.1:18190131..18195397:+	gene1570
bta_circ_0001157	0	320	0	0	0	0	NC_037329.1:18190131..18210992:+	gene1570
bta_circ_0001158	0	18	0	0	0	0	NC_037329.1:18190131..18211998:+	gene1570
bta_circ_0001159	0	0	0	0	3	0	NC_037329.1:18190184..18191992:+	gene1570
bta_circ_0001160	0	2	0	0	0	0	NC_037329.1:18190751..18191156:+	gene1570
bta_circ_0001161	4	0	0	0	0	0	NC_037329.1:18190751..18196328:+	gene1570
bta_circ_0001162	0	0	2	0	0	0	NC_037329.1:18191073..18192248:+	gene1570
bta_circ_0001163	0	0	0	0	8	0	NC_037329.1:18191073..18193814:+	gene1570
bta_circ_0001164	0	2	0	0	0	0	NC_037329.1:18191596..18192661:+	gene1570
bta_circ_0001165	7	4	15	29	44	0	NC_037329.1:18191596..18195397:+	gene1570
bta_circ_0001166	0	0	0	71	0	0	NC_037329.1:18191596..18210992:+	gene1570
bta_circ_0001167	0	0	0	0	2	0	NC_037329.1:18191604..18195397:+	gene1570
bta_circ_0001168	0	0	6	0	0	0	NC_037329.1:18191874..18193814:+	gene1570
bta_circ_0001169	0	0	0	57	0	0	NC_037329.1:18192578..18211998:+	gene1570
bta_circ_0001170	0	5	0	0	0	0	NC_037329.1:18193740..18196328:+	gene1570
bta_circ_0001171	0	0	0	0	11	0	NC_037329.1:18193740..18199444:+	gene1570
bta_circ_0001172	0	0	0	0	7	0	NC_037329.1:18193976..18197363:+	gene1570
bta_circ_0001173	3	7	7	9	8	5	NC_037329.1:18194590..18197363:+	gene1570
bta_circ_0001174	4	3	8	0	2	4	NC_037329.1:18194590..18199444:+	gene1570
bta_circ_0001175	7	4	7	6	15	10	NC_037329.1:18194590..18200919:+	gene1570
bta_circ_0001176	2	0	3	0	11	0	NC_037329.1:18194590..18205965:+	gene1570
bta_circ_0001177	0	0	0	0	4	0	NC_037329.1:18194590..18206156:+	gene1570
bta_circ_0001178	2	15	6	0	0	0	NC_037329.1:18194590..18207428:+	gene1570
bta_circ_0001179	0	4	0	0	0	0	NC_037329.1:18195305..18197363:+	gene1570
bta_circ_0001180	0	58	50	18	97	88	NC_037329.1:18196251..18198055:+	gene1570
bta_circ_0001181	0	0	3	0	0	0	NC_037329.1:18196251..18199444:+	gene1570
bta_circ_0001182	0	0	2	0	3	0	NC_037329.1:18197295..18198055:+	gene1570
bta_circ_0001183	0	4	0	0	0	0	NC_037329.1:18197295..18199444:+	gene1570
bta_circ_0001184	0	0	0	0	8	0	NC_037329.1:18197295..18206773:+	gene1570
bta_circ_0001185	0	0	0	0	0	13	NC_037329.1:18197295..18207135:+	gene1570
bta_circ_0001186	0	6	0	0	0	6	NC_037329.1:18197517..18201145:+	gene1570
bta_circ_0001187	0	5	0	0	0	0	NC_037329.1:18197762..18200919:+	gene1570
bta_circ_0001188	3	8	7	2	6	0	NC_037329.1:18197762..18207428:+	gene1570
bta_circ_0001189	0	0	0	0	3	0	NC_037329.1:18200219..18200919:+	gene1570
bta_circ_0001190	0	0	0	0	4	0	NC_037329.1:18200219..18201145:+	gene1570
bta_circ_0001191	0	0	0	0	2	0	NC_037329.1:18200219..18202758:+	gene1570
bta_circ_0001192	0	0	0	0	0	19	NC_037329.1:18200219..18203363:+	gene1570
bta_circ_0001193	0	0	0	0	8	0	NC_037329.1:18200219..18205965:+	gene1570
bta_circ_0001194	0	6	13	0	7	9	NC_037329.1:18200219..18206584:+	gene1570
bta_circ_0001195	3	0	0	0	9	0	NC_037329.1:18200219..18207428:+	gene1570
bta_circ_0001196	0	9	2	0	5	0	NC_037329.1:18200219..18207665:+	gene1570
bta_circ_0001197	5	9	12	7	9	0	NC_037329.1:18200836..18206584:+	gene1570
bta_circ_0001198	0	0	0	0	12	0	NC_037329.1:18200836..18207428:+	gene1570
bta_circ_0001199	2	0	0	0	0	0	NC_037329.1:18200836..18210992:+	gene1570
bta_circ_0001200	0	0	0	0	7	0	NC_037329.1:18200836..18212209:+	gene1570
bta_circ_0001201	0	0	0	0	0	29	NC_037329.1:18201071..18213662:+	gene1570
bta_circ_0001202	0	11	3	0	0	0	NC_037329.1:18202675..18203363:+	gene1570
bta_circ_0001203	0	0	0	0	0	11	NC_037329.1:18202675..18205765:+	gene1570
bta_circ_0001204	0	5	0	0	0	0	NC_037329.1:18202675..18206584:+	gene1570
bta_circ_0001205	0	0	0	1149	0	0	NC_037329.1:18202675..18210992:+	gene1570
bta_circ_0001206	0	0	3	0	0	3	NC_037329.1:18205144..18205409:+	Null
bta_circ_0001207	0	0	0	0	3	0	NC_037329.1:18205691..18206389:+	gene1570
bta_circ_0001208	6	0	0	0	13	0	NC_037329.1:18205691..18206584:+	gene1570
bta_circ_0001209	4	0	0	0	0	0	NC_037329.1:18205691..18207428:+	gene1570
bta_circ_0001210	2	15	9	0	5	4	NC_037329.1:18205691..18207665:+	gene1570
bta_circ_0001211	0	3	0	0	0	0	NC_037329.1:18205691..18207860:+	Null
bta_circ_0001212	0	0	0	0	1115	0	NC_037329.1:18205691..18210992:+	gene1570
bta_circ_0001213	0	2	0	0	0	0	NC_037329.1:18205691..18211353:+	gene1570
bta_circ_0001214	0	7	0	0	0	0	NC_037329.1:18205882..18206389:+	gene1570
bta_circ_0001215	0	0	0	60	0	105	NC_037329.1:18205882..18206773:+	gene1570
bta_circ_0001216	0	10	0	0	0	0	NC_037329.1:18206082..18211790:+	gene1570
bta_circ_0001217	0	0	8	2	0	7	NC_037329.1:18206306..18206584:+	gene1570
bta_circ_0001218	0	5	268	5	4	945	NC_037329.1:18206306..18210992:+	gene1570
bta_circ_0001219	0	0	0	0	0	5	NC_037329.1:18206306..18211353:+	gene1570
bta_circ_0001220	0	0	0	0	10	0	NC_037329.1:18206501..18206773:+	gene1570
bta_circ_0001221	0	6	0	0	0	0	NC_037329.1:18206501..18207135:+	gene1570
bta_circ_0001222	182	127	237	217	243	24	NC_037329.1:18206501..18207428:+	gene1570
bta_circ_0001223	11	26	20	21	28	6	NC_037329.1:18206501..18207665:+	gene1570
bta_circ_0001224	194	6	4	11	11	0	NC_037329.1:18206501..18210992:+	gene1570
bta_circ_0001225	0	0	0	0	2	0	NC_037329.1:18206501..18211186:+	gene1570
bta_circ_0001226	2	3	0	0	0	0	NC_037329.1:18206501..18212209:+	gene1570
bta_circ_0001227	5	3	0	0	8	0	NC_037329.1:18206501..18213662:+	gene1570
bta_circ_0001228	2	0	3	0	0	0	NC_037329.1:18206501..18215615:+	gene1570
bta_circ_0001229	0	16	0	0	0	5	NC_037329.1:18206501..18218288:+	gene1570
bta_circ_0001230	2	0	0	0	0	0	NC_037329.1:18206501..18236982:+	gene1570
bta_circ_0001231	21	31	0	36	58	27	NC_037329.1:18206690..18207428:+	gene1570
bta_circ_0001232	5	18	0	12	0	9	NC_037329.1:18206690..18207665:+	gene1570
bta_circ_0001233	0	0	0	5	68	0	NC_037329.1:18206690..18211998:+	gene1570
bta_circ_0001234	0	3	0	0	0	11	NC_037329.1:18206690..18212209:+	gene1570
bta_circ_0001235	0	0	0	2	0	0	NC_037329.1:18206885..18207135:+	gene1570
bta_circ_0001236	10	8	25	0	38	76	NC_037329.1:18206885..18207428:+	gene1570
bta_circ_0001237	0	47	0	0	0	0	NC_037329.1:18206885..18210602:+	gene1570
bta_circ_0001238	0	5	0	52	77	0	NC_037329.1:18206885..18210797:+	gene1570
bta_circ_0001239	51	43	51	106	117	0	NC_037329.1:18206885..18210992:+	gene1570
bta_circ_0001240	10	9	13	0	32	0	NC_037329.1:18207052..18207428:+	gene1570
bta_circ_0001241	9	0	0	18	0	13	NC_037329.1:18207052..18207665:+	gene1570
bta_circ_0001242	2	0	0	0	7	0	NC_037329.1:18207052..18210992:+	gene1570
bta_circ_0001243	4	0	4	0	6	10	NC_037329.1:18207345..18210992:+	gene1570
bta_circ_0001244	2	0	0	0	0	0	NC_037329.1:18207345..18211186:+	gene1570
bta_circ_0001245	60	48	66	101	88	38	NC_037329.1:18207345..18211353:+	gene1570
bta_circ_0001246	0	0	11	0	0	0	NC_037329.1:18207345..18211998:+	gene1570
bta_circ_0001247	2	0	0	0	0	0	NC_037329.1:18207345..18212209:+	gene1570
bta_circ_0001248	5	0	0	0	0	0	NC_037329.1:18207345..18218288:+	gene1570
bta_circ_0001249	0	0	0	8	0	0	NC_037329.1:18207354..18210992:+	gene1570
bta_circ_0001250	0	0	0	0	4	0	NC_037329.1:18207407..18211576:+	gene1570
bta_circ_0001251	8	7	0	14	0	14	NC_037329.1:18207588..18210992:+	gene1570
bta_circ_0001252	0	0	0	0	13	0	NC_037329.1:18207588..18213945:+	gene1570
bta_circ_0001253	5	0	0	0	0	0	NC_037329.1:18207623..18237962:+	gene1570
bta_circ_0001254	0	0	0	0	0	8	NC_037329.1:18207777..18208059:+	Null
bta_circ_0001255	0	0	0	3	2	6	NC_037329.1:18207777..18210992:+	Null
bta_circ_0001256	0	0	0	0	0	10	NC_037329.1:18207777..18211790:+	Null
bta_circ_0001257	0	0	0	0	0	13	NC_037329.1:18207976..18208256:+	Null
bta_circ_0001258	0	0	0	0	0	8	NC_037329.1:18207976..18210211:+	Null
bta_circ_0001259	0	0	0	0	0	3	NC_037329.1:18208173..18208653:+	Null
bta_circ_0001260	0	0	0	0	0	8	NC_037329.1:18208173..18208849:+	Null
bta_circ_0001261	0	0	0	0	0	2	NC_037329.1:18208173..18209247:+	Null
bta_circ_0001262	0	2	0	0	0	9	NC_037329.1:18208173..18210211:+	Null
bta_circ_0001263	0	0	0	0	0	9	NC_037329.1:18208570..18208849:+	Null
bta_circ_0001264	0	0	0	0	0	5	NC_037329.1:18208570..18209048:+	Null
bta_circ_0001265	0	0	0	0	0	5	NC_037329.1:18208965..18209247:+	Null
bta_circ_0001266	0	0	0	0	0	3	NC_037329.1:18208965..18209441:+	Null
bta_circ_0001267	0	3	0	0	0	2	NC_037329.1:18208965..18210012:+	Null
bta_circ_0001268	0	0	0	0	0	3	NC_037329.1:18209164..18209441:+	Null
bta_circ_0001269	0	0	0	0	0	3	NC_037329.1:18209358..18209616:+	Null
bta_circ_0001270	0	0	0	0	0	22	NC_037329.1:18209358..18209815:+	Null
bta_circ_0001271	0	0	0	0	0	3	NC_037329.1:18209358..18210012:+	Null
bta_circ_0001272	0	0	4	0	0	21	NC_037329.1:18209533..18209815:+	Null
bta_circ_0001273	0	0	0	0	0	5	NC_037329.1:18209533..18210012:+	Null
bta_circ_0001274	0	0	0	0	0	11	NC_037329.1:18209732..18210012:+	Null
bta_circ_0001275	0	0	0	0	0	10	NC_037329.1:18210324..18210992:+	Null
bta_circ_0001276	0	0	0	0	0	24	NC_037329.1:18210324..18211998:+	Null
bta_circ_0001277	0	0	6	0	0	9	NC_037329.1:18210519..18210992:+	gene1570
bta_circ_0001278	5	0	0	0	0	26	NC_037329.1:18210714..18210992:+	gene1570
bta_circ_0001279	0	0	0	0	0	2	NC_037329.1:18210753..18211186:+	gene1570
bta_circ_0001280	0	0	0	0	0	12	NC_037329.1:18210909..18211576:+	gene1570
bta_circ_0001281	0	0	0	0	4	0	NC_037329.1:18210909..18218288:+	gene1570
bta_circ_0001282	0	0	0	6	3	0	NC_037329.1:18210948..18211790:+	gene1570
bta_circ_0001283	13	11	15	0	41	15	NC_037329.1:18211103..18211998:+	gene1570
bta_circ_0001284	0	0	0	0	2	0	NC_037329.1:18211138..18211576:+	gene1570
bta_circ_0001285	0	0	0	4	0	0	NC_037329.1:18211270..18211790:+	gene1570
bta_circ_0001286	0	0	0	14	0	10	NC_037329.1:18211915..18213310:+	gene1570
bta_circ_0001287	0	0	8	10	20	0	NC_037329.1:18212132..18213310:+	gene1570
bta_circ_0001288	5	9	5	3	4	5	NC_037329.1:18212598..18213662:+	gene1570
bta_circ_0001289	3	0	0	0	0	0	NC_037329.1:18212598..18214241:+	gene1570
bta_circ_0001290	0	5	0	0	0	0	NC_037329.1:18212598..18216743:+	gene1570
bta_circ_0001291	9	0	0	0	0	0	NC_037329.1:18212598..18221892:+	gene1570
bta_circ_0001292	0	14	0	0	0	0	NC_037329.1:18213140..18242153:+	gene1570
bta_circ_0001293	0	0	0	0	4	0	NC_037329.1:18213868..18215615:+	gene1570
bta_circ_0001294	0	0	0	0	4	0	NC_037329.1:18214158..18215615:+	gene1570
bta_circ_0001295	0	0	0	0	5	0	NC_037329.1:18214158..18218288:+	gene1570
bta_circ_0001296	0	0	4	0	0	0	NC_037329.1:18214158..18221892:+	gene1570
bta_circ_0001297	0	5	0	0	0	0	NC_037329.1:18215216..18221892:+	gene1570
bta_circ_0001298	0	0	0	2	0	0	NC_037329.1:18216705..18220186:-	gene1570
bta_circ_0001299	3	0	0	0	0	0	NC_037329.1:18218220..18222813:+	gene1570
bta_circ_0001300	0	2	0	0	8	0	NC_037329.1:18220145..18221892:+	gene1570
bta_circ_0001301	0	0	0	0	4	0	NC_037329.1:18220145..18222813:+	gene1570
bta_circ_0001302	0	0	0	0	0	2	NC_037329.1:18221127..18222813:+	gene1570
bta_circ_0001303	0	0	0	0	6	0	NC_037329.1:18225943..18226425:-	gene1572
bta_circ_0001304	2	0	0	0	0	0	NC_037329.1:18229289..18231612:+	gene1570
bta_circ_0001305	8	9	9	0	8	13	NC_037329.1:18231115..18236982:+	gene1570
bta_circ_0001306	6	2	8	0	19	7	NC_037329.1:18236859..18237969:+	gene1570
bta_circ_0001307	0	7	4	0	0	0	NC_037329.1:18236859..18239940:+	gene1570
bta_circ_0001308	4	8	0	0	0	0	NC_037329.1:18237703..18239940:+	gene1570
bta_circ_0001309	0	0	2	0	0	0	NC_037329.1:18242258..18243144:+	gene1570
bta_circ_0001310	0	0	0	0	3	0	NC_037329.1:18242524..18243208:+	gene1570
bta_circ_0001311	0	0	0	0	0	2	NC_037329.1:18243061..18243208:+	gene1570
bta_circ_0001312	0	7	0	0	0	0	NC_037329.1:18244187..18254646:+	gene1570
bta_circ_0001313	0	0	2	0	0	0	NC_037329.1:18250088..18253543:+	gene1570
bta_circ_0001314	4	0	0	0	0	0	NC_037329.1:18253428..18276013:+	gene1570
bta_circ_0001315	0	0	0	0	3	0	NC_037329.1:18253472..18254249:-	Null
bta_circ_0001316	0	0	0	0	5	0	NC_037329.1:18257394..18257693:+	gene1570
bta_circ_0001317	0	3	0	0	0	0	NC_037329.1:18258938..18261222:-	gene1572
bta_circ_0001318	0	0	2	0	0	0	NC_037329.1:18261421..18262068:+	gene1570
bta_circ_0001319	0	0	0	0	0	3	NC_037329.1:18261641..18263602:+	gene1570
bta_circ_0001320	0	0	0	0	0	4	NC_037329.1:18262156..18266394:+	gene1570
bta_circ_0001321	0	4	2	7	13	7	NC_037329.1:18264316..18264630:+	gene1570
bta_circ_0001322	0	2	0	0	0	0	NC_037329.1:18264798..18272197:+	gene1570
bta_circ_0001323	0	5	0	0	0	0	NC_037329.1:18266073..18268121:+	gene1570
bta_circ_0001324	0	0	0	0	0	3	NC_037329.1:18267819..18268121:+	gene1570
bta_circ_0001325	0	0	0	0	4	0	NC_037329.1:18269429..18272246:+	gene1570
bta_circ_0001326	0	6	0	5	3	3	NC_037329.1:18269801..18270103:+	gene1570
bta_circ_0001327	0	0	0	0	7	0	NC_037329.1:18282881..18294067:+	gene1570
bta_circ_0001328	0	0	0	0	0	12	NC_037329.1:18286790..18287114:-	Null
bta_circ_0001329	0	0	0	0	0	2	NC_037329.1:18288390..18288890:-	Null
bta_circ_0001330	0	2	0	0	0	0	NC_037329.1:18289866..18290162:-	Null
bta_circ_0001331	0	0	0	0	5	0	NC_037329.1:18291246..18291601:+	gene1570
bta_circ_0001332	0	5	0	0	0	0	NC_037329.1:18291407..18292906:-	Null
bta_circ_0001333	0	0	3	0	0	0	NC_037329.1:18291420..18292906:-	Null
bta_circ_0001334	0	5	0	0	0	0	NC_037329.1:18296100..18296258:-	Null
bta_circ_0001335	0	0	0	0	0	2	NC_037329.1:18298248..18309599:+	gene1570
bta_circ_0001336	0	0	0	0	3	4	NC_037329.1:18299242..18299618:-	Null
bta_circ_0001337	0	0	0	0	0	3	NC_037329.1:18301208..18302748:-	Null
bta_circ_0001338	0	4	0	0	0	0	NC_037329.1:18301976..18335105:+	gene1570
bta_circ_0001339	0	0	0	0	2	0	NC_037329.1:18303168..18303458:+	gene1570
bta_circ_0001340	0	2	0	0	0	0	NC_037329.1:18308643..18309447:-	Null
bta_circ_0001341	0	0	0	0	0	5	NC_037329.1:18313801..18314090:+	gene1570
bta_circ_0001342	0	0	0	0	0	2	NC_037329.1:18316587..18319292:+	gene1570
bta_circ_0001343	0	0	0	0	4	0	NC_037329.1:18317020..18319292:+	gene1570
bta_circ_0001344	8	21	9	10	17	10	NC_037329.1:18317211..18318809:+	gene1570
bta_circ_0001345	0	0	0	0	0	2	NC_037329.1:18318619..18319292:+	gene1570
bta_circ_0001346	0	3	0	0	0	0	NC_037329.1:18318819..18319670:-	Null
bta_circ_0001347	0	0	0	0	0	3	NC_037329.1:18328594..18328853:+	gene1570
bta_circ_0001348	0	0	0	0	3	0	NC_037329.1:18331133..18331519:+	gene1570
bta_circ_0001349	5	0	6	0	3	0	NC_037329.1:18386517..18409476:-	Null
bta_circ_0001350	6	16	8	0	23	10	NC_037329.1:18399780..18404059:-	gene1574
bta_circ_0001351	33	50	46	6	51	63	NC_037329.1:18399780..18409476:-	gene1574
bta_circ_0001352	0	0	0	0	6	0	NC_037329.1:18494403..18498618:-	gene1579
bta_circ_0001353	0	0	8	0	0	0	NC_037329.1:18494403..18505459:-	gene1579
bta_circ_0001354	0	2	0	2	0	2	NC_037329.1:18494403..18518475:-	gene1579
bta_circ_0001355	0	2	2	0	7	3	NC_037329.1:18497690..18505459:-	gene1579
bta_circ_0001356	0	0	0	0	2	0	NC_037329.1:19359455..19366541:-	gene1588
bta_circ_0001357	2	0	0	0	0	0	NC_037329.1:19359455..19372260:-	gene1588
bta_circ_0001358	8	11	0	0	7	17	NC_037329.1:1936220..1939491:+	gene1445
bta_circ_0001359	0	0	0	0	5	0	NC_037329.1:19378598..19397708:-	gene1588
bta_circ_0001360	0	0	3	0	0	0	NC_037329.1:19397581..19435284:-	gene1588
bta_circ_0001361	0	0	0	0	5	2	NC_037329.1:19405129..19420660:-	gene1588
bta_circ_0001362	3	0	8	0	0	0	NC_037329.1:19417590..19420660:-	gene1588
bta_circ_0001363	2	3	0	0	0	9	NC_037329.1:19417590..19426795:-	gene1588
bta_circ_0001364	0	6	0	5	0	0	NC_037329.1:1992648..1994512:+	Null
bta_circ_0001365	0	2	2	0	0	0	NC_037329.1:20912016..20914629:+	gene1613
bta_circ_0001366	33	43	42	10	32	21	NC_037329.1:20912016..20937104:+	gene1613
bta_circ_0001367	6	4	2	0	0	3	NC_037329.1:20912016..20948348:+	gene1613
bta_circ_0001368	5	5	5	0	8	0	NC_037329.1:20912016..20948404:+	Null,gene1613
bta_circ_0001369	12	15	9	8	3	10	NC_037329.1:20948134..20985196:+	gene1613
bta_circ_0001370	0	4	0	0	0	0	NC_037329.1:20948134..20989403:+	gene1613
bta_circ_0001371	3	10	3	0	5	0	NC_037329.1:20966818..20967730:+	Null
bta_circ_0001372	0	7	3	0	0	0	NC_037329.1:20977112..20987780:+	gene1613
bta_circ_0001373	0	2	0	0	0	0	NC_037329.1:20977112..20988631:+	gene1613
bta_circ_0001374	0	2	0	0	0	0	NC_037329.1:21749993..21753196:+	gene1621
bta_circ_0001375	0	4	0	0	0	0	NC_037329.1:21749993..21762014:+	gene1621
bta_circ_0001376	0	0	3	0	0	5	NC_037329.1:21749993..21776432:+	gene1621
bta_circ_0001377	3	0	0	0	0	0	NC_037329.1:21776226..21776947:+	gene1621
bta_circ_0001378	0	2	0	0	0	3	NC_037329.1:21961396..21963732:+	Null
bta_circ_0001379	0	0	2	0	0	0	NC_037329.1:22408902..22411360:+	gene1632
bta_circ_0001380	0	0	2	0	0	0	NC_037329.1:22609719..22646264:+	gene1635
bta_circ_0001381	0	0	0	5	6	7	NC_037329.1:22806401..22807760:+	gene1639
bta_circ_0001382	0	3	0	0	0	2	NC_037329.1:22806401..22850934:+	gene1639
bta_circ_0001383	0	0	2	0	0	0	NC_037329.1:22845305..22859307:+	Null
bta_circ_0001384	5	0	0	0	0	0	NC_037329.1:23460953..23481357:-	gene1645
bta_circ_0001385	0	0	2	0	0	0	NC_037329.1:23481075..23494901:-	gene1645
bta_circ_0001386	0	0	0	0	3	5	NC_037329.1:23485369..23494901:-	gene1645
bta_circ_0001387	0	3	5	0	0	0	NC_037329.1:23699461..23705804:-	gene1648
bta_circ_0001388	3	5	0	18	0	0	NC_037329.1:24115565..24122175:-	gene1654
bta_circ_0001389	3	7	2	4	0	2	NC_037329.1:24484341..24488766:-	gene1660
bta_circ_0001390	0	0	0	2	0	0	NC_037329.1:25005528..25027989:-	gene1670
bta_circ_0001391	8	10	15	3	23	7	NC_037329.1:25012666..25020328:-	gene1670
bta_circ_0001392	0	0	0	0	5	0	NC_037329.1:25012666..25022530:-	gene1670
bta_circ_0001393	2	0	0	0	3	0	NC_037329.1:25012666..25025171:-	gene1670
bta_circ_0001394	0	0	0	0	2	0	NC_037329.1:25021570..25022530:-	gene1670
bta_circ_0001395	8	17	21	13	7	15	NC_037329.1:25021570..25027989:-	gene1670
bta_circ_0001396	5	7	3	0	11	4	NC_037329.1:25098061..25099739:+	gene1671
bta_circ_0001397	3	0	0	0	0	0	NC_037329.1:25098061..25105369:+	gene1671
bta_circ_0001398	0	5	0	0	0	3	NC_037329.1:25339690..25365960:+	gene1673
bta_circ_0001399	9	26	12	5	37	11	NC_037329.1:25390997..25404468:+	gene1673
bta_circ_0001400	0	2	0	0	0	0	NC_037329.1:25390997..25441935:+	gene1673
bta_circ_0001401	4	0	0	0	5	8	NC_037329.1:25392971..25396243:+	gene1673
bta_circ_0001402	0	2	0	0	0	0	NC_037329.1:25392971..25400903:+	gene1673
bta_circ_0001403	0	3	3	5	7	3	NC_037329.1:25400369..25404468:+	gene1673
bta_circ_0001404	3	7	5	7	5	9	NC_037329.1:25404280..25423441:+	gene1673
bta_circ_0001405	0	0	5	0	0	0	NC_037329.1:25423375..25437545:+	gene1673
bta_circ_0001406	4	0	5	0	4	0	NC_037329.1:25423375..25441935:+	gene1673
bta_circ_0001407	4	8	3	4	6	10	NC_037329.1:25435210..25441935:+	gene1673
bta_circ_0001408	0	0	0	0	5	0	NC_037329.1:25956668..25967983:-	gene1682
bta_circ_0001409	0	0	0	0	3	0	NC_037329.1:26327755..26339168:-	gene1686
bta_circ_0001410	3	0	0	0	0	0	NC_037329.1:26327755..26364031:-	gene1686
bta_circ_0001411	0	0	0	0	0	2	NC_037329.1:26372011..26377359:-	gene1686
bta_circ_0001412	2	0	3	0	0	0	NC_037329.1:26372011..26384300:-	gene1686
bta_circ_0001413	0	0	0	0	0	5	NC_037329.1:26398564..26407578:-	gene1686
bta_circ_0001414	0	0	0	3	0	0	NC_037329.1:26398564..26414675:-	gene1686
bta_circ_0001415	12	6	3	0	4	0	NC_037329.1:26398564..26446680:-	gene1686
bta_circ_0001416	0	2	0	0	0	0	NC_037329.1:26407118..26411268:-	gene1686
bta_circ_0001417	7	0	0	0	3	0	NC_037329.1:26407118..26414675:-	gene1686
bta_circ_0001418	0	0	0	0	3	0	NC_037329.1:26407118..26425765:-	gene1686
bta_circ_0001419	0	0	0	0	8	0	NC_037329.1:26407118..26427870:-	gene1686
bta_circ_0001420	0	6	4	0	0	0	NC_037329.1:26407118..26446680:-	gene1686
bta_circ_0001421	0	0	0	0	3	0	NC_037329.1:26407118..26454857:-	gene1686
bta_circ_0001422	0	2	5	0	0	2	NC_037329.1:26409620..26425765:-	gene1686
bta_circ_0001423	0	2	0	0	5	2	NC_037329.1:26425669..26439658:-	gene1686
bta_circ_0001424	2	3	0	0	0	0	NC_037329.1:26425669..26446680:-	gene1686
bta_circ_0001425	3	10	9	2	3	3	NC_037329.1:26425669..26481121:-	gene1686
bta_circ_0001426	2	0	0	0	0	0	NC_037329.1:26439572..26460327:-	gene1686
bta_circ_0001427	0	0	0	0	0	16	NC_037329.1:26439572..26481121:-	gene1686
bta_circ_0001428	3	0	0	0	0	0	NC_037329.1:26439572..26508066:-	gene1686
bta_circ_0001429	11	11	8	0	7	0	NC_037329.1:26445783..26481121:-	gene1686
bta_circ_0001430	8	4	0	0	0	3	NC_037329.1:26453306..26481121:-	gene1686
bta_circ_0001431	6	7	4	0	3	0	NC_037329.1:26460261..26481121:-	gene1686
bta_circ_0001432	73	132	64	12	131	53	NC_037329.1:26471553..26481121:-	gene1686
bta_circ_0001433	2	0	2	0	0	3	NC_037329.1:26471553..26508066:-	gene1686
bta_circ_0001434	0	0	3	0	10	0	NC_037329.1:26477869..26481121:-	gene1686
bta_circ_0001435	0	5	3	0	0	0	NC_037329.1:26651195..26653778:-	gene1694
bta_circ_0001436	0	0	0	0	4	4	NC_037329.1:26652666..26653778:-	gene1694
bta_circ_0001437	0	3	0	0	0	0	NC_037329.1:26662290..26670901:-	gene1694
bta_circ_0001438	19	14	18	3	19	29	NC_037329.1:26662290..26671245:-	gene1694
bta_circ_0001439	8	25	11	0	32	13	NC_037329.1:26662290..26672511:-	gene1694
bta_circ_0001440	0	2	0	0	0	0	NC_037329.1:26662333..26671245:-	gene1694
bta_circ_0001441	0	4	0	0	3	0	NC_037329.1:26668131..26671245:-	gene1694
bta_circ_0001442	6	19	9	0	26	0	NC_037329.1:26668131..26672511:-	gene1694
bta_circ_0001443	0	0	3	0	4	0	NC_037329.1:26669980..26672511:-	gene1694
bta_circ_0001444	2	0	4	2	0	0	NC_037329.1:26705261..26711966:+	Null,gene1695
bta_circ_0001445	3	3	8	2	5	11	NC_037329.1:26705261..26715670:+	gene1695
bta_circ_0001446	4	0	0	0	0	0	NC_037329.1:26705261..26717195:+	gene1695
bta_circ_0001447	0	0	0	6	0	0	NC_037329.1:26715184..26717195:+	gene1695
bta_circ_0001448	0	0	4	0	0	0	NC_037329.1:26759194..26771558:-	gene1701
bta_circ_0001449	0	7	4	0	7	0	NC_037329.1:26764675..26771558:-	gene1701
bta_circ_0001450	4	5	8	9	6	0	NC_037329.1:27957896..27962616:+	gene1712
bta_circ_0001451	0	0	2	0	0	0	NC_037329.1:27957896..28007259:+	Null
bta_circ_0001452	3	4	2	7	2	6	NC_037329.1:27995619..28007259:+	Null
bta_circ_0001453	0	0	0	0	0	5	NC_037329.1:28062807..28073908:+	Null
bta_circ_0001454	3	0	7	0	0	0	NC_037329.1:29000368..29000655:+	Null,gene1718
bta_circ_0001455	2	2	0	0	0	0	NC_037329.1:29000656..29000814:+	Null,gene1718
bta_circ_0001456	21	0	0	0	0	0	NC_037329.1:29000797..29001039:+	Null,gene1718
bta_circ_0001457	0	0	2	0	0	0	NC_037329.1:29000809..29001039:+	Null,gene1718
bta_circ_0001458	2	0	0	0	4	0	NC_037329.1:29007362..29009031:-	gene1718
bta_circ_0001459	0	0	0	0	2	0	NC_037329.1:31529131..31552378:+	gene1740
bta_circ_0001460	9	8	9	23	19	14	NC_037329.1:31541831..31552378:+	gene1740
bta_circ_0001461	0	0	0	6	0	0	NC_037329.1:31551933..31552378:+	gene1740
bta_circ_0001462	0	0	4	11	13	20	NC_037329.1:31781105..31787090:+	gene1743
bta_circ_0001463	0	6	0	0	0	0	NC_037329.1:34152167..34156590:+	gene1752
bta_circ_0001464	0	0	0	6	5	0	NC_037329.1:34406495..34415007:+	gene1756
bta_circ_0001465	0	0	0	0	4	0	NC_037329.1:34993426..35018396:-	gene1761
bta_circ_0001466	0	0	0	0	0	4	NC_037329.1:35014768..35018396:-	gene1761
bta_circ_0001467	2	4	0	0	3	2	NC_037329.1:35172958..35178936:-	Null
bta_circ_0001468	72	154	121	51	158	119	NC_037329.1:35172958..35196317:-	gene1765
bta_circ_0001469	0	0	0	0	0	2	NC_037329.1:35979181..36065255:+	gene1767
bta_circ_0001470	0	0	0	0	3	0	NC_037329.1:35979184..36037976:+	gene1767
bta_circ_0001471	0	6	0	0	12	7	NC_037329.1:36153646..36158881:+	gene1770
bta_circ_0001472	0	0	0	0	0	2	NC_037329.1:36153646..36171843:+	gene1770
bta_circ_0001473	9	13	8	0	25	36	NC_037329.1:36153646..36175911:+	gene1770
bta_circ_0001474	0	0	2	0	10	8	NC_037329.1:36153646..36206129:+	gene1770
bta_circ_0001475	0	0	0	0	0	3	NC_037329.1:36153646..36214617:+	gene1770
bta_circ_0001476	0	0	0	0	0	8	NC_037329.1:36157670..36175911:+	gene1770
bta_circ_0001477	0	0	0	0	6	5	NC_037329.1:36223275..36226741:+	gene1770
bta_circ_0001478	0	2	0	0	0	11	NC_037329.1:36223275..36234156:+	gene1770
bta_circ_0001479	0	0	0	0	4	0	NC_037329.1:36290694..36295125:+	gene1773
bta_circ_0001480	0	2	0	0	8	16	NC_037329.1:36322604..36341395:+	gene1773
bta_circ_0001481	0	0	0	0	4	6	NC_037329.1:36322604..36358889:+	gene1773
bta_circ_0001482	0	0	0	0	5	0	NC_037329.1:36322604..36368229:+	gene1773
bta_circ_0001483	11	3	3	0	5	9	NC_037329.1:36594448..36602274:-	gene1777
bta_circ_0001484	3	5	4	0	0	5	NC_037329.1:36594448..36610891:-	gene1777
bta_circ_0001485	4	5	0	0	0	0	NC_037329.1:36893455..36921540:+	gene1779
bta_circ_0001486	32	61	35	44	73	39	NC_037329.1:36915805..36921540:+	gene1779
bta_circ_0001487	0	3	0	0	0	0	NC_037329.1:36915805..36944472:+	gene1779
bta_circ_0001488	0	4	0	0	0	0	NC_037329.1:36915805..36973587:+	gene1779
bta_circ_0001489	2	4	0	0	0	0	NC_037329.1:36973522..37028396:+	gene1779
bta_circ_0001490	0	0	4	0	0	0	NC_037329.1:37041181..37041826:+	gene1779
bta_circ_0001491	0	0	0	3	0	0	NC_037329.1:37091901..37103937:+	gene1780
bta_circ_0001492	6	0	3	4	7	0	NC_037329.1:37210319..37227677:-	gene1781
bta_circ_0001493	0	0	3	0	3	0	NC_037329.1:37706574..37710236:-	gene1784
bta_circ_0001494	0	0	0	0	2	0	NC_037329.1:38563503..38585673:+	gene1792
bta_circ_0001495	0	3	0	0	0	0	NC_037329.1:39862430..39863038:+	Null
bta_circ_0001496	4	0	0	0	3	0	NC_037329.1:4316082..4330907:-	gene1456
bta_circ_0001497	0	0	0	0	0	2	NC_037329.1:4316082..4343793:-	gene1456
bta_circ_0001498	6	6	3	0	9	7	NC_037329.1:4326932..4330907:-	gene1456
bta_circ_0001499	4	7	6	0	16	7	NC_037329.1:4334258..4338813:-	gene1456
bta_circ_0001500	0	2	6	2	0	0	NC_037329.1:4334258..4343793:-	gene1456
bta_circ_0001501	0	0	0	0	0	3	NC_037329.1:4334258..4375478:-	gene1456
bta_circ_0001502	0	2	0	0	2	6	NC_037329.1:4338790..4375478:-	gene1456
bta_circ_0001503	6	0	5	2	5	4	NC_037329.1:4340090..4343793:-	gene1456
bta_circ_0001504	0	0	0	0	5	0	NC_037329.1:43443363..43455520:-	gene1821
bta_circ_0001505	40	83	55	23	72	48	NC_037329.1:43596900..43602712:-	gene1825
bta_circ_0001506	4	2	8	0	0	3	NC_037329.1:43596900..43627290:-	gene1825
bta_circ_0001507	0	0	2	0	0	0	NC_037329.1:43596900..43630316:-	gene1825
bta_circ_0001508	0	0	4	0	0	0	NC_037329.1:43596900..43646124:-	gene1825
bta_circ_0001509	6	0	0	0	0	0	NC_037329.1:43627138..43646124:-	gene1825
bta_circ_0001510	0	4	2	0	0	0	NC_037329.1:4366958..4379566:-	gene1456
bta_circ_0001511	3	9	2	12	0	4	NC_037329.1:4366958..4396211:-	gene1456
bta_circ_0001512	4	3	0	0	5	0	NC_037329.1:4385076..4396211:-	gene1456
bta_circ_0001513	4	0	0	0	7	0	NC_037329.1:44044796..44051478:+	gene1828
bta_circ_0001514	0	0	4	6	11	0	NC_037329.1:44048467..44051478:+	gene1828
bta_circ_0001515	0	2	0	0	0	0	NC_037329.1:44063972..44064186:+	Null
bta_circ_0001516	6	0	2	0	2	11	NC_037329.1:44366696..44378451:+	gene1831
bta_circ_0001517	8	3	5	0	0	0	NC_037329.1:44433741..44437725:+	gene1832
bta_circ_0001518	0	0	2	0	0	0	NC_037329.1:44434372..44452914:+	gene1832
bta_circ_0001519	0	0	0	0	4	0	NC_037329.1:44434408..44561580:+	gene1832
bta_circ_0001520	0	0	0	0	4	0	NC_037329.1:44441528..44442088:+	Null
bta_circ_0001521	4	0	0	0	0	0	NC_037329.1:44442872..44452914:+	gene1832
bta_circ_0001522	0	0	0	0	0	6	NC_037329.1:44449467..44453667:+	gene1832
bta_circ_0001523	0	4	3	0	0	0	NC_037329.1:44449467..44459286:+	gene1832
bta_circ_0001524	0	0	0	0	0	7	NC_037329.1:44452810..44468373:+	gene1832
bta_circ_0001525	10	19	17	2	9	19	NC_037329.1:44456476..44459286:+	gene1832
bta_circ_0001526	6	0	7	2	5	4	NC_037329.1:44458269..44458568:+	gene1832
bta_circ_0001527	89	0	81	115	0	0	NC_037329.1:44458269..44460711:+	gene1832
bta_circ_0001528	0	4	0	0	5	4	NC_037329.1:44458461..44460711:+	gene1832
bta_circ_0001529	2	0	0	0	0	0	NC_037329.1:44463369..44472981:+	gene1832
bta_circ_0001530	0	0	0	0	2	0	NC_037329.1:44463622..44475103:-	gene1832
bta_circ_0001531	0	8	0	0	0	15	NC_037329.1:44467389..44468373:+	gene1832
bta_circ_0001532	0	0	0	0	0	2	NC_037329.1:44472784..44475086:+	gene1832
bta_circ_0001533	0	2	0	0	3	0	NC_037329.1:44478797..44479045:+	Null
bta_circ_0001534	0	0	21	0	0	0	NC_037329.1:44480080..44480702:+	gene1832
bta_circ_0001535	62	0	0	0	0	0	NC_037329.1:44482750..44486135:+	gene1832
bta_circ_0001536	3	0	0	0	0	0	NC_037329.1:44482750..44493755:+	gene1832
bta_circ_0001537	4	0	0	0	0	0	NC_037329.1:44485824..44504639:+	gene1832
bta_circ_0001538	2	0	3	0	0	0	NC_037329.1:44485824..44515315:+	gene1832
bta_circ_0001539	0	3	0	0	0	0	NC_037329.1:44490690..44492453:+	gene1832
bta_circ_0001540	0	0	2	0	0	0	NC_037329.1:44490690..44507803:+	gene1832
bta_circ_0001541	0	0	28	0	0	0	NC_037329.1:44492976..44493755:+	gene1832
bta_circ_0001542	0	0	0	0	8	0	NC_037329.1:44493917..44515118:+	gene1832
bta_circ_0001543	0	0	2	0	0	0	NC_037329.1:44502404..44508213:+	gene1832
bta_circ_0001544	0	7	0	0	0	0	NC_037329.1:44504532..44508213:+	gene1832
bta_circ_0001545	0	2	0	0	0	0	NC_037329.1:44504532..44521468:+	gene1832
bta_circ_0001546	0	3	0	0	0	0	NC_037329.1:44504532..44606144:+	gene1832
bta_circ_0001547	4	18	11	3	3	11	NC_037329.1:44511818..44514515:+	gene1832
bta_circ_0001548	43	30	36	6	26	12	NC_037329.1:44511818..44515315:+	gene1832
bta_circ_0001549	0	0	0	0	2	0	NC_037329.1:44514312..44515315:+	gene1832
bta_circ_0001550	2	0	0	0	0	4	NC_037329.1:44514312..44529756:+	gene1832
bta_circ_0001551	0	3	0	0	0	0	NC_037329.1:44517486..44529756:+	gene1832
bta_circ_0001552	3	0	0	0	0	0	NC_037329.1:44517486..44531086:+	gene1832
bta_circ_0001553	0	3	0	0	0	0	NC_037329.1:44518150..44530283:+	gene1832
bta_circ_0001554	0	0	0	0	0	2	NC_037329.1:44523078..44527829:+	gene1832
bta_circ_0001555	27	40	26	0	10	9	NC_037329.1:44525700..44531086:+	gene1832
bta_circ_0001556	0	3	0	0	0	0	NC_037329.1:44525700..44535779:+	gene1832
bta_circ_0001557	0	5	11	0	0	12	NC_037329.1:44525700..44538642:+	gene1832
bta_circ_0001558	2	0	0	0	0	0	NC_037329.1:44525700..44574322:+	gene1832
bta_circ_0001559	0	0	3	0	0	0	NC_037329.1:44525700..44606144:+	gene1832
bta_circ_0001560	24	19	0	14	0	19	NC_037329.1:44526235..44530283:+	gene1832
bta_circ_0001561	2	5	0	0	0	0	NC_037329.1:44530080..44535779:+	gene1832
bta_circ_0001562	8	0	9	8	0	9	NC_037329.1:44530982..44537015:+	gene1832
bta_circ_0001563	0	0	0	0	0	4	NC_037329.1:44536812..44538642:+	gene1832
bta_circ_0001564	0	0	2	0	0	0	NC_037329.1:44543861..44605063:+	gene1832
bta_circ_0001565	0	14	0	0	4	0	NC_037329.1:44545723..44577393:+	gene1832
bta_circ_0001566	2	0	0	0	5	0	NC_037329.1:44550828..44574322:+	gene1832
bta_circ_0001567	0	0	0	2	0	0	NC_037329.1:44573806..44574322:+	gene1832
bta_circ_0001568	0	10	5	0	3	9	NC_037329.1:44580730..44597168:+	gene1832
bta_circ_0001569	0	0	3	0	0	0	NC_037329.1:44580730..44606144:+	gene1832
bta_circ_0001570	0	0	0	0	0	8	NC_037329.1:44581495..44583352:+	gene1832
bta_circ_0001571	2	0	0	0	3	3	NC_037329.1:44582251..44601858:+	gene1832
bta_circ_0001572	2	0	0	0	0	0	NC_037329.1:44582251..44616019:+	gene1832
bta_circ_0001573	0	0	0	0	0	4	NC_037329.1:44595896..44597168:+	gene1832
bta_circ_0001574	2	0	0	0	0	0	NC_037329.1:44601754..44606144:+	gene1832
bta_circ_0001575	0	4	0	0	0	0	NC_037329.1:44601763..44609640:-	gene1832
bta_circ_0001576	2	8	6	0	7	2	NC_037329.1:44603972..44606144:+	gene1832
bta_circ_0001577	0	0	0	0	3	0	NC_037329.1:44603972..44612929:+	gene1832
bta_circ_0001578	3	0	0	0	0	0	NC_037329.1:44606040..44612929:+	gene1832
bta_circ_0001579	0	0	2	0	0	0	NC_037329.1:44607381..44636887:+	gene1832
bta_circ_0001580	27	6	41	26	36	0	NC_037329.1:44612825..44615082:+	gene1832
bta_circ_0001581	8	0	0	0	0	0	NC_037329.1:44614449..44616019:+	gene1832
bta_circ_0001582	0	3	0	0	0	0	NC_037329.1:44616896..44628629:+	gene1832
bta_circ_0001583	11	18	9	0	28	32	NC_037329.1:44622243..44623651:+	gene1832
bta_circ_0001584	0	0	0	0	0	3	NC_037329.1:44622921..44627310:+	gene1832
bta_circ_0001585	0	0	0	0	6	0	NC_037329.1:44626697..44627973:+	gene1832
bta_circ_0001586	2	3	0	0	13	3	NC_037329.1:44627200..44632650:+	gene1832
bta_circ_0001587	0	2	0	0	0	0	NC_037329.1:44627860..44632650:+	gene1832
bta_circ_0001588	9	0	0	6	3	5	NC_037329.1:44633253..44636319:+	gene1832
bta_circ_0001589	0	0	0	0	2	0	NC_037329.1:44634296..44643004:+	gene1832
bta_circ_0001590	0	0	0	0	0	8	NC_037329.1:44634296..44643803:+	gene1832
bta_circ_0001591	2	0	5	0	9	0	NC_037329.1:44636227..44636887:+	gene1832
bta_circ_0001592	7	0	0	3	0	0	NC_037329.1:44636227..44641358:+	gene1832
bta_circ_0001593	2	0	0	3	7	0	NC_037329.1:44636227..44643004:+	gene1832
bta_circ_0001594	0	0	0	4	2	0	NC_037329.1:44636227..44643391:+	gene1832
bta_circ_0001595	0	0	0	0	0	9	NC_037329.1:44636227..44651758:+	gene1832
bta_circ_0001596	10	0	0	0	0	0	NC_037329.1:44636795..44640748:+	gene1832
bta_circ_0001597	0	3	12	5	5	0	NC_037329.1:44636795..44643391:+	gene1832
bta_circ_0001598	0	0	0	0	2	0	NC_037329.1:44636795..44643803:+	gene1832
bta_circ_0001599	31	23	31	0	4	0	NC_037329.1:44637936..44643004:+	gene1832
bta_circ_0001600	10	9	14	0	2	7	NC_037329.1:44637936..44643391:+	gene1832
bta_circ_0001601	0	9	0	6	0	5	NC_037329.1:44639641..44640748:+	gene1832
bta_circ_0001602	2	0	9	0	0	0	NC_037329.1:44639641..44643004:+	gene1832
bta_circ_0001603	0	5	0	0	0	2	NC_037329.1:44639641..44643391:+	gene1832
bta_circ_0001604	0	3	0	0	8	0	NC_037329.1:4464045..4469419:+	gene1457
bta_circ_0001605	10	11	5	0	0	0	NC_037329.1:44640656..44643004:+	gene1832
bta_circ_0001606	72	0	54	16	0	0	NC_037329.1:44640656..44643391:+	gene1832
bta_circ_0001607	6	5	14	33	3	6	NC_037329.1:44641266..44643391:+	gene1832
bta_circ_0001608	0	32	0	0	0	0	NC_037329.1:44642912..44643391:+	gene1832
bta_circ_0001609	4	0	3	0	7	8	NC_037329.1:44642912..44643803:+	gene1832
bta_circ_0001610	3	0	0	0	0	0	NC_037329.1:44642912..44651696:+	gene1832
bta_circ_0001611	0	0	3	5	5	0	NC_037329.1:44643299..44643803:+	gene1832
bta_circ_0001612	5	6	8	0	2	4	NC_037329.1:44644651..44651696:+	gene1832
bta_circ_0001613	3	7	3	0	0	0	NC_037329.1:44667714..44675631:-	gene1834
bta_circ_0001614	0	7	0	0	0	0	NC_037329.1:44667714..44689596:-	gene1834
bta_circ_0001615	0	4	0	0	0	0	NC_037329.1:44688999..44691622:-	gene1834
bta_circ_0001616	0	5	4	2	10	3	NC_037329.1:44688999..44697205:-	gene1834
bta_circ_0001617	0	0	0	0	4	7	NC_037329.1:4477421..4478134:+	gene1457
bta_circ_0001618	0	0	0	0	4	0	NC_037329.1:4477421..4491321:+	gene1457
bta_circ_0001619	2	0	0	0	5	0	NC_037329.1:4477421..4498145:+	gene1457
bta_circ_0001620	0	0	0	0	2	0	NC_037329.1:4490034..4510539:+	gene1457
bta_circ_0001621	0	0	0	0	0	5	NC_037329.1:4498041..4510539:+	gene1457
bta_circ_0001622	2	15	16	5	8	14	NC_037329.1:4724654..4731325:+	gene1460
bta_circ_0001623	5	0	0	0	0	0	NC_037329.1:4724654..4737931:+	Null,gene1460
bta_circ_0001624	0	0	0	0	0	9	NC_037329.1:47440104..47446631:-	gene1850
bta_circ_0001625	2	0	0	0	0	0	NC_037329.1:47453360..47493967:-	gene1850
bta_circ_0001626	0	0	2	0	0	0	NC_037329.1:47702286..47730325:-	gene1853
bta_circ_0001627	2	2	0	4	7	5	NC_037329.1:47722422..47730325:-	gene1853
bta_circ_0001628	0	0	0	0	4	0	NC_037329.1:47727402..47730325:-	gene1853
bta_circ_0001629	0	0	0	2	0	13	NC_037329.1:47853191..48008099:-	Null
bta_circ_0001630	0	3	0	0	10	0	NC_037329.1:48207833..48233810:+	gene1856
bta_circ_0001631	6	0	2	0	3	0	NC_037329.1:48225259..48243895:+	gene1856
bta_circ_0001632	5	18	4	0	20	37	NC_037329.1:48225259..48249355:+	gene1856
bta_circ_0001633	6	11	15	4	27	12	NC_037329.1:48225259..48256245:+	gene1856
bta_circ_0001634	0	0	0	0	3	0	NC_037329.1:48225259..48266233:+	gene1856
bta_circ_0001635	3	5	3	0	13	7	NC_037329.1:48233153..48243895:+	gene1856
bta_circ_0001636	4	22	11	6	45	41	NC_037329.1:48233153..48249355:+	gene1856
bta_circ_0001637	4	14	3	2	19	13	NC_037329.1:48233153..48256245:+	gene1856
bta_circ_0001638	3	3	2	2	0	0	NC_037329.1:48243186..48266233:+	gene1856
bta_circ_0001639	0	3	0	0	0	5	NC_037329.1:48243186..48272786:+	gene1856
bta_circ_0001640	0	2	3	2	5	12	NC_037329.1:48243810..48266233:+	gene1856
bta_circ_0001641	0	0	3	0	2	0	NC_037329.1:48243810..48272786:+	gene1856
bta_circ_0001642	0	3	0	0	2	0	NC_037329.1:48266147..48272786:+	gene1856
bta_circ_0001643	0	0	5	0	6	0	NC_037329.1:48271731..48272786:+	gene1856
bta_circ_0001644	4	0	0	0	0	0	NC_037329.1:48287658..48316688:-	gene1858
bta_circ_0001645	2	11	9	9	27	11	NC_037329.1:48309834..48310289:-	gene1858
bta_circ_0001646	15	4	3	0	0	2	NC_037329.1:48309834..48316688:-	gene1858
bta_circ_0001647	0	0	4	0	15	0	NC_037329.1:5199357..5203681:+	gene1469
bta_circ_0001648	9	0	3	6	3	9	NC_037329.1:5199357..5205497:+	gene1469
bta_circ_0001649	2	0	3	0	0	0	NC_037329.1:5216014..5218534:+	gene1469
bta_circ_0001650	0	2	0	0	0	0	NC_037329.1:52451660..52564659:+	gene1874
bta_circ_0001651	0	0	3	0	0	0	NC_037329.1:52451660..52592449:+	Null,gene1874
bta_circ_0001652	7	2	9	2	4	4	NC_037329.1:52478384..52484131:+	gene1874
bta_circ_0001653	0	0	4	0	0	0	NC_037329.1:52591891..52592449:+	gene1874
bta_circ_0001654	0	0	0	0	0	4	NC_037329.1:5260187..5262716:+	gene1470
bta_circ_0001655	0	0	0	0	0	7	NC_037329.1:52768508..52791382:+	gene1874
bta_circ_0001656	0	0	6	3	6	5	NC_037329.1:52785988..52791382:+	gene1874
bta_circ_0001657	9	7	5	4	7	7	NC_037329.1:5640953..5655197:-	gene1479
bta_circ_0001658	0	0	0	2	0	0	NC_037329.1:5640953..5671137:-	gene1479
bta_circ_0001659	4	4	0	0	7	0	NC_037329.1:5652449..5655197:-	gene1479
bta_circ_0001660	0	0	3	0	0	0	NC_037329.1:5652449..5671137:-	gene1479
bta_circ_0001661	0	0	0	0	0	3	NC_037329.1:6008439..6014315:+	gene1484
bta_circ_0001662	0	8	0	0	0	0	NC_037329.1:6008439..6025697:+	gene1484
bta_circ_0001663	0	3	0	0	3	0	NC_037329.1:61415686..61437646:+	gene1907
bta_circ_0001664	0	0	5	0	0	0	NC_037329.1:61598274..61611073:-	gene1910
bta_circ_0001665	0	0	2	0	0	0	NC_037329.1:61603190..61611073:-	gene1910
bta_circ_0001666	0	0	0	0	2	0	NC_037329.1:61660280..61667126:-	gene1912
bta_circ_0001667	3	4	6	6	13	8	NC_037329.1:61660280..61679971:-	gene1912
bta_circ_0001668	0	5	0	0	13	10	NC_037329.1:61660280..61684683:-	gene1912
bta_circ_0001669	0	16	9	4	10	5	NC_037329.1:61660280..61684686:-	gene1912
bta_circ_0001670	7	27	13	7	29	35	NC_037329.1:61660280..61715156:-	gene1912
bta_circ_0001671	0	0	0	0	2	9	NC_037329.1:61695667..61702637:-	gene1912
bta_circ_0001672	2	3	0	0	0	0	NC_037329.1:61695667..61715156:-	gene1912
bta_circ_0001673	0	0	0	0	0	4	NC_037329.1:61698518..61702637:-	gene1912
bta_circ_0001674	0	4	4	0	21	5	NC_037329.1:61709467..61715156:-	gene1912
bta_circ_0001675	0	0	0	0	3	0	NC_037329.1:61971692..62006201:+	gene1914
bta_circ_0001676	0	5	5	0	11	14	NC_037329.1:62033228..62039839:+	gene1914
bta_circ_0001677	0	0	0	0	6	0	NC_037329.1:62081791..62086900:+	gene1914
bta_circ_0001678	4	3	4	0	14	0	NC_037329.1:62151423..62155303:-	gene1916
bta_circ_0001679	2	0	0	0	0	0	NC_037329.1:62151423..62169602:-	gene1916
bta_circ_0001680	0	2	0	0	0	0	NC_037329.1:62192633..62195887:-	gene1916
bta_circ_0001681	0	0	2	0	2	0	NC_037329.1:62811622..62841667:-	gene1922
bta_circ_0001682	3	0	0	0	0	0	NC_037329.1:62811622..62898152:-	gene1922
bta_circ_0001683	0	4	0	0	0	0	NC_037329.1:62820068..62898152:-	gene1922
bta_circ_0001684	0	0	3	0	0	0	NC_037329.1:6459837..6470280:-	Null
bta_circ_0001685	3	0	2	0	0	0	NC_037329.1:6469795..6482798:-	gene1488
bta_circ_0001686	0	0	0	0	0	4	NC_037329.1:6481618..6483858:-	gene1488
bta_circ_0001687	2	10	3	0	6	10	NC_037329.1:6481618..6487119:-	gene1488
bta_circ_0001688	0	3	0	0	3	9	NC_037329.1:6483736..6487119:-	gene1488
bta_circ_0001689	0	0	0	0	0	3	NC_037329.1:6487003..6508178:-	gene1488,Null
bta_circ_0001690	0	0	4	0	0	7	NC_037329.1:6508104..6549833:-	gene1488
bta_circ_0001691	0	0	0	0	0	5	NC_037329.1:65189631..65196624:-	gene1929
bta_circ_0001692	9	4	2	0	9	0	NC_037329.1:65195644..65196624:-	gene1929
bta_circ_0001693	3	3	0	0	3	0	NC_037329.1:65364182..65371127:-	gene1930
bta_circ_0001694	6	10	19	0	10	7	NC_037329.1:6549731..6564026:-	gene1488
bta_circ_0001695	0	0	0	0	4	0	NC_037329.1:69570399..69576884:-	gene1945
bta_circ_0001696	3	0	0	0	0	0	NC_037329.1:69602183..69623995:-	gene1945
bta_circ_0001697	0	2	0	0	2	0	NC_037329.1:71115739..71129826:-	gene1959
bta_circ_0001698	0	0	0	0	7	0	NC_037329.1:71115739..71150086:-	gene1959
bta_circ_0001699	40	86	35	42	186	126	NC_037329.1:71115739..71151484:-	gene1959
bta_circ_0001700	4	5	0	6	9	11	NC_037329.1:71123312..71151484:-	gene1959
bta_circ_0001701	0	8	0	0	6	12	NC_037329.1:71129776..71151484:-	gene1959
bta_circ_0001702	0	5	0	0	0	0	NC_037329.1:71149942..71151484:-	gene1959
bta_circ_0001703	2	0	0	4	0	0	NC_037329.1:71621001..71648095:+	gene1967
bta_circ_0001704	6	7	3	0	0	4	NC_037329.1:71630589..71648095:+	gene1967
bta_circ_0001705	0	4	0	0	6	0	NC_037329.1:71630589..71665318:+	gene1967
bta_circ_0001706	0	0	0	0	3	6	NC_037329.1:71635030..71648095:+	gene1967
bta_circ_0001707	3	3	0	3	0	4	NC_037329.1:71638685..71665318:+	gene1967
bta_circ_0001708	0	0	0	0	2	2	NC_037329.1:71674772..71684428:+	gene1967
bta_circ_0001709	0	0	0	0	4	0	NC_037329.1:71674772..71723249:+	gene1967
bta_circ_0001710	4	5	0	0	7	0	NC_037329.1:71704447..71711902:+	gene1967
bta_circ_0001711	0	8	0	0	0	0	NC_037329.1:71715998..71723249:+	gene1967
bta_circ_0001712	12	12	13	17	13	23	NC_037329.1:71811708..71821088:+	gene1969
bta_circ_0001713	0	0	0	0	7	0	NC_037329.1:71814940..71821088:+	gene1969
bta_circ_0001714	0	0	0	0	14	5	NC_037329.1:71814940..71822750:+	gene1969
bta_circ_0001715	4	0	0	2	2	0	NC_037329.1:71866773..71872317:+	gene1969
bta_circ_0001716	14	6	10	10	11	10	NC_037329.1:71866773..71891528:+	gene1969
bta_circ_0001717	0	3	0	0	0	0	NC_037329.1:71866773..71916237:+	gene1969
bta_circ_0001718	0	0	0	7	3	4	NC_037329.1:7289998..7305116:+	gene1498
bta_circ_0001719	2	0	0	0	0	0	NC_037329.1:7289998..7307588:+	gene1498
bta_circ_0001720	3	0	3	0	0	0	NC_037329.1:73096325..73138619:-	gene1982
bta_circ_0001721	0	10	3	0	13	17	NC_037329.1:730976..734665:-	gene1428
bta_circ_0001722	0	6	0	0	0	0	NC_037329.1:73133374..73135368:-	gene1982
bta_circ_0001723	0	0	0	0	0	4	NC_037329.1:73133374..73136631:-	gene1982
bta_circ_0001724	3	4	0	0	6	2	NC_037329.1:73138516..73157403:-	gene1982
bta_circ_0001725	4	4	0	0	8	0	NC_037329.1:73152761..73157403:-	gene1982
bta_circ_0001726	0	0	0	0	3	0	NC_037329.1:73152761..73174337:-	gene1982
bta_circ_0001727	2	0	0	0	8	0	NC_037329.1:73152761..73187132:-	gene1982
bta_circ_0001728	0	2	4	0	4	4	NC_037329.1:73218702..73246502:-	gene1982
bta_circ_0001729	0	6	5	4	5	0	NC_037329.1:73233058..73246502:-	gene1982
bta_circ_0001730	0	5	6	0	6	5	NC_037329.1:73242173..73244998:-	gene1982
bta_circ_0001731	2	5	7	0	8	2	NC_037329.1:73242173..73246502:-	gene1982
bta_circ_0001732	0	0	0	0	5	6	NC_037329.1:73305868..73306346:-	gene1982
bta_circ_0001733	0	0	0	3	0	0	NC_037329.1:7357321..7357551:-	gene1498
bta_circ_0001734	0	3	0	0	0	0	NC_037329.1:757863..855768:-	gene1428
bta_circ_0001735	0	0	0	0	3	0	NC_037329.1:768502..780117:-	gene1428
bta_circ_0001736	5	6	0	5	13	6	NC_037329.1:777626..780117:-	gene1428
bta_circ_0001737	5	3	0	0	5	3	NC_037329.1:78931062..78933814:+	gene2002
bta_circ_0001738	0	0	0	3	0	0	NC_037329.1:79331932..79357456:-	Null
bta_circ_0001739	0	0	3	3	0	0	NC_037329.1:79455003..79466726:+	gene2004
bta_circ_0001740	0	3	3	0	2	6	NC_037329.1:79547156..79552173:-	gene2005
bta_circ_0001741	0	0	2	0	0	0	NC_037329.1:79830823..79850147:+	gene2009
bta_circ_0001742	0	0	0	6	0	0	NC_037329.1:79842033..79850147:+	gene2009
bta_circ_0001743	6	4	0	0	0	0	NC_037329.1:79850032..79921070:+	gene2009
bta_circ_0001744	4	0	0	10	0	7	NC_037329.1:79961392..79964564:+	gene2009
bta_circ_0001745	0	2	0	0	4	0	NC_037329.1:79967180..79983606:+	gene2009
bta_circ_0001746	0	7	6	0	0	0	NC_037329.1:810533..811606:-	gene1428
bta_circ_0001747	3	0	0	0	0	0	NC_037329.1:810533..818524:-	gene1428
bta_circ_0001748	3	8	5	0	14	7	NC_037329.1:816297..818524:-	gene1428
bta_circ_0001749	5	2	5	0	0	0	NC_037329.1:834247..850978:-	gene1428
bta_circ_0001750	0	0	2	0	0	0	NC_037329.1:84337684..84340797:+	gene2023
bta_circ_0001751	0	0	0	0	7	0	NC_037329.1:84358939..84374252:+	gene2023
bta_circ_0001752	0	0	0	4	0	0	NC_037329.1:84781035..84821788:-	gene2026
bta_circ_0001753	2	0	0	0	0	0	NC_037329.1:84793067..84821788:-	gene2026
bta_circ_0001754	0	0	0	6	0	0	NC_037329.1:84812958..84821788:-	gene2026
bta_circ_0001755	3	0	2	0	3	0	NC_037329.1:84839351..84853803:-	gene2026
bta_circ_0001756	0	7	0	0	0	0	NC_037329.1:85369627..85381691:-	gene2029
bta_circ_0001757	0	0	2	0	0	0	NC_037329.1:854116..863583:-	gene1428
bta_circ_0001758	0	0	0	0	0	2	NC_037329.1:85449223..85462183:-	gene2031
bta_circ_0001759	0	0	0	0	4	5	NC_037329.1:85458292..85477235:-	gene2031
bta_circ_0001760	2	6	2	0	6	15	NC_037329.1:85468091..85477235:-	gene2031
bta_circ_0001761	0	0	0	0	4	0	NC_037329.1:85468091..85481060:-	gene2031
bta_circ_0001762	4	0	0	4	4	6	NC_037329.1:85472051..85476069:-	gene2031
bta_circ_0001763	4	3	5	3	7	17	NC_037329.1:85961545..85962130:-	gene2039
bta_circ_0001764	0	2	0	0	0	0	NC_037329.1:85967071..85972602:-	gene2039
bta_circ_0001765	0	0	3	0	0	0	NC_037329.1:86073343..86076932:+	gene2044
bta_circ_0001766	3	0	2	5	0	8	NC_037329.1:860859..867852:-	gene1428
bta_circ_0001767	0	0	0	0	4	0	NC_037329.1:86226993..86260680:-	gene2047
bta_circ_0001768	13	41	19	8	206	112	NC_037329.1:86226993..86290747:-	gene2047
bta_circ_0001769	2	0	0	0	5	0	NC_037329.1:86240230..86249993:-	gene2047
bta_circ_0001770	0	0	0	0	6	0	NC_037329.1:86240230..86260680:-	gene2047
bta_circ_0001771	0	23	13	4	121	78	NC_037329.1:86240230..86290747:-	gene2047
bta_circ_0001772	0	0	0	0	10	3	NC_037329.1:86247612..86290747:-	gene2047
bta_circ_0001773	0	0	0	0	3	0	NC_037329.1:86249946..86290747:-	gene2047
bta_circ_0001774	0	0	0	0	16	8	NC_037329.1:86260609..86290747:-	gene2047
bta_circ_0001775	10	55	28	19	301	218	NC_037329.1:86270848..86290747:-	gene2047
bta_circ_0001776	0	0	0	0	20	11	NC_037329.1:86283257..86290747:-	gene2047
bta_circ_0001777	0	0	0	6	3	3	NC_037329.1:86284995..86290747:-	gene2047
bta_circ_0001778	18	73	36	65	428	216	NC_037329.1:86287796..86290747:-	gene2047
bta_circ_0001779	4	2	0	3	2	0	NC_037329.1:863399..867852:-	gene1428
bta_circ_0001780	0	0	0	0	2	0	NC_037329.1:86396944..86397692:+	Null
bta_circ_0001781	2	2	0	0	0	0	NC_037329.1:86610014..86618442:+	gene2048
bta_circ_0001782	9	4	9	5	4	5	NC_037329.1:86610014..86639425:+	gene2048
bta_circ_0001783	2	0	0	0	0	0	NC_037329.1:86618239..86639425:+	gene2048
bta_circ_0001784	0	5	0	0	0	0	NC_037329.1:867674..883666:-	gene1428
bta_circ_0001785	0	0	0	0	5	5	NC_037329.1:88499748..88502506:-	gene2057
bta_circ_0001786	3	0	0	0	0	7	NC_037329.1:88857643..88960694:+	gene2061
bta_circ_0001787	5	0	5	3	5	5	NC_037329.1:88857643..88982974:+	gene2061
bta_circ_0001788	0	6	0	0	0	0	NC_037329.1:88921628..88982974:+	gene2061
bta_circ_0001789	0	0	0	0	2	0	NC_037329.1:88953029..88960694:+	gene2061
bta_circ_0001790	0	0	2	0	6	0	NC_037329.1:88981273..88982974:+	gene2061
bta_circ_0001791	2	0	5	3	0	0	NC_037329.1:89118713..89120990:+	gene2064
bta_circ_0001792	9	15	8	6	12	9	NC_037329.1:89118713..89126684:+	gene2064
bta_circ_0001793	0	3	0	0	0	0	NC_037329.1:89350804..89353375:+	gene2065
bta_circ_0001794	0	0	0	0	0	7	NC_037329.1:89475705..89480876:+	gene2070
bta_circ_0001795	2	0	3	0	0	0	NC_037329.1:89574198..89581421:-	gene2074
bta_circ_0001796	0	0	0	0	2	0	NC_037329.1:89574198..89582145:-	gene2074
bta_circ_0001797	0	0	0	3	0	0	NC_037329.1:89579720..89582145:-	gene2074
bta_circ_0001798	0	0	5	0	0	0	NC_037329.1:89613583..89626241:-	gene2075
bta_circ_0001799	2	3	2	0	0	0	NC_037329.1:89617480..89629893:-	gene2075
bta_circ_0001800	0	0	0	0	4	0	NC_037329.1:89620773..89626241:-	gene2075
bta_circ_0001801	3	11	5	2	8	7	NC_037329.1:89624480..89629893:-	gene2075
bta_circ_0001802	0	2	6	0	2	0	NC_037329.1:89624480..89646637:-	gene2075
bta_circ_0001803	9	16	14	6	23	9	NC_037329.1:89629714..89646637:-	gene2075
bta_circ_0001804	0	0	0	0	2	0	NC_037329.1:89636492..89638365:-	gene2075
bta_circ_0001805	0	10	3	0	13	9	NC_037329.1:89636492..89646637:-	gene2075
bta_circ_0001806	7	4	3	7	3	0	NC_037329.1:89754514..89755030:+	gene2079
bta_circ_0001807	0	2	11	2	3	14	NC_037329.1:89754514..89757471:+	gene2079
bta_circ_0001808	0	3	0	0	0	0	NC_037329.1:90486160..90489272:-	Null
bta_circ_0001809	4	0	0	0	0	0	NC_037329.1:90745160..90753940:-	gene2097
bta_circ_0001810	0	0	0	0	3	0	NC_037329.1:90797800..90799384:+	gene2099
bta_circ_0001811	0	2	0	0	0	0	NC_037329.1:90887020..90888725:+	Null
bta_circ_0001812	0	3	5	0	7	0	NC_037329.1:90956795..90958624:+	gene2104
bta_circ_0001813	4	3	0	0	2	0	NC_037329.1:90956795..90994757:+	gene2104
bta_circ_0001814	24	21	27	5	49	23	NC_037329.1:90980856..90994757:+	gene2104
bta_circ_0001815	0	0	0	0	6	5	NC_037329.1:91099272..91107057:+	gene2105
bta_circ_0001816	0	0	2	0	3	0	NC_037329.1:91216876..91225877:-	gene2107
bta_circ_0001817	0	5	2	0	0	0	NC_037329.1:91235148..91243557:+	gene2108
bta_circ_0001818	9	17	7	8	5	2	NC_037329.1:91235148..91255026:+	gene2108
bta_circ_0001819	67	71	84	21	71	45	NC_037329.1:91235148..91285510:+	gene2108
bta_circ_0001820	0	0	2	0	0	0	NC_037329.1:91242763..91250070:+	gene2108
bta_circ_0001821	0	0	0	2	0	2	NC_037329.1:91242781..91250070:+	gene2108
bta_circ_0001822	2	0	0	0	0	0	NC_037329.1:91242781..91273111:+	gene2108
bta_circ_0001823	0	0	0	0	3	0	NC_037329.1:91242781..91285510:+	gene2108
bta_circ_0001824	0	4	0	0	0	0	NC_037329.1:91271919..91285510:+	gene2108
bta_circ_0001825	0	0	2	0	0	0	NC_037329.1:91271919..91297051:+	gene2108
bta_circ_0001826	0	2	0	0	0	0	NC_037329.1:91280359..91285510:+	gene2108
bta_circ_0001827	0	0	0	0	5	0	NC_037329.1:91353711..91361071:+	gene2110
bta_circ_0001828	4	4	4	0	2	0	NC_037329.1:91428882..91429779:+	gene2110
bta_circ_0001829	3	0	0	0	0	0	NC_037329.1:91432114..91444973:+	gene2110
bta_circ_0001830	5	4	0	8	0	2	NC_037329.1:91432114..91449583:+	gene2110
bta_circ_0001831	3	0	2	0	0	0	NC_037329.1:91432114..91457838:+	gene2110
bta_circ_0001832	0	2	0	0	0	0	NC_037329.1:91432114..91465887:+	gene2110
bta_circ_0001833	3	0	0	0	3	0	NC_037329.1:91435735..91444973:+	gene2110
bta_circ_0001834	0	0	3	0	0	0	NC_037329.1:91621313..91634273:+	gene2112
bta_circ_0001835	0	0	0	0	0	4	NC_037329.1:91702639..91708184:-	gene2113
bta_circ_0001836	0	0	0	0	3	0	NC_037329.1:93621870..93623038:+	gene2122
bta_circ_0001837	0	0	3	0	5	0	NC_037329.1:94366276..94367367:-	gene2128
bta_circ_0001838	0	0	0	0	4	0	NC_037329.1:94374285..94399493:-	gene2128
bta_circ_0001839	0	5	6	0	0	0	NC_037329.1:94463754..94477004:-	gene2132
bta_circ_0001840	9	27	27	6	13	3	NC_037329.1:94468940..94477004:-	gene2132
bta_circ_0001841	0	0	0	0	2	0	NC_037329.1:94468940..94479572:-	gene2132
bta_circ_0001842	0	2	0	0	0	0	NC_037329.1:94478649..94484308:-	gene2132
bta_circ_0001843	0	0	0	0	2	0	NC_037329.1:94478649..94486510:-	gene2132
bta_circ_0001844	5	4	0	0	3	2	NC_037329.1:95070314..95072488:+	gene2144
bta_circ_0001845	0	0	0	3	0	4	NC_037329.1:95427089..95427719:-	gene2147
bta_circ_0001846	0	0	0	2	0	0	NC_037329.1:95879006..95882316:+	gene2151
bta_circ_0001847	0	0	0	0	5	0	NC_037329.1:96004466..96026116:+	gene2155
bta_circ_0001848	5	10	4	0	15	12	NC_037329.1:96011758..96018684:+	gene2155
bta_circ_0001849	0	0	0	2	4	5	NC_037329.1:96011758..96026116:+	gene2155
bta_circ_0001850	0	0	0	0	8	0	NC_037329.1:96014954..96026116:+	gene2155
bta_circ_0001851	0	0	2	7	0	2	NC_037329.1:96265804..96266739:-	gene2157
bta_circ_0001852	2	0	0	0	0	0	NC_037329.1:9650960..9659986:-	gene1515
bta_circ_0001853	2	7	5	2	0	0	NC_037329.1:9653542..9672029:-	gene1515
bta_circ_0001854	2	0	0	0	0	0	NC_037329.1:96551543..96562910:+	gene2168
bta_circ_0001855	0	0	0	0	0	2	NC_037329.1:96562703..96563823:+	gene2168
bta_circ_0001856	0	0	0	3	3	0	NC_037329.1:96571066..96572626:+	gene2168
bta_circ_0001857	0	4	0	0	0	0	NC_037329.1:96588647..96595812:+	gene2168
bta_circ_0001858	3	8	6	0	9	13	NC_037329.1:96610194..96611264:+	gene2168
bta_circ_0001859	3	0	0	0	4	3	NC_037329.1:96674014..96686884:+	gene2171
bta_circ_0001860	0	8	2	0	6	8	NC_037329.1:96674014..96711038:+	gene2171
bta_circ_0001861	0	0	0	0	6	2	NC_037329.1:96674014..96745221:+	gene2171
bta_circ_0001862	0	0	0	0	2	0	NC_037329.1:97661608..97667516:+	gene2177
bta_circ_0001863	0	0	0	0	8	10	NC_037329.1:97706420..97710565:+	gene2177
bta_circ_0001864	4	0	0	0	0	4	NC_037329.1:97867586..97890838:-	gene2179
bta_circ_0001865	7	8	8	0	3	0	NC_037329.1:97867586..97921405:-	gene2179
bta_circ_0001866	0	0	3	0	0	0	NC_037329.1:97867586..97949942:-	gene2179
bta_circ_0001867	3	3	0	0	4	7	NC_037329.1:97890634..97913367:-	gene2179
bta_circ_0001868	8	3	14	0	0	0	NC_037329.1:97890634..97921405:-	gene2179
bta_circ_0001869	8	4	4	0	0	3	NC_037329.1:97890634..97949942:-	gene2179
bta_circ_0001870	5	0	0	0	4	0	NC_037329.1:97911403..97913367:-	gene2179
bta_circ_0001871	41	55	62	11	56	29	NC_037329.1:97911403..97921405:-	gene2179
bta_circ_0001872	11	22	23	5	9	12	NC_037329.1:97911403..97949942:-	gene2179
bta_circ_0001873	4	0	5	0	0	3	NC_037329.1:97911403..97953054:-	gene2179
bta_circ_0001874	24	39	36	4	15	29	NC_037329.1:97921264..97949942:-	gene2179
bta_circ_0001875	265	314	312	62	339	301	NC_037329.1:97948826..97949942:-	gene2179
bta_circ_0001876	0	7	2	5	0	0	NC_037329.1:97948826..97953054:-	gene2179
bta_circ_0001877	0	0	0	2	3	0	NC_037329.1:98089387..98091155:-	Null
bta_circ_0001878	0	5	0	0	0	0	NC_037329.1:98099893..98106892:-	gene2182
bta_circ_0001879	0	0	0	0	5	0	NC_037329.1:98101025..98107011:-	gene2182
bta_circ_0001880	538	1619	823	689	2936	2072	NC_037329.1:98102928..98103633:-	gene2182
bta_circ_0001881	0	0	4	0	0	6	NC_037329.1:98102928..98107011:-	gene2182
bta_circ_0001882	0	0	0	0	5	0	NC_037329.1:98103006..98103459:-	Null
bta_circ_0001883	0	2	0	0	0	0	NC_037329.1:98199555..98203532:-	gene2183
bta_circ_0001884	5	0	0	2	0	0	NC_037329.1:99772576..99798723:-	gene2189
bta_circ_0001885	0	3	0	0	0	0	NC_037330.1:100023412..100046550:+	gene4336
bta_circ_0001886	0	8	4	0	4	6	NC_037330.1:100090736..100105350:-	gene4338
bta_circ_0001887	4	0	0	0	3	0	NC_037330.1:100090736..100133653:-	gene4338
bta_circ_0001888	0	0	0	0	0	3	NC_037330.1:100133562..100163013:-	gene4338
bta_circ_0001889	0	2	0	0	0	0	NC_037330.1:100133562..100166406:-	gene4338,Null
bta_circ_0001890	0	0	0	0	0	4	NC_037330.1:100344977..100354121:+	gene4339
bta_circ_0001891	0	0	3	0	0	0	NC_037330.1:100353297..100354121:+	gene4339
bta_circ_0001892	0	0	0	0	4	0	NC_037330.1:100368063..100369910:+	gene4339
bta_circ_0001893	0	0	0	0	2	0	NC_037330.1:100418529..100420797:+	gene4341
bta_circ_0001894	3	0	0	0	4	2	NC_037330.1:100418529..100423827:+	gene4341
bta_circ_0001895	4	0	0	0	5	0	NC_037330.1:100418529..100438596:+	gene4341
bta_circ_0001896	0	0	0	0	2	0	NC_037330.1:100423022..100438596:+	gene4341
bta_circ_0001897	6	6	3	0	14	8	NC_037330.1:100962108..100962464:+	gene4356
bta_circ_0001898	0	0	4	0	0	0	NC_037330.1:100962108..100988344:+	gene4356
bta_circ_0001899	6	0	0	0	0	3	NC_037330.1:101148685..101152702:+	gene4362
bta_circ_0001900	0	0	0	0	4	0	NC_037330.1:101220249..101222193:-	Null
bta_circ_0001901	0	0	0	3	0	0	NC_037330.1:101645268..101646249:-	gene4384
bta_circ_0001902	3	0	0	0	0	0	NC_037330.1:101703993..101715980:+	gene4387
bta_circ_0001903	5	0	0	0	0	0	NC_037330.1:101703993..101746713:+	gene4387
bta_circ_0001904	0	5	2	0	0	0	NC_037330.1:101703993..101773694:+	gene4387
bta_circ_0001905	19	21	13	5	16	22	NC_037330.1:101715703..101746713:+	gene4387
bta_circ_0001906	0	7	5	0	6	9	NC_037330.1:101715703..101773694:+	gene4387
bta_circ_0001907	14	26	28	10	47	45	NC_037330.1:101735483..101746713:+	gene4387
bta_circ_0001908	7	8	5	3	9	7	NC_037330.1:101735483..101773694:+	gene4387
bta_circ_0001909	0	4	0	0	5	0	NC_037330.1:101742344..101746713:+	gene4387
bta_circ_0001910	0	2	0	0	0	0	NC_037330.1:101742344..101773694:+	gene4387
bta_circ_0001911	0	0	0	0	2	0	NC_037330.1:1018280..1021748:-	gene2829
bta_circ_0001912	0	0	0	0	5	0	NC_037330.1:102097938..102100369:-	gene4403
bta_circ_0001913	2	0	0	0	7	0	NC_037330.1:102148519..102150041:-	gene4406
bta_circ_0001914	14	13	17	11	54	11	NC_037330.1:102148519..102153753:-	gene4406
bta_circ_0001915	4	0	0	0	0	0	NC_037330.1:1021545..1032067:-	gene2829
bta_circ_0001916	0	4	5	0	10	0	NC_037330.1:103576759..103581627:-	Null
bta_circ_0001917	0	0	0	0	11	7	NC_037330.1:103592509..103601069:-	gene4451
bta_circ_0001918	0	0	0	0	2	0	NC_037330.1:103592509..103617441:-	gene4451
bta_circ_0001919	0	2	0	0	0	0	NC_037330.1:103592509..103641876:-	gene4451
bta_circ_0001920	3	0	0	0	5	0	NC_037330.1:103666801..103673446:-	gene4451
bta_circ_0001921	4	17	3	0	7	2	NC_037330.1:103666801..103684949:-	gene4451
bta_circ_0001922	0	0	0	0	2	0	NC_037330.1:103673375..103684949:-	gene4451
bta_circ_0001923	0	2	2	0	0	5	NC_037330.1:103683416..103704196:-	gene4451
bta_circ_0001924	0	0	0	0	0	4	NC_037330.1:103902292..103927444:+	gene4456
bta_circ_0001925	11	15	11	0	15	13	NC_037330.1:103902292..103939820:+	gene4456
bta_circ_0001926	12	14	7	3	14	5	NC_037330.1:103902292..103957323:+	gene4456
bta_circ_0001927	0	0	0	0	6	3	NC_037330.1:103913477..103939820:+	gene4456
bta_circ_0001928	17	19	13	5	24	23	NC_037330.1:103927008..103939820:+	gene4456
bta_circ_0001929	2	4	8	0	0	2	NC_037330.1:103927008..103957323:+	gene4456
bta_circ_0001930	0	5	0	0	3	6	NC_037330.1:103927008..103992093:+	gene4456
bta_circ_0001931	24	55	32	16	55	40	NC_037330.1:103927120..103927444:+	gene4456
bta_circ_0001932	118	242	155	49	340	218	NC_037330.1:103927120..103939820:+	gene4456
bta_circ_0001933	0	9	9	0	2	3	NC_037330.1:103927120..103943762:+	Null
bta_circ_0001934	18	46	22	12	63	44	NC_037330.1:103927120..103957323:+	gene4456
bta_circ_0001935	2	0	8	0	0	0	NC_037330.1:103927120..103968312:+	gene4456
bta_circ_0001936	16	33	25	3	21	19	NC_037330.1:103927120..103992093:+	gene4456
bta_circ_0001937	15	16	21	5	36	30	NC_037330.1:103968211..103992093:+	gene4456
bta_circ_0001938	0	0	0	0	2	0	NC_037330.1:103984095..103990214:+	gene4456
bta_circ_0001939	0	0	0	0	2	0	NC_037330.1:103984095..103992093:+	gene4456
bta_circ_0001940	2	0	0	0	0	0	NC_037330.1:104614614..104624718:+	gene4459
bta_circ_0001941	0	0	2	0	10	0	NC_037330.1:105023385..105053529:+	gene4464
bta_circ_0001942	0	3	0	4	0	0	NC_037330.1:105023385..105054661:+	gene4464
bta_circ_0001943	3	0	0	0	0	0	NC_037330.1:105046694..105054661:+	gene4464
bta_circ_0001944	2	2	3	0	8	4	NC_037330.1:105053001..105054661:+	gene4464
bta_circ_0001945	4	0	0	0	7	3	NC_037330.1:105053001..105069354:+	gene4464
bta_circ_0001946	0	8	6	2	4	10	NC_037330.1:105053001..105096234:+	gene4464
bta_circ_0001947	0	0	0	6	6	16	NC_037330.1:105062331..105069354:+	gene4464
bta_circ_0001948	3	0	0	0	0	3	NC_037330.1:105062331..105096234:+	gene4464
bta_circ_0001949	0	5	0	0	0	0	NC_037330.1:105069120..105090160:+	gene4464
bta_circ_0001950	10	0	2	0	0	0	NC_037330.1:105069120..105096234:+	gene4464
bta_circ_0001951	0	0	0	0	6	0	NC_037330.1:105090072..105096234:+	gene4464
bta_circ_0001952	6	3	2	3	20	12	NC_037330.1:105148218..105152405:+	gene4464
bta_circ_0001953	0	0	3	0	0	0	NC_037330.1:105148218..105181856:+	gene4464
bta_circ_0001954	0	0	6	5	14	9	NC_037330.1:105453200..105462155:-	gene4471
bta_circ_0001955	0	3	0	0	0	0	NC_037330.1:105453200..105465440:-	gene4471
bta_circ_0001956	0	4	0	0	0	0	NC_037330.1:105453200..105474553:-	gene4471
bta_circ_0001957	0	0	0	0	3	0	NC_037330.1:105664713..105673504:-	Null,gene4480
bta_circ_0001958	0	0	0	0	2	0	NC_037330.1:105844209..105856773:-	gene4485
bta_circ_0001959	0	0	3	0	0	0	NC_037330.1:105848908..105856773:-	gene4485
bta_circ_0001960	0	3	0	0	0	3	NC_037330.1:105932881..105943033:-	gene4488
bta_circ_0001961	3	5	0	3	15	4	NC_037330.1:106233877..106237664:+	gene4496
bta_circ_0001962	3	3	4	6	17	7	NC_037330.1:106412755..106414452:+	gene4502
bta_circ_0001963	0	10	9	0	26	8	NC_037330.1:107964527..107964963:+	gene4529
bta_circ_0001964	0	5	0	0	0	0	NC_037330.1:108052121..108054751:+	gene4531
bta_circ_0001965	0	0	0	0	2	0	NC_037330.1:108052187..108058901:+	gene4531
bta_circ_0001966	0	2	0	0	0	0	NC_037330.1:109571562..109597777:-	gene4557
bta_circ_0001967	0	0	0	0	3	0	NC_037330.1:109767958..109791978:-	gene4565
bta_circ_0001968	0	0	4	0	0	0	NC_037330.1:109781081..109786574:-	gene4565
bta_circ_0001969	0	0	5	0	2	0	NC_037330.1:109822701..109823985:-	gene4565
bta_circ_0001970	3	3	0	0	0	0	NC_037330.1:109822701..109833963:-	gene4565
bta_circ_0001971	0	0	4	0	0	0	NC_037330.1:109955852..109961147:-	gene4570
bta_circ_0001972	4	4	0	3	15	8	NC_037330.1:110267855..110270684:+	gene4576
bta_circ_0001973	5	0	7	0	6	5	NC_037330.1:110342221..110344019:-	gene4578
bta_circ_0001974	0	0	4	0	3	2	NC_037330.1:110342221..110355454:-	gene4578
bta_circ_0001975	0	7	0	0	0	0	NC_037330.1:110342221..110391630:-	gene4578
bta_circ_0001976	3	0	0	0	0	2	NC_037330.1:110352638..110355454:-	gene4578
bta_circ_0001977	0	2	0	0	0	0	NC_037330.1:110352638..110391630:-	gene4578
bta_circ_0001978	0	0	0	0	2	7	NC_037330.1:110363515..110374495:-	gene4578
bta_circ_0001979	6	5	0	0	4	0	NC_037330.1:110374324..110391630:-	gene4578
bta_circ_0001980	0	9	4	0	0	0	NC_037330.1:110381599..110391630:-	gene4578
bta_circ_0001981	0	0	0	0	3	4	NC_037330.1:110391131..110391630:-	gene4578
bta_circ_0001982	0	5	0	0	0	0	NC_037330.1:110391131..110406110:-	gene4578
bta_circ_0001983	64	61	81	39	210	102	NC_037330.1:110403334..110406110:-	gene4578
bta_circ_0001984	0	6	0	2	3	0	NC_037330.1:110599394..110610706:-	gene4582
bta_circ_0001985	0	0	10	0	0	0	NC_037330.1:110600212..110609434:-	gene4582
bta_circ_0001986	0	5	0	0	2	0	NC_037330.1:110600212..110610706:-	gene4582
bta_circ_0001987	0	0	0	4	0	0	NC_037330.1:110609362..110622387:-	gene4582
bta_circ_0001988	0	0	2	5	0	0	NC_037330.1:110663791..110674319:+	gene4583
bta_circ_0001989	0	0	0	0	4	0	NC_037330.1:110669106..110672439:+	gene4583
bta_circ_0001990	46	81	73	8	88	53	NC_037330.1:110669106..110674319:+	gene4583
bta_circ_0001991	2	7	0	0	2	12	NC_037330.1:110669106..110677465:+	gene4583
bta_circ_0001992	0	4	0	0	3	0	NC_037330.1:110669879..110672439:+	gene4583
bta_circ_0001993	0	0	3	0	0	0	NC_037330.1:110864255..110865024:+	Null
bta_circ_0001994	3	0	0	5	4	0	NC_037330.1:111729624..111732010:+	gene4598
bta_circ_0001995	0	0	0	0	5	5	NC_037330.1:111971070..112001883:+	gene4598
bta_circ_0001996	4	2	5	0	15	18	NC_037330.1:111971070..112018989:+	gene4598
bta_circ_0001997	0	0	0	0	6	0	NC_037330.1:112063357..112065964:+	gene4598
bta_circ_0001998	0	0	0	0	0	6	NC_037330.1:112244608..112247920:+	gene4598
bta_circ_0001999	0	0	0	0	8	6	NC_037330.1:112287274..112289243:+	gene4598
[truncated: 12,641 more rows]
