# Supplementary material for: Identification and Characterization of circRNA in Longissimus Dorsi of Different Breeds of Cattle
Source: Front Genet. 2020 Nov 26;11:565085. doi: 10.3389/fgene.2020.565085 (PMC7726199; doi:10.3389/fgene.2020.565085)
Supplement: Supplementary file 2 [file Table_2.XLS]

## Sheet: Sheet1
Gene	L1_count	L2_count	L3_count	baseMean	B1_count	B2_count	B3_count	Log2FoldChange	pval	padj	Up/Down	Significant	Location	Source_Gene	NR:Seq-id	NR:Score	NR:Evalue	NR:Description	NT:Seq-id	NT:Score	NT:Evalue	NT:Description	Uniprot:UniProtKB-AC	Uniprot:Score	Uniprot:Evalue	Uniprot:Description	COG:gene	COG:Score	COG:Eval	COG:num	Pfam:pfam_ID	Pfam:pfam_Name	Pfam:pfam_Description	GO:biological_process	GO:cellular_component	GO:molecular_function	KEGG:KO	KEGG:Description
bta_circ_0000016	0	13	10	2.50821	0	0	0	4.53022	0.0220794	NA	up	Z	NC_037328.1:106576649..106705966:-	Null	.	.	.	.	.	.	.	.	.	.	.	.	.	.	.	.	.	.	.	.	.	.	.	.
bta_circ_0000047	13	77	51	58.0061	34	169	60	-1.16052	0.0361837	0.43973	down	yes	NC_037328.1:108898153..108900630:-	gene889	gi|742117911|ref|XP_010838158.1|	3858	0	PREDICTED: elongation factor G, mitochondrial [Bison bison bison]	gi|329663784|ref|NM_001206149.1|	3416	0	Bos taurus G elongation factor, mitochondrial 1 (GFM1), mRNA	Q07803	1405	0	Elongation factor G, mitochondrial	YLR069c	780	0	COG0480	pfam00009	GTP_EFTU	Elongation factor Tu GTP binding domain. This domain contains a P-loop motif, also found in several other families such as pfam00071, pfam00025 and pfam00063. Elongation factor Tu consists of three structural domains, this plus two C-terminal beta barrel domains.	GO:0070125|mitochondrial translational elongation;	GO:0005739|mitochondrion;	GO:0005525|GTP binding;GO:0003924|GTPase activity;GO:0003746|translation elongation factor activity;	K02355	fusA, GFM, EFG; elongation factor G
bta_circ_0000097	0	0	0	3.0955	0	10	10	-4.94175	0.0103776	NA	down	yes	NC_037328.1:126274923..126298301:-	gene1035	gi|528937692|ref|XP_005201902.1|	4094	0	PREDICTED: short transient receptor potential channel 1 isoform X1 [Bos taurus]	gi|982911784|ref|XM_005201845.3|	4148	0	PREDICTED: Bos taurus transient receptor potential cation channel, subfamily C, member 1 (TRPC1), transcript variant X1, mRNA	P48995	1518	0	Short transient receptor potential channel 1	.	.	.	.	pfam08344	TRP_2	Transient receptor ion channel II. This domain is found in the transient receptor ion channel (Trp) family of proteins. There is strong evidence that Trp proteins are structural elements of calcium-ion entry channels activated by G protein-coupled receptors. This domain does not tend to appear with the TRP domain (pfam06011) but is often found to the C-terminus of Ankyrin repeats (pfam00023).	GO:0070588|calcium ion transmembrane transport;GO:0006816|calcium ion transport;GO:0006828|manganese ion transport;GO:0042438|melanin biosynthetic process;GO:0051281|positive regulation of release of sequestered calcium ion into cytosol;GO:1903779|regulation of cardiac conduction;GO:0051480|cytosolic calcium ion homeostasis;GO:0051592|response to calcium ion;	GO:0005887|integral component of plasma membrane;GO:0005886|plasma membrane;GO:0043235|receptor complex;	GO:0005262|calcium channel activity;GO:0005261|cation channel activity;GO:0070679|inositol 1,4,5 trisphosphate binding;GO:0044325|ion channel binding;GO:0015279|store-operated calcium channel activity;	K04964	TRPC1; transient receptor potential cation channel subfamily C member 1
bta_circ_0000125	50	504	376	142.821	47	85	62	1.7584	0.000231769	0.0225463	up	yes	NC_037328.1:126977498..126984860:+	gene1042	gi|528937716|ref|XP_005201914.1|	1606	0	PREDICTED: transcription factor Dp-2 isoform X5 [Bos taurus]	gi|982911818|ref|XM_015473189.1|	7353	0	PREDICTED: Bos taurus transcription factor Dp-2 (E2F dimerization partner 2) (TFDP2), transcript variant X11, mRNA	Q14188	603	0	Transcription factor Dp-2	.	.	.	.	pfam08781	DP	Transcription factor DP. DP forms a heterodimer with E2F and regulates genes involved in cell cycle progression. The transcriptional activity of E2F is inhibited by the retinoblastoma protein which binds to the E2F-DP heterodimer and negatively regulates the G1-S transition.	GO:0006977|DNA damage response, signal transduction by p53 class mediator resulting in cell cycle arrest;GO:0007507|heart development;GO:0070317|negative regulation of G0 to G1 transition;GO:0045892|negative regulation of transcription, DNA-templated;GO:1900740|positive regulation of protein insertion into mitochondrial membrane involved in apoptotic signaling pathway;GO:0045944|positive regulati…	GO:0005739|mitochondrion;GO:0005654|nucleoplasm;GO:0005634|nucleus;GO:0090575|RNA polymerase II transcription factor complex;	GO:0003677|DNA binding;GO:0003700|transcription factor activity, sequence-specific DNA binding;GO:0019904|protein domain specific binding;GO:0000981|RNA polymerase II transcription factor activity, sequence-specific DNA binding;GO:0003712|transcription cofactor activity;GO:0008134|transcription factor binding;	K09392	TFDP2; transcription factor Dp-2
bta_circ_0000141	0	0	0	2.1937	3	9	2	-4.57161	0.0192886	NA	down	yes	NC_037328.1:130387365..130407755:+	gene1084	gi|329665037|ref|NP_001192976.1|	5534	0	phosphatidylinositol 4,5-bisphosphate 3-kinase catalytic subunit beta isoform [Bos taurus]	gi|742195426|ref|XM_010858211.1|	4651	0	PREDICTED: Bison bison bison phosphatidylinositol-4,5-bisphosphate 3-kinase, catalytic subunit beta (PIK3CB), mRNA	P42338	2047	0	Phosphatidylinositol 4,5-bisphosphate 3-kinase catalytic subunit beta isoform	SPAC458.05	191	4e-49	COG5032	pfam00613	PI3Ka	Phosphoinositide 3-kinase family, accessory domain (PIK domain). PIK domain is conserved in all PI3 and PI4-kinases. Its role is unclear but it has been suggested to be involved in substrate presentation.	GO:0000187|activation of MAPK activity;GO:0002250|adaptive immune response;GO:0060055|angiogenesis involved in wound healing;GO:0006914|autophagy;GO:0007411|axon guidance;GO:0060326|cell chemotaxis;GO:0016477|cell migration;GO:0006874|cellular calcium ion homeostasis;GO:0006935|chemotaxis;GO:0019221|cytokine-mediated signaling pathway;GO:0040016|embryonic cleavage;GO:0001935|endothelial cell prol…	GO:0005737|cytoplasm;GO:0005829|cytosol;GO:0030496|midbody;GO:0005730|nucleolus;GO:0005634|nucleus;GO:0005942|phosphatidylinositol 3-kinase complex;GO:0005886|plasma membrane;	GO:0016303|1-phosphatidylinositol-3-kinase activity;GO:0035005|1-phosphatidylinositol-4-phosphate 3-kinase activity;GO:0005524|ATP binding;GO:0043560|insulin receptor substrate binding;GO:0016301|kinase activity;GO:0035004|phosphatidylinositol 3-kinase activity;GO:0046934|phosphatidylinositol-4,5-bisphosphate 3-kinase activity;	K00922	PIK3C; phosphatidylinositol-4,5-bisphosphate 3-kinase [EC:2.7.1.153]
bta_circ_0000146	4	10	0	2.13223	0	0	0	4.20703	0.0372259	NA	up	yes	NC_037328.1:130560930..130592231:+	gene1087	gi|742195444|ref|XP_010856516.1|	2721	0	PREDICTED: centrosomal protein of 70 kDa isoform X1 [Bison bison bison]	gi|982976735|ref|XM_010824426.2|	3588	0	PREDICTED: Bos taurus centrosomal protein 70kDa (CEP70), transcript variant X3, mRNA	Q5RDE3	892	0	Centrosomal protein of 70 kDa	.	.	.	.	pfam10211	Ax_dynein_light	Axonemal dynein light chain. Axonemal dynein light chain proteins play a dynamic role in flagellar and cilia motility. Eukaryotic cilia and flagella are complex organelles consisting of a core structure, the axoneme, which is composed of nine microtubule doublets forming a cylinder that surrounds a pair of central singlet microtubules. This ultra-structural arrangement seems to be one of the most…	GO:0060271|cilium morphogenesis;GO:0070507|regulation of microtubule cytoskeleton organization;	GO:0005813|centrosome;GO:0005737|cytoplasm;	GO:0043015|gamma-tubulin binding;	K16802	CEP70; centrosomal protein CEP70
bta_circ_0000147	0	0	0	5.5178	15	8	7	-5.91838	0.000946005	NA	down	yes	NC_037328.1:130560930..130595112:+	gene1087	gi|742195444|ref|XP_010856516.1|	2721	0	PREDICTED: centrosomal protein of 70 kDa isoform X1 [Bison bison bison]	gi|982976735|ref|XM_010824426.2|	3588	0	PREDICTED: Bos taurus centrosomal protein 70kDa (CEP70), transcript variant X3, mRNA	Q5RDE3	892	0	Centrosomal protein of 70 kDa	.	.	.	.	pfam10211	Ax_dynein_light	Axonemal dynein light chain. Axonemal dynein light chain proteins play a dynamic role in flagellar and cilia motility. Eukaryotic cilia and flagella are complex organelles consisting of a core structure, the axoneme, which is composed of nine microtubule doublets forming a cylinder that surrounds a pair of central singlet microtubules. This ultra-structural arrangement seems to be one of the most…	GO:0060271|cilium morphogenesis;GO:0070507|regulation of microtubule cytoskeleton organization;	GO:0005813|centrosome;GO:0005737|cytoplasm;	GO:0043015|gamma-tubulin binding;	K16802	CEP70; centrosomal protein CEP70
bta_circ_0000152	4	83	131	34.185	16	22	12	1.57426	0.0324998	0.428634	up	yes	NC_037328.1:130571851..130596464:+	gene1087	gi|742195444|ref|XP_010856516.1|	2721	0	PREDICTED: centrosomal protein of 70 kDa isoform X1 [Bison bison bison]	gi|982976735|ref|XM_010824426.2|	3588	0	PREDICTED: Bos taurus centrosomal protein 70kDa (CEP70), transcript variant X3, mRNA	Q5RDE3	892	0	Centrosomal protein of 70 kDa	.	.	.	.	pfam10211	Ax_dynein_light	Axonemal dynein light chain. Axonemal dynein light chain proteins play a dynamic role in flagellar and cilia motility. Eukaryotic cilia and flagella are complex organelles consisting of a core structure, the axoneme, which is composed of nine microtubule doublets forming a cylinder that surrounds a pair of central singlet microtubules. This ultra-structural arrangement seems to be one of the most…	GO:0060271|cilium morphogenesis;GO:0070507|regulation of microtubule cytoskeleton organization;	GO:0005813|centrosome;GO:0005737|cytoplasm;	GO:0043015|gamma-tubulin binding;	K16802	CEP70; centrosomal protein CEP70
bta_circ_0000182	10	96	26	19.2751	3	15	7	1.91598	0.0140488	0.298907	up	yes	NC_037328.1:133198529..133204662:-	gene1117	gi|528937873|ref|XP_005201978.1|	5952	0	PREDICTED: serine/threonine-protein phosphatase 2A regulatory subunit B'' subunit alpha isoform X1 [Bos taurus]	gi|982976750|ref|XM_015462140.1|	6657	0	PREDICTED: Bos taurus protein phosphatase 2 regulatory subunit B'', alpha (PPP2R3A), transcript variant X4, mRNA	Q06190	2065	0	Serine/threonine-protein phosphatase 2A regulatory subunit B'' subunit alpha	.	.	.	.	pfam13499	EF-hand_7	EF-hand domain pair.	GO:0001754|eye photoreceptor cell differentiation;GO:0090090|negative regulation of canonical Wnt signaling pathway;GO:0090263|positive regulation of canonical Wnt signaling pathway;GO:0045732|positive regulation of protein catabolic process;GO:0006470|protein dephosphorylation;GO:0090249|regulation of cell motility involved in somitogenic axis elongation;GO:0007525|somatic muscle development;GO:…	GO:0000159|protein phosphatase type 2A complex;	GO:0005509|calcium ion binding;GO:0030674|protein binding, bridging;GO:0019888|protein phosphatase regulator activity;	K11583	PPP2R3; serine/threonine-protein phosphatase 2A regulatory subunit B''
bta_circ_0000219	0	0	0	2.1233	0	8	6	-4.37241	0.0285191	NA	down	yes	NC_037328.1:137148527..137163971:-	gene1149	gi|166091511|ref|NP_001107217.1|	11443	0	dnaJ homolog subfamily C member 13 [Bos taurus]	gi|982912076|ref|XM_005201940.3|	7808	0	PREDICTED: Bos taurus DnaJ heat shock protein family (Hsp40) member C13 (DNAJC13), transcript variant X1, mRNA	O75165	4326	0	DnaJ homolog subfamily C member 13	PA4760	54.7	2e-06	COG0484	pfam00226	DnaJ	DnaJ domain. DnaJ domains (J-domains) are associated with hsp70 heat-shock system and it is thought that this domain mediates the interaction. DnaJ-domain is therefore part of a chaperone (protein folding) system. The T-antigens, although not in Prosite are confirmed as DnaJ containing domains from literature.	GO:0007032|endosome organization;GO:0043312|neutrophil degranulation;GO:0001649|osteoblast differentiation;GO:0015031|protein transport;GO:0006898|receptor-mediated endocytosis;GO:2000641|regulation of early endosome to late endosome transport;GO:1902954|regulation of early endosome to recycling endosome transport;	GO:0035577|azurophil granule membrane;GO:0005829|cytosol;GO:0031901|early endosome membrane;GO:0010008|endosome membrane;GO:0070062|extracellular exosome;GO:0043231|intracellular membrane-bounded organelle;GO:0005765|lysosomal membrane;GO:0016020|membrane;GO:0005886|plasma membrane;GO:0030667|secretory granule membrane;	.	K09533	DNAJC13; DnaJ homolog subfamily C member 13
bta_circ_0000228	0	0	0	1.81918	6	4	0	-4.09559	0.0435962	NA	down	yes	NC_037328.1:139235494..139257733:-	Null	.	.	.	.	.	.	.	.	.	.	.	.	.	.	.	.	.	.	.	.	.	.	.	.
bta_circ_0000239	7	5	0	2.53897	0	0	0	4.4133	0.0269832	NA	up	yes	NC_037328.1:139296447..139301216:-	gene1167	gi|157041264|ref|NP_001096644.1|	10890	0	bromodomain and WD repeat-containing protein 1 [Bos taurus]	gi|594061479|ref|XM_006054758.1|	9329	0	PREDICTED: Bubalus bubalis bromodomain and WD repeat domain containing 1 (BRWD1), partial mRNA	Q9NSI6	3717	0	Bromodomain and WD repeat-containing protein 1	all0283_3	129	4e-29	COG2319	pfam00439	Bromodomain	Bromodomain. Bromodomains are 110 amino acid long domains, that are found in many chromatin associated proteins. Bromodomains can interact specifically with acetylated lysine.	GO:0006325|chromatin organization;GO:0007010|cytoskeleton organization;GO:0038111|interleukin-7-mediated signaling pathway;GO:0008360|regulation of cell shape;GO:0006357|regulation of transcription from RNA polymerase II promoter;GO:0006351|transcription, DNA-templated;	GO:0005829|cytosol;GO:0005730|nucleolus;GO:0005654|nucleoplasm;GO:0005634|nucleus;	.	K11798	BRWD1_3; bromodomain and WD repeat domain containing protein 1/3
bta_circ_0000268	0	22	12	20.1488	22	41	36	-2.00457	0.00996441	0.250501	down	yes	NC_037328.1:145016085..145029722:+	gene1264	gi|528900172|ref|XP_005196052.1|	3520	0	PREDICTED: double-stranded RNA-specific editase 1 isoform X1 [Bos taurus]	gi|982976892|ref|XM_005195995.3|	6723	0	PREDICTED: Bos taurus adenosine deaminase, RNA-specific, B1 (ADARB1), transcript variant X1, mRNA	Q91ZS8	1176	0	Double-stranded RNA-specific editase 1	.	.	.	.	pfam02137	A_deamin	Adenosine-deaminase (editase) domain. Adenosine deaminases acting on RNA (ADARs) can deaminate adenosine to form inosine. In long double-stranded RNA, this process is non-specific; it occurs site-specifically in RNA transcripts. The former is important in defence against viruses, whereas the latter may affect splicing or untranslated regions. They are primarily nuclear proteins, but a longer isof…	GO:0006382|adenosine to inosine editing;GO:0016553|base conversion or substitution editing;GO:0021610|facial nerve morphogenesis;GO:0021618|hypoglossal nerve morphogenesis;GO:0060384|innervation;GO:0097049|motor neuron apoptotic process;GO:0016556|mRNA modification;GO:0006397|mRNA processing;GO:0035264|multicellular organism growth;GO:0060415|muscle tissue morphogenesis;GO:0030336|negative regula…	GO:0005829|cytosol;GO:0005730|nucleolus;GO:0005654|nucleoplasm;GO:0005634|nucleus;	GO:0003726|double-stranded RNA adenosine deaminase activity;GO:0003725|double-stranded RNA binding;GO:0046872|metal ion binding;GO:0042803|protein homodimerization activity;GO:0003723|RNA binding;	K13194	ADARB; double stranded RNA-specific editase B [EC:3.5.-.-]
bta_circ_0000270	0	10	7	1.8416	0	0	0	4.07439	0.0452393	NA	up	yes	NC_037328.1:145907725..145914383:-	gene1279	gi|296490842|tpg|DAA32955.1|	3938	0	TPA: lanosterol synthase [Bos taurus]	gi|942074350|ref|XM_005902331.2|	3715	0	PREDICTED: Bos mutus lanosterol synthase (2,3-oxidosqualene-lanosterol cyclase) (LSS), transcript variant X1, mRNA	P84466	1490	0	Lanosterol synthase	YHR072w	529	2e-168	COG1657	pfam13249	Prenyltrans_2	Prenyltransferase-like.	GO:0006694|steroid biosynthetic process;	GO:0005789|endoplasmic reticulum membrane;	GO:0000250|lanosterol synthase activity;	K01852	E5.4.99.7, LSS, ERG7; lanosterol synthase [EC:5.4.99.7]
bta_circ_0000281	0	0	0	1.78912	4	7	0	-4.08821	0.0440547	NA	down	yes	NC_037328.1:146321517..146327298:+	gene1288	gi|594638803|ref|XP_007172684.1|	2297	0	PREDICTED: protein arginine N-methyltransferase 2 isoform X1 [Balaenoptera acutorostrata scammoni]	gi|594045231|ref|XM_006047032.1|	2012	0	PREDICTED: Bubalus bubalis protein arginine methyltransferase 2 (PRMT2), mRNA	P55345	774	0	Protein arginine N-methyltransferase 2	YBR034c	214	2e-61	COG0500	pfam14604	SH3_9	Variant SH3 domain.	GO:0048588|developmental cell growth;GO:0016571|histone methylation;GO:2000134|negative regulation of G1/S transition of mitotic cell cycle;GO:0032088|negative regulation of NF-kappaB transcription factor activity;GO:0045892|negative regulation of transcription, DNA-templated;GO:0043065|positive regulation of apoptotic process;GO:0045893|positive regulation of transcription, DNA-templated;GO:0006…	GO:0005737|cytoplasm;GO:0005829|cytosol;GO:0005730|nucleolus;GO:0005654|nucleoplasm;GO:0005634|nucleus;	GO:0050681|androgen receptor binding;GO:0030331|estrogen receptor binding;GO:0042054|histone methyltransferase activity;GO:0008469|histone-arginine N-methyltransferase activity;GO:0042975|peroxisome proliferator activated receptor binding;GO:0033142|progesterone receptor binding;GO:0042803|protein homodimerization activity;GO:0016274|protein-arginine N-methyltransferase activity;GO:0035242|protei…	K11435	PRMT2; protein arginine N-methyltransferase 2 [EC:2.1.1.-]
bta_circ_0000310	0	0	0	2.04485	5	2	4	-4.44333	0.0240247	NA	down	yes	NC_037328.1:149360754..149399212:+	gene1322	gi|931715870|ref|NP_001103237.2|	9667	0	E3 ubiquitin-protein ligase TTC3 [Bos taurus]	gi|931715869|ref|NM_001109767.3|	7356	0	Bos taurus tetratricopeptide repeat domain 3 (TTC3), mRNA	P53804	2950	0	E3 ubiquitin-protein ligase TTC3	.	.	.	.	pfam13414	TPR_11	TPR repeat.	GO:0070936|protein K48-linked ubiquitination;GO:0006511|ubiquitin-dependent protein catabolic process;	GO:0005829|cytosol;GO:0005730|nucleolus;GO:0005634|nucleus;	GO:0046872|metal ion binding;GO:0004842|ubiquitin-protein transferase activity;	K15712	TTC3; E3 ubiquitin-protein ligase TTC3 [EC:2.3.2.27]
bta_circ_0000415	0	0	0	1.87065	5	6	0	-4.15306	0.0400339	NA	down	yes	NC_037328.1:2881166..2893638:+	gene58	gi|741912810|ref|XP_005201143.2|	7231	0	PREDICTED: synaptojanin-1 isoform X1 [Bos taurus]	gi|982909318|ref|XM_005201086.3|	6939	0	PREDICTED: Bos taurus synaptojanin 1 (SYNJ1), transcript variant X1, mRNA	O43426	2527	0	Synaptojanin-1	YNL106c_2	237	2e-64	COG5411	pfam02383	Syja_N	SacI homology domain. This Pfam family represents a protein domain which shows homology to the yeast protein SacI. The SacI homology domain is most notably found at the amino terminal of the inositol 5'-phosphatase synaptojanin.	GO:0046855|inositol phosphate dephosphorylation;GO:0043647|inositol phosphate metabolic process;GO:0007612|learning;GO:0061024|membrane organization;GO:0006836|neurotransmitter transport;GO:0006661|phosphatidylinositol biosynthetic process;GO:0046856|phosphatidylinositol dephosphorylation;GO:0046488|phosphatidylinositol metabolic process;GO:0048488|synaptic vesicle endocytosis;GO:0016082|synaptic…	GO:0030132|clathrin coat of coated pit;GO:0005829|cytosol;GO:0030117|membrane coat;GO:0048471|perinuclear region of cytoplasm;GO:0098793|presynapse;GO:0097060|synaptic membrane;GO:0043195|terminal bouton;GO:0012506|vesicle membrane;	GO:0052659|inositol-1,3,4,5-tetrakisphosphate 5-phosphatase activity;GO:0052658|inositol-1,4,5-trisphosphate 5-phosphatase activity;GO:0034596|phosphatidylinositol phosphate 4-phosphatase activity;GO:0034595|phosphatidylinositol phosphate 5-phosphatase activity;GO:0052629|phosphatidylinositol-3,5-bisphosphate 3-phosphatase activity;GO:0043813|phosphatidylinositol-3,5-bisphosphate 5-phosphatase ac…	.	.
bta_circ_0000421	0	0	0	2.88083	6	8	3	-4.98806	0.00862143	NA	down	yes	NC_037328.1:29189316..29211673:-	gene195	gi|296491590|tpg|DAA33633.1|	3250	0	TPA: glucan (1,4-alpha-), branching enzyme 1 [Bos taurus]	gi|965916962|ref|XM_004002835.3|	3033	0	PREDICTED: Ovis aries glucan (1,4-alpha-), branching enzyme 1 (GBE1), mRNA	Q6EAS5	1189	0	1,4-alpha-glucan-branching enzyme	YEL011w	703	0	COG0296	pfam00128	Alpha-amylase	Alpha amylase, catalytic domain. Alpha amylase is classified as family 13 of the glycosyl hydrolases. The structure is an 8 stranded alpha/beta barrel containing the active site, interrupted by a ~70 a.a. calcium-binding domain protruding between beta strand 3 and alpha helix 3, and a carboxyl-terminal Greek key beta-barrel domain.	GO:0005978|glycogen biosynthetic process;	.	GO:0003844|1,4-alpha-glucan branching enzyme activity;GO:0043169|cation binding;GO:0004553|hydrolase activity, hydrolyzing O-glycosyl compounds;	K00700	glgB; 1,4-alpha-glucan branching enzyme [EC:2.4.1.18]
bta_circ_0000427	0	0	0	1.83032	4	2	4	-4.28027	0.0313835	NA	down	yes	NC_037328.1:29258391..29352878:-	gene195	gi|296491590|tpg|DAA33633.1|	3250	0	TPA: glucan (1,4-alpha-), branching enzyme 1 [Bos taurus]	gi|965916962|ref|XM_004002835.3|	3033	0	PREDICTED: Ovis aries glucan (1,4-alpha-), branching enzyme 1 (GBE1), mRNA	Q6EAS5	1189	0	1,4-alpha-glucan-branching enzyme	YEL011w	703	0	COG0296	pfam00128	Alpha-amylase	Alpha amylase, catalytic domain. Alpha amylase is classified as family 13 of the glycosyl hydrolases. The structure is an 8 stranded alpha/beta barrel containing the active site, interrupted by a ~70 a.a. calcium-binding domain protruding between beta strand 3 and alpha helix 3, and a carboxyl-terminal Greek key beta-barrel domain.	GO:0005978|glycogen biosynthetic process;	.	GO:0003844|1,4-alpha-glucan branching enzyme activity;GO:0043169|cation binding;GO:0004553|hydrolase activity, hydrolyzing O-glycosyl compounds;	K00700	glgB; 1,4-alpha-glucan branching enzyme [EC:2.4.1.18]
bta_circ_0000451	48	182	71	54.7649	18	45	25	1.4763	0.00384166	0.151012	up	yes	NC_037328.1:43063944..43076653:+	gene267	gi|440905195|gb|ELR55611.1|	1805	0	Type 2 lactosamine alpha-2,3-sialyltransferase, partial [Bos mutus]	gi|982909697|ref|XM_010801005.2|	4761	0	PREDICTED: Bos taurus ST3 beta-galactoside alpha-2,3-sialyltransferase 6 (ST3GAL6), transcript variant X1, mRNA	Q6H8M7	691	0	Type 2 lactosamine alpha-2,3-sialyltransferase	.	.	.	.	pfam00777	Glyco_transf_29	Glycosyltransferase family 29 (sialyltransferase). Members of this family belong to glycosyltransferase family 29.	GO:0006464|cellular protein modification process;GO:0071354|cellular response to interleukin-6;GO:0006664|glycolipid metabolic process;GO:0009311|oligosaccharide metabolic process;GO:0018279|protein N-linked glycosylation via asparagine;	GO:0000139|Golgi membrane;GO:0016021|integral component of membrane;	GO:0052798|beta-galactoside alpha-2,3-sialyltransferase activity;	K03792	SIAT10, ST3GAL6; beta-galactoside alpha-2,3-sialyltransferase (sialyltransferase 10) [EC:2.4.99.10]
bta_circ_0000457	17	18	0	6.7248	0	0	0	4.63726	0.0235582	0.375453	up	yes	NC_037328.1:44107798..44116119:-	Null	.	.	.	.	.	.	.	.	.	.	.	.	.	.	.	.	.	.	.	.	.	.	.	.
bta_circ_0000466	5	10	2	2.68042	0	0	0	4.68414	0.0161054	NA	up	yes	NC_037328.1:44605259..44607853:+	gene277	gi|472343926|ref|XP_004391716.1|	3612	0	PREDICTED: TBC1 domain family member 23 isoform X1 [Odobenus rosmarus divergens]	gi|742133061|ref|XM_010841947.1|	3829	0	PREDICTED: Bison bison bison TBC1 domain family, member 23 (TBC1D23), transcript variant X1, mRNA	Q9NUY8	1352	0	TBC1 domain family member 23	.	.	.	.	pfam00566	RabGAP-TBC	Rab-GTPase-TBC domain. Identification of a TBC domain in GYP6_YEAST and GYP7_YEAST, which are GTPase activator proteins of yeast Ypt6 and Ypt7, implies that these domains are GTPase activator proteins of Rab-like small GTPases.	GO:0007420|brain development;GO:1990403|embryonic brain development;GO:0031175|neuron projection development;GO:0032755|positive regulation of interleukin-6 production;GO:0050727|regulation of inflammatory response;GO:0032680|regulation of tumor necrosis factor production;GO:0042147|retrograde transport, endosome to Golgi;GO:0016192|vesicle-mediated transport;	GO:0005829|cytosol;GO:0005794|Golgi apparatus;GO:0005802|trans-Golgi network;GO:0071203|WASH complex;	.	.	.
bta_circ_0000486	0	0	0	1.85966	0	10	3	-4.15965	0.0397893	NA	down	yes	NC_037328.1:45925101..45970859:-	gene288	gi|156120425|ref|NP_001095358.1|	5272	0	sentrin-specific protease 7 [Bos taurus]	gi|982909816|ref|XM_005201223.3|	4870	0	PREDICTED: Bos taurus SUMO1/sentrin specific peptidase 7 (SENP7), transcript variant X1, mRNA	A7MBJ2	2030	0	Sentrin-specific protease 7	SPAC17A5.07c	143	3e-34	COG5160	pfam02902	Peptidase_C48	Ulp1 protease family, C-terminal catalytic domain. This domain contains the catalytic triad Cys-His-Asn.	GO:0007188|adenylate cyclase-modulating G-protein coupled receptor signaling pathway;	GO:0005634|nucleus;GO:0005886|plasma membrane;	GO:0008234|cysteine-type peptidase activity;GO:0004930|G-protein coupled receptor activity;	K08596	SENP7; sentrin-specific protease 7 [EC:3.4.22.68]
bta_circ_0000486	0	0	0	1.85966	0	10	3	-4.15965	0.0397893	NA	down	yes	NC_037328.1:45925101..45970859:-	Null	.	.	.	.	.	.	.	.	.	.	.	.	.	.	.	.	.	.	.	.	.	.	.	.
bta_circ_0000500	0	0	0	1.8573	0	6	6	-4.16238	0.039477	NA	down	yes	NC_037328.1:53203217..53208896:-	gene325	gi|296491471|tpg|DAA33524.1|	9555	0	TPA: KIAA1000 protein-like [Bos taurus]	gi|965910408|ref|XM_015091018.1|	5333	0	PREDICTED: Ovis aries musimon myosin, heavy chain 15 (MYH15), transcript variant X2, mRNA	Q9Y2K3	2924	0	Myosin-15	SPCC645.05c	712	0	COG5022	pfam00063	Myosin_head	Myosin head (motor domain).	GO:0002074|extraocular skeletal muscle development;GO:0007018|microtubule-based movement;	GO:0030016|myofibril;GO:0032982|myosin filament;	GO:0051015|actin filament binding;GO:0005524|ATP binding;GO:0005516|calmodulin binding;GO:0008017|microtubule binding;GO:0003777|microtubule motor activity;	K10352	MYH; myosin heavy chain
bta_circ_0000514	7	0	3	2.44242	0	0	0	4.33072	0.0309184	NA	up	yes	NC_037328.1:56668569..56670067:+	gene351	gi|982910007|ref|XP_015326521.1|	6609	0	PREDICTED: pleckstrin homology-like domain family B member 2 isoform X1 [Bos taurus]	gi|982910016|ref|XM_015471039.1|	6107	0	PREDICTED: Bos taurus pleckstrin homology-like domain, family B, member 2 (PHLDB2), transcript variant X5, mRNA	Q86SQ0	1989	0	Pleckstrin homology-like domain family B member 2	.	.	.	.	pfam00169	PH	PH domain. PH stands for pleckstrin homology.	GO:0045184|establishment of protein localization;GO:0000226|microtubule cytoskeleton organization;GO:0051895|negative regulation of focal adhesion assembly;GO:0051497|negative regulation of stress fiber assembly;GO:1903690|negative regulation of wound healing, spreading of epidermal cells;GO:1904261|positive regulation of basement membrane assembly involved in embryonic body morphogenesis;GO:0010…	GO:0045180|basal cortex;GO:0031252|cell leading edge;GO:0005829|cytosol;GO:0045111|intermediate filament cytoskeleton;GO:0005886|plasma membrane;	GO:0045296|cadherin binding;	.	.
bta_circ_0000578	0	0	0	2.38445	7	0	5	-4.49812	0.0233007	NA	down	yes	NC_037328.1:69976881..70006973:-	gene490	gi|555985339|ref|XP_005904547.1|	3809	0	PREDICTED: oxysterol-binding protein-related protein 11 [Bos mutus]	gi|300795253|ref|NM_001193008.1|	3361	0	Bos taurus oxysterol binding protein like 11 (OSBPL11), mRNA	Q9BXB4	1364	0	Oxysterol-binding protein-related protein 11	.	.	.	.	pfam01237	Oxysterol_BP	Oxysterol-binding protein.	GO:0045444|fat cell differentiation;GO:0006869|lipid transport;GO:0010890|positive regulation of sequestering of triglyceride;	GO:0005794|Golgi apparatus;GO:0031902|late endosome membrane;GO:0005654|nucleoplasm;	GO:0008289|lipid binding;	.	.
bta_circ_0000583	5	0	9	2.61412	0	0	0	4.48089	0.0241595	NA	up	yes	NC_037328.1:70141816..70148137:-	gene492	gi|803241277|ref|XP_011980720.1|	3524	0	PREDICTED: leishmanolysin-like peptidase isoform X3 [Ovis aries musimon]	gi|742094302|ref|XM_010834296.1|	3032	0	PREDICTED: Bison bison bison leishmanolysin-like (metallopeptidase M8 family) (LMLN), transcript variant X2, mRNA	Q8BMN4	1144	0	Leishmanolysin-like peptidase	.	.	.	.	pfam01457	Peptidase_M8	Leishmanolysin.	GO:0007155|cell adhesion;GO:0007049|cell cycle;GO:0051301|cell division;	GO:0005829|cytosol;GO:0005925|focal adhesion;GO:0005811|lipid particle;GO:0016020|membrane;	GO:0046872|metal ion binding;GO:0004222|metalloendopeptidase activity;	K13539	LMLN; leishmanolysin-like peptidase [EC:3.4.24.-]
bta_circ_0000597	0	0	0	2.53887	4	6	5	-4.81031	0.0122199	NA	down	yes	NC_037328.1:70258272..70289666:-	gene496	gi|297470947|ref|XP_002684845.1|	3669	0	PREDICTED: leucine-rich repeat and calponin homology domain-containing protein 3 isoform X3 [Bos taurus]	gi|982976160|ref|XM_015462033.1|	5146	0	PREDICTED: Bos taurus leucine-rich repeats and calponin homology (CH) domain containing 3 (LRCH3), transcript variant X3, mRNA	Q96II8	1249	0	Leucine-rich repeat and calponin homology domain-containing protein 3	MA2301_1	111	3e-25	COG4886	pfam13855	LRR_8	Leucine rich repeat.	GO:0007165|signal transduction;	GO:0005829|cytosol;GO:0005576|extracellular region;GO:0005886|plasma membrane;	.	.	.
bta_circ_0000647	0	0	0	1.90071	7	3	0	-4.14825	0.040448	NA	down	yes	NC_037328.1:73847675..73851901:-	gene571	gi|742094795|ref|XP_010832719.1|	5284	0	PREDICTED: dynamin-like 120 kDa protein, mitochondrial [Bison bison bison]	gi|982910644|ref|XM_005201499.3|	6277	0	PREDICTED: Bos taurus optic atrophy 1 (autosomal dominant) (OPA1), transcript variant X1, mRNA	O60313	1844	0	Dynamin-like 120 kDa protein, mitochondrial	YLL001w	112	7e-24	COG0699	pfam00350	Dynamin_N	Dynamin family.	GO:0006915|apoptotic process;GO:0019896|axon transport of mitochondrion;GO:0036444|calcium ion transmembrane import into mitochondrion;GO:0071333|cellular response to glucose stimulus;GO:0071456|cellular response to hypoxia;GO:0090398|cellular senescence;GO:0090102|cochlea development;GO:0003374|dynamin polymerization involved in mitochondrial fission;GO:0046039|GTP metabolic process;GO:0007007|i…	GO:1904115|axon cytoplasm;GO:0005829|cytosol;GO:0030425|dendrite;GO:0031314|extrinsic component of mitochondrial inner membrane;GO:0016021|integral component of membrane;GO:0016020|membrane;GO:0030061|mitochondrial crista;GO:0005743|mitochondrial inner membrane;GO:0005758|mitochondrial intermembrane space;GO:0005741|mitochondrial outer membrane;GO:0005739|mitochondrion;GO:0005654|nucleoplasm;	GO:1901612|cardiolipin binding;GO:0005525|GTP binding;GO:0003924|GTPase activity;GO:0019900|kinase binding;GO:0000287|magnesium ion binding;GO:0008017|microtubule binding;GO:0070300|phosphatidic acid binding;	K17079	OPA1; optic atrophy protein 1 [EC:3.6.5.5]
bta_circ_0000648	0	0	0	13.6063	23	36	22	-7.20519	1.37683e-05	0.00246966	down	yes	NC_037328.1:74168650..74175616:-	gene576	gi|594696107|ref|XP_007195249.1|	875	2e-107	PREDICTED: phospholipid-metabolizing enzyme A-C1 isoform X4 [Balaenoptera acutorostrata scammoni]	gi|931717468|ref|NM_001076225.3|	2740	0	Bos taurus HRAS like suppressor (HRASLS), transcript variant 2, mRNA	Q9QZU4	250	8e-76	Phospholipid-metabolizing enzyme A-C1	.	.	.	.	pfam04970	LRAT	Lecithin retinol acyltransferase. The full-length members of this family are representatives of a novel class II tumor-suppressor family, designated as H-REV107-like. This domain is the catalytic N-terminal proline-rich region of the protein. The downstream region is a putative C-terminal transmembrane domain which is found to be crucial for cellular localisation, but not necessary for the enzyme…	GO:0046485|ether lipid metabolic process;GO:0016042|lipid catabolic process;GO:0007031|peroxisome organization;GO:0007265|Ras protein signal transduction;GO:0001558|regulation of cell growth;	GO:0005737|cytoplasm;GO:0016021|integral component of membrane;GO:0005641|nuclear envelope lumen;GO:0005777|peroxisome;	GO:0004620|phospholipase activity;GO:0016740|transferase activity;	.	.
bta_circ_0000699	0	0	0	1.70524	3	4	3	-4.19545	0.0357424	NA	down	yes	NC_037328.1:84059133..84075777:+	gene710	gi|478500843|ref|XP_004424736.1|	916	4e-144	PREDICTED: DCN1-like protein 1 isoform X1 [Ceratotherium simum simum]	gi|982910996|ref|XM_005201614.3|	3797	0	PREDICTED: Bos taurus defective in cullin neddylation 1 domain containing 1 (DCUN1D1), transcript variant X1, mRNA	Q96GG9	356	3e-145	DCN1-like protein 1	.	.	.	.	pfam03556	Cullin_binding	Cullin binding. This domain binds to cullins and to Rbx-1, components of an E3 ubiquitin ligase complex for neddylation. Neddylation is the process by which the C-terminal glycine of the ubiquitin-like protein Nedd8 is covalently linked to lysine residues in a protein through an isopeptide bond. The structure of this domain is composed entirely of alpha helices.	GO:2000436|positive regulation of protein neddylation;GO:0051443|positive regulation of ubiquitin-protein transferase activity;GO:0043687|post-translational protein modification;GO:0045116|protein neddylation;	GO:0005829|cytosol;GO:0005634|nucleus;GO:0000151|ubiquitin ligase complex;	GO:0097602|cullin family protein binding;GO:0031624|ubiquitin conjugating enzyme binding;GO:0032182|ubiquitin-like protein binding;	K17822	DCUN1D1_2; DCN1-like protein 1/2
bta_circ_0000719	0	0	0	4.83387	11	4	11	-5.71842	0.00162348	NA	down	yes	NC_037328.1:87380533..87457859:-	gene732	gi|982911108|ref|XP_015327854.1|	4070	0	PREDICTED: ubiquitin carboxyl-terminal hydrolase 13 isoform X1 [Bos taurus]	gi|982911107|ref|XM_015472368.1|	7365	0	PREDICTED: Bos taurus ubiquitin specific peptidase 13 (isopeptidase T-3) (USP13), transcript variant X1, mRNA	E1BMF7	1565	0	Ubiquitin carboxyl-terminal hydrolase 13	SPBC6B1.06c	353	2e-102	COG5207	pfam00443	UCH	Ubiquitin carboxyl-terminal hydrolase.	GO:0006914|autophagy;GO:0008283|cell proliferation;GO:1904378|maintenance of unfolded protein involved in ERAD pathway;GO:0035523|protein K29-linked deubiquitination;GO:0044313|protein K6-linked deubiquitination;GO:0070536|protein K63-linked deubiquitination;GO:0050821|protein stabilization;GO:0010506|regulation of autophagy;GO:0006355|regulation of transcription, DNA-templated;GO:0006511|ubiquit…	.	GO:1904288|BAT3 complex binding;GO:0051087|chaperone binding;GO:0004197|cysteine-type endopeptidase activity;GO:0070628|proteasome binding;GO:0004843|ubiquitin-specific protease activity;GO:0036459|ubiquitinyl hydrolase activity;GO:0043130|ubiquitin binding;GO:0031625|ubiquitin protein ligase binding;GO:1904454|ubiquitin-specific protease activity involved in positive regulation of ERAD pathway;G…	K11836	USP5_13, UBP14; ubiquitin carboxyl-terminal hydrolase 5/13 [EC:3.4.19.12]
bta_circ_0000730	0	43	27	34.2486	38	56	63	-1.70309	0.0174532	0.316403	down	yes	NC_037328.1:87431631..87457859:-	gene732	gi|982911108|ref|XP_015327854.1|	4070	0	PREDICTED: ubiquitin carboxyl-terminal hydrolase 13 isoform X1 [Bos taurus]	gi|982911107|ref|XM_015472368.1|	7365	0	PREDICTED: Bos taurus ubiquitin specific peptidase 13 (isopeptidase T-3) (USP13), transcript variant X1, mRNA	E1BMF7	1565	0	Ubiquitin carboxyl-terminal hydrolase 13	SPBC6B1.06c	353	2e-102	COG5207	pfam00443	UCH	Ubiquitin carboxyl-terminal hydrolase.	GO:0006914|autophagy;GO:0008283|cell proliferation;GO:1904378|maintenance of unfolded protein involved in ERAD pathway;GO:0035523|protein K29-linked deubiquitination;GO:0044313|protein K6-linked deubiquitination;GO:0070536|protein K63-linked deubiquitination;GO:0050821|protein stabilization;GO:0010506|regulation of autophagy;GO:0006355|regulation of transcription, DNA-templated;GO:0006511|ubiquit…	.	GO:1904288|BAT3 complex binding;GO:0051087|chaperone binding;GO:0004197|cysteine-type endopeptidase activity;GO:0070628|proteasome binding;GO:0004843|ubiquitin-specific protease activity;GO:0036459|ubiquitinyl hydrolase activity;GO:0043130|ubiquitin binding;GO:0031625|ubiquitin protein ligase binding;GO:1904454|ubiquitin-specific protease activity involved in positive regulation of ERAD pathway;G…	K11836	USP5_13, UBP14; ubiquitin carboxyl-terminal hydrolase 5/13 [EC:3.4.19.12]
bta_circ_0000731	0	0	0	1.73765	5	5	0	-4.03466	0.0475459	NA	down	yes	NC_037328.1:87435127..87457859:-	gene732	gi|982911108|ref|XP_015327854.1|	4070	0	PREDICTED: ubiquitin carboxyl-terminal hydrolase 13 isoform X1 [Bos taurus]	gi|982911107|ref|XM_015472368.1|	7365	0	PREDICTED: Bos taurus ubiquitin specific peptidase 13 (isopeptidase T-3) (USP13), transcript variant X1, mRNA	E1BMF7	1565	0	Ubiquitin carboxyl-terminal hydrolase 13	SPBC6B1.06c	353	2e-102	COG5207	pfam00443	UCH	Ubiquitin carboxyl-terminal hydrolase.	GO:0006914|autophagy;GO:0008283|cell proliferation;GO:1904378|maintenance of unfolded protein involved in ERAD pathway;GO:0035523|protein K29-linked deubiquitination;GO:0044313|protein K6-linked deubiquitination;GO:0070536|protein K63-linked deubiquitination;GO:0050821|protein stabilization;GO:0010506|regulation of autophagy;GO:0006355|regulation of transcription, DNA-templated;GO:0006511|ubiquit…	.	GO:1904288|BAT3 complex binding;GO:0051087|chaperone binding;GO:0004197|cysteine-type endopeptidase activity;GO:0070628|proteasome binding;GO:0004843|ubiquitin-specific protease activity;GO:0036459|ubiquitinyl hydrolase activity;GO:0043130|ubiquitin binding;GO:0031625|ubiquitin protein ligase binding;GO:1904454|ubiquitin-specific protease activity involved in positive regulation of ERAD pathway;G…	K11836	USP5_13, UBP14; ubiquitin carboxyl-terminal hydrolase 5/13 [EC:3.4.19.12]
bta_circ_0000777	8	0	8	3.37103	0	0	0	4.82678	0.0131341	NA	up	yes	NC_037328.1:98341286..98342533:+	gene822	gi|982911485|ref|XP_015328339.1|	5610	0	PREDICTED: MDS1 and EVI1 complex locus protein EVI1 isoform X7 [Bos taurus]	gi|982976510|ref|XM_010824390.2|	5209	0	PREDICTED: Bos taurus MDS1 and EVI1 complex locus (MECOM), transcript variant X8, mRNA	Q03112	2062	0	MDS1 and EVI1 complex locus protein	.	.	.	.	pfam13465	zf-H2C2_2	Zinc-finger double domain.	GO:0006915|apoptotic process;GO:0030154|cell differentiation;GO:0071425|hematopoietic stem cell proliferation;GO:0046329|negative regulation of JNK cascade;GO:0043069|negative regulation of programmed cell death;GO:0045892|negative regulation of transcription, DNA-templated;GO:0045893|positive regulation of transcription, DNA-templated;GO:0051726|regulation of cell cycle;GO:0006351|transcription,…	GO:0005829|cytosol;GO:0016607|nuclear speck;GO:0005654|nucleoplasm;GO:0005634|nucleus;	GO:0003677|DNA binding;GO:0003700|transcription factor activity, sequence-specific DNA binding;GO:0018024|histone-lysine N-methyltransferase activity;GO:0046872|metal ion binding;GO:0042803|protein homodimerization activity;GO:0000981|RNA polymerase II transcription factor activity, sequence-specific DNA binding;	K04462	EVI1; ecotropic virus integration site 1 protein
bta_circ_0000785	3	43	11	27.3193	37	42	42	-1.6022	0.0186075	0.329128	down	yes	NC_037329.1:104071958..104097340:-	gene2212	gi|528900938|ref|XP_874305.5|	1527	0	PREDICTED: peroxisomal trans-2-enoyl-CoA reductase [Bos taurus]	gi|982977663|ref|XM_869212.8|	1443	0	PREDICTED: Bos taurus peroxisomal trans-2-enoyl-CoA reductase (PECR), mRNA	Q9BY49	438	3e-150	Peroxisomal trans-2-enoyl-CoA reductase	.	.	.	.	pfam13561	adh_short_C2	Enoyl-(Acyl carrier protein) reductase.	GO:0001561|fatty acid alpha-oxidation;GO:0006633|fatty acid biosynthetic process;GO:0055114|oxidation-reduction process;GO:0033306|phytol metabolic process;GO:0006625|protein targeting to peroxisome;	GO:0005829|cytosol;GO:0005739|mitochondrion;GO:0005778|peroxisomal membrane;GO:0005777|peroxisome;	GO:0005102|receptor binding;GO:0019166|trans-2-enoyl-CoA reductase (NADPH) activity;	K07753	PECR; peroxisomal trans-2-enoyl-CoA reductase [EC:1.3.1.38]
bta_circ_0000789	35	97	65	39.2785	24	21	20	1.26564	0.0193942	0.333714	up	yes	NC_037329.1:104087615..104105147:-	gene2212	gi|528900938|ref|XP_874305.5|	1527	0	PREDICTED: peroxisomal trans-2-enoyl-CoA reductase [Bos taurus]	gi|982977663|ref|XM_869212.8|	1443	0	PREDICTED: Bos taurus peroxisomal trans-2-enoyl-CoA reductase (PECR), mRNA	Q9BY49	438	3e-150	Peroxisomal trans-2-enoyl-CoA reductase	.	.	.	.	pfam13561	adh_short_C2	Enoyl-(Acyl carrier protein) reductase.	GO:0001561|fatty acid alpha-oxidation;GO:0006633|fatty acid biosynthetic process;GO:0055114|oxidation-reduction process;GO:0033306|phytol metabolic process;GO:0006625|protein targeting to peroxisome;	GO:0005829|cytosol;GO:0005739|mitochondrion;GO:0005778|peroxisomal membrane;GO:0005777|peroxisome;	GO:0005102|receptor binding;GO:0019166|trans-2-enoyl-CoA reductase (NADPH) activity;	K07753	PECR; peroxisomal trans-2-enoyl-CoA reductase [EC:1.3.1.38]
bta_circ_0000901	6	15	0	3.19834	0	0	0	4.79324	0.0139077	NA	up	yes	NC_037329.1:124466400..124473287:-	gene2513	gi|742229535|ref|XP_010828500.1|	4592	0	PREDICTED: protein 4.1 isoform X4 [Bison bison bison]	gi|742229530|ref|XM_010830197.1|	3868	0	PREDICTED: Bison bison bison erythrocyte membrane protein band 4.1 (EPB41), transcript variant X4, mRNA	Q6Q7P4	1153	0	Protein 4.1	.	.	.	.	pfam05902	4_1_CTD	4.1 protein C-terminal domain (CTD). At the C-terminus of all known 4.1 proteins is a sequence domain unique to these proteins, known as the C-terminal domain (CTD). Mammalian CTDs are associated with a growing number of protein-protein interactions, although such activities have yet to be associated with invertebrate CTDs. Mammalian CTDs are generally defined by sequence alignment as encoded by …	GO:0031032|actomyosin structure organization;GO:0007049|cell cycle;GO:0051301|cell division;GO:0030866|cortical actin cytoskeleton organization;	GO:0099738|cell cortex region;GO:0005856|cytoskeleton;GO:0005634|nucleus;GO:0005886|plasma membrane;	GO:0003779|actin binding;GO:0005516|calmodulin binding;GO:0005200|structural constituent of cytoskeleton;	K06107	EPB41, 4.1R; erythrocyte membrane protein band 4.1
bta_circ_0000913	0	0	0	1.99266	0	11	3	-4.2647	0.0339644	NA	down	yes	NC_037329.1:124957865..125007155:-	gene2533	gi|982915493|ref|XP_005203199.3|	2654	0	PREDICTED: phosphatase and actin regulator 4 isoform X1 [Bos taurus]	gi|982915492|ref|XM_005203142.3|	4429	0	PREDICTED: Bos taurus phosphatase and actin regulator 4 (PHACTR4), transcript variant X1, mRNA	F1MCY2	968	0	Phosphatase and actin regulator 4	.	.	.	.	pfam02755	RPEL	RPEL repeat. The RPEL repeat is named after four conserved amino acids it contains. The function of the RPEL repeat is unknown however it might be a DNA binding repeat based on the observation that he Drosophila myocardin-related transcription factor contains a pfam02037 domain that is also implicated in DNA binding.	GO:0030036|actin cytoskeleton organization;GO:0061386|closure of optic fissure;GO:0048484|enteric nervous system development;GO:2001045|negative regulation of integrin-mediated signaling pathway;GO:0001755|neural crest cell migration;GO:0001843|neural tube closure;GO:0043085|positive regulation of catalytic activity;GO:0051726|regulation of cell cycle;GO:0007266|Rho protein signal transduction;	GO:0005737|cytoplasm;GO:0030027|lamellipodium;	GO:0003779|actin binding;GO:0008157|protein phosphatase 1 binding;GO:0072542|protein phosphatase activator activity;	K17585	PHACTR4; phosphatase and actin regulator 4
bta_circ_0000925	0	0	0	1.52869	3	4	2	-4.0203	0.046592	NA	down	yes	NC_037329.1:126676281..126693349:-	gene2589	gi|528941014|ref|XP_005203237.1|	1704	0	PREDICTED: dehydrodolichyl diphosphate syntase complex subunit DHDDS isoform X1 [Bos taurus]	gi|982915552|ref|XM_005203180.3|	3194	0	PREDICTED: Bos taurus dehydrodolichyl diphosphate synthase subunit (DHDDS), transcript variant X1, mRNA	Q86SQ9	623	0	Dehydrodolichyl diphosphate synthase complex subunit DHDDS	MK0767	204	8e-58	COG0020	pfam01255	Prenyltransf	Putative undecaprenyl diphosphate synthase. Previously known as uncharacterized protein family UPF0015, a single member of this family has been identified as an undecaprenyl diphosphate synthase.	GO:0016094|polyprenol biosynthetic process;GO:0006486|protein glycosylation;	GO:0005789|endoplasmic reticulum membrane;	GO:0016765|transferase activity, transferring alkyl or aryl (other than methyl) groups;	K11778	DHDDS, RER2, SRT1; ditrans,polycis-polyprenyl diphosphate synthase [EC:2.5.1.87]
bta_circ_0000933	4	12	23	24.5941	41	17	47	-1.79973	0.0143188	0.298907	down	yes	NC_037329.1:127105655..127107259:+	gene2609	gi|27807031|ref|NP_776995.1|	2119	0	platelet-activating factor acetylhydrolase 2, cytoplasmic [Bos taurus]	gi|75775492|gb|BC105148.1|	2314	0	Bos taurus platelet-activating factor acetylhydrolase 2, 40kDa, mRNA (cDNA clone MGC:127261 IMAGE:7946914), complete cds	P79106	820	0	Platelet-activating factor acetylhydrolase 2, cytoplasmic	.	.	.	.	pfam03403	PAF-AH_p_II	Platelet-activating factor acetylhydrolase, isoform II. Platelet-activating factor acetylhydrolase (PAF-AH) is a subfamily of phospholipases A2, responsible for inactivation of platelet-activating factor through cleavage of an acetyl group. Three known PAF-AHs are the brain heterotrimeric PAF-AH Ib, whose catalytic beta and gamma subunits are aligned in pfam02266, the extracellular, plasma PAF-AH…	GO:0016042|lipid catabolic process;	GO:0005829|cytosol;GO:0005789|endoplasmic reticulum membrane;	GO:0003847|1-alkyl-2-acetylglycerophosphocholine esterase activity;	K01062	PAFAH; platelet-activating factor acetylhydrolase [EC:3.1.1.47]
bta_circ_0000997	0	7	9	1.80903	0	0	0	4.04254	0.0473631	NA	up	yes	NC_037329.1:133964785..133974033:-	gene2763	gi|982915672|ref|XP_015316176.1|	1968	0	PREDICTED: paired box protein Pax-7 [Bos taurus]	gi|982978118|ref|XM_015462509.1|	1297	0	PREDICTED: Bos taurus paired box protein Pax-7 (LOC536229), mRNA	P47239	712	0	Paired box protein Pax-7	.	.	.	.	pfam00292	PAX	'Paired box' domain.	GO:0009887|organ morphogenesis;GO:0051216|cartilage development;GO:0006338|chromatin remodeling;GO:0021904|dorsal/ventral neural tube patterning;GO:0048706|embryonic skeletal system development;GO:0060415|muscle tissue morphogenesis;GO:0048663|neuron fate commitment;GO:0031062|positive regulation of histone methylation;GO:2000288|positive regulation of myoblast proliferation;GO:0045944|positive r…	GO:0005634|nucleus;GO:0005667|transcription factor complex;	GO:0003700|transcription factor activity, sequence-specific DNA binding;GO:0043565|sequence-specific DNA binding;GO:0000983|transcription factor activity, RNA polymerase II core promoter sequence-specific;	K09381	PAX3_7; paired box protein 3/7
bta_circ_0001026	0	0	0	2.37346	2	4	8	-4.68257	0.0157697	NA	down	yes	NC_037329.1:17355643..17361532:+	gene1561	gi|528938767|ref|XP_005202329.1|	2058	0	PREDICTED: zinc finger protein 385B isoform X2 [Bos taurus]	gi|742201733|ref|XM_010859745.1|	2931	0	PREDICTED: Bison bison bison zinc finger protein 385B (ZNF385B), mRNA	Q569K4	713	0	Zinc finger protein 385B	.	.	.	.	pfam12874	zf-met	Zinc-finger of C2H2 type. This is a zinc-finger domain with the CxxCx(12)Hx(6)H motif, found in multiple copies in a wide range of proteins from plants to metazoans. Some member proteins, particularly those from plants, are annotated as being RNA-binding.	GO:0072332|intrinsic apoptotic signaling pathway by p53 class mediator;	GO:0001650|fibrillar center;GO:0005634|nucleus;	GO:0002039|p53 binding;GO:0003723|RNA binding;GO:0008270|zinc ion binding;	.	.
bta_circ_0001029	0	0	0	3.61709	8	5	7	-5.32005	0.00418703	NA	down	yes	NC_037329.1:17357162..17403907:+	gene1561	gi|528938767|ref|XP_005202329.1|	2058	0	PREDICTED: zinc finger protein 385B isoform X2 [Bos taurus]	gi|742201733|ref|XM_010859745.1|	2931	0	PREDICTED: Bison bison bison zinc finger protein 385B (ZNF385B), mRNA	Q569K4	713	0	Zinc finger protein 385B	.	.	.	.	pfam12874	zf-met	Zinc-finger of C2H2 type. This is a zinc-finger domain with the CxxCx(12)Hx(6)H motif, found in multiple copies in a wide range of proteins from plants to metazoans. Some member proteins, particularly those from plants, are annotated as being RNA-binding.	GO:0072332|intrinsic apoptotic signaling pathway by p53 class mediator;	GO:0001650|fibrillar center;GO:0005634|nucleus;	GO:0002039|p53 binding;GO:0003723|RNA binding;GO:0008270|zinc ion binding;	.	.
bta_circ_0001034	0	12	6	1.90558	0	0	0	4.12437	0.0420805	NA	up	yes	NC_037329.1:17669239..17694828:+	gene1567	gi|594071592|ref|XP_006059651.1|	3572	0	PREDICTED: SEC14 domain and spectrin repeat-containing protein 1 isoform X1 [Bubalus bubalis]	gi|965882813|ref|XM_012153989.2|	6627	0	PREDICTED: Ovis aries musimon SEC14 and spectrin domain containing 1 (SESTD1), transcript variant X1, mRNA	Q86VW0	1360	0	SEC14 domain and spectrin repeat-containing protein 1	.	.	.	.	pfam13716	CRAL_TRIO_2	Divergent CRAL/TRIO domain. This family includes divergent members of the CRAL-TRIO domain family. This family includes ECM25 that contains a divergent CRAL-TRIO domain identified by Gallego and colleagues.	.	GO:0045111|intermediate filament cytoskeleton;	GO:0070300|phosphatidic acid binding;GO:0043325|phosphatidylinositol-3,4-bisphosphate binding;GO:0080025|phosphatidylinositol-3,5-bisphosphate binding;GO:0032266|phosphatidylinositol-3-phosphate binding;GO:0005546|phosphatidylinositol-4,5-bisphosphate binding;GO:0070273|phosphatidylinositol-4-phosphate binding;GO:0010314|phosphatidylinositol-5-phosphate binding;	.	.
bta_circ_0001038	15	101	45	25.182	3	20	12	1.80306	0.00963127	0.247891	up	yes	NC_037329.1:17723958..17728102:+	gene1567	gi|594071592|ref|XP_006059651.1|	3572	0	PREDICTED: SEC14 domain and spectrin repeat-containing protein 1 isoform X1 [Bubalus bubalis]	gi|965882813|ref|XM_012153989.2|	6627	0	PREDICTED: Ovis aries musimon SEC14 and spectrin domain containing 1 (SESTD1), transcript variant X1, mRNA	Q86VW0	1360	0	SEC14 domain and spectrin repeat-containing protein 1	.	.	.	.	pfam13716	CRAL_TRIO_2	Divergent CRAL/TRIO domain. This family includes divergent members of the CRAL-TRIO domain family. This family includes ECM25 that contains a divergent CRAL-TRIO domain identified by Gallego and colleagues.	.	GO:0045111|intermediate filament cytoskeleton;	GO:0070300|phosphatidic acid binding;GO:0043325|phosphatidylinositol-3,4-bisphosphate binding;GO:0080025|phosphatidylinositol-3,5-bisphosphate binding;GO:0032266|phosphatidylinositol-3-phosphate binding;GO:0005546|phosphatidylinositol-4,5-bisphosphate binding;GO:0070273|phosphatidylinositol-4-phosphate binding;GO:0010314|phosphatidylinositol-5-phosphate binding;	.	.
bta_circ_0001043	0	0	0	1.77885	5	0	4	-4.04923	0.0466318	NA	down	yes	NC_037329.1:18073739..18079014:+	gene1570	gi|555991603|ref|XP_005907585.1|	114793	0	PREDICTED: titin [Bos mutus]	gi|742201765|ref|XM_010859754.1|	65337	0	PREDICTED: Bison bison bison titin (TTN), mRNA	Q8WZ42	42310	0	Titin	.	.	.	.	pfam00069	Pkinase	Protein kinase domain.	GO:0060048|cardiac muscle contraction;GO:0048739|cardiac muscle fiber development;GO:0003300|cardiac muscle hypertrophy;GO:0055008|cardiac muscle tissue morphogenesis;GO:0055003|cardiac myofibril assembly;GO:0035995|detection of muscle stretch;GO:0007076|mitotic chromosome condensation;GO:0006936|muscle contraction;GO:0030049|muscle filament sliding;GO:0002576|platelet degranulation;GO:0010628|po…	GO:0000794|condensed nuclear chromosome;GO:0005829|cytosol;GO:0070062|extracellular exosome;GO:0005576|extracellular region;GO:0031674|I band;GO:0031430|M band;GO:0005859|muscle myosin complex;GO:0005865|striated muscle thin filament;GO:0030018|Z disc;	GO:0051015|actin filament binding;GO:0042805|actinin binding;GO:0005524|ATP binding;GO:0005509|calcium ion binding;GO:0005516|calmodulin binding;GO:0019899|enzyme binding;GO:0042802|identical protein binding;GO:0051371|muscle alpha-actinin binding;GO:0002020|protease binding;GO:0019901|protein kinase binding;GO:0043621|protein self-association;GO:0004674|protein serine/threonine kinase activity;G…	K12567	TTN; titin [EC:2.7.11.1]
bta_circ_0001112	113	161	147	220.917	272	277	331	-1.19328	0.00433034	0.166212	down	yes	NC_037329.1:18170955..18174439:+	gene1570	gi|555991603|ref|XP_005907585.1|	114793	0	PREDICTED: titin [Bos mutus]	gi|742201765|ref|XM_010859754.1|	65337	0	PREDICTED: Bison bison bison titin (TTN), mRNA	Q8WZ42	42310	0	Titin	.	.	.	.	pfam00069	Pkinase	Protein kinase domain.	GO:0060048|cardiac muscle contraction;GO:0048739|cardiac muscle fiber development;GO:0003300|cardiac muscle hypertrophy;GO:0055008|cardiac muscle tissue morphogenesis;GO:0055003|cardiac myofibril assembly;GO:0035995|detection of muscle stretch;GO:0007076|mitotic chromosome condensation;GO:0006936|muscle contraction;GO:0030049|muscle filament sliding;GO:0002576|platelet degranulation;GO:0010628|po…	GO:0000794|condensed nuclear chromosome;GO:0005829|cytosol;GO:0070062|extracellular exosome;GO:0005576|extracellular region;GO:0031674|I band;GO:0031430|M band;GO:0005859|muscle myosin complex;GO:0005865|striated muscle thin filament;GO:0030018|Z disc;	GO:0051015|actin filament binding;GO:0042805|actinin binding;GO:0005524|ATP binding;GO:0005509|calcium ion binding;GO:0005516|calmodulin binding;GO:0019899|enzyme binding;GO:0042802|identical protein binding;GO:0051371|muscle alpha-actinin binding;GO:0002020|protease binding;GO:0019901|protein kinase binding;GO:0043621|protein self-association;GO:0004674|protein serine/threonine kinase activity;G…	K12567	TTN; titin [EC:2.7.11.1]
bta_circ_0001120	0	9	10	12.837	25	11	22	-2.09867	0.0238657	0.375453	down	yes	NC_037329.1:18175049..18184377:+	gene1570	gi|555991603|ref|XP_005907585.1|	114793	0	PREDICTED: titin [Bos mutus]	gi|742201765|ref|XM_010859754.1|	65337	0	PREDICTED: Bison bison bison titin (TTN), mRNA	Q8WZ42	42310	0	Titin	.	.	.	.	pfam00069	Pkinase	Protein kinase domain.	GO:0060048|cardiac muscle contraction;GO:0048739|cardiac muscle fiber development;GO:0003300|cardiac muscle hypertrophy;GO:0055008|cardiac muscle tissue morphogenesis;GO:0055003|cardiac myofibril assembly;GO:0035995|detection of muscle stretch;GO:0007076|mitotic chromosome condensation;GO:0006936|muscle contraction;GO:0030049|muscle filament sliding;GO:0002576|platelet degranulation;GO:0010628|po…	GO:0000794|condensed nuclear chromosome;GO:0005829|cytosol;GO:0070062|extracellular exosome;GO:0005576|extracellular region;GO:0031674|I band;GO:0031430|M band;GO:0005859|muscle myosin complex;GO:0005865|striated muscle thin filament;GO:0030018|Z disc;	GO:0051015|actin filament binding;GO:0042805|actinin binding;GO:0005524|ATP binding;GO:0005509|calcium ion binding;GO:0005516|calmodulin binding;GO:0019899|enzyme binding;GO:0042802|identical protein binding;GO:0051371|muscle alpha-actinin binding;GO:0002020|protease binding;GO:0019901|protein kinase binding;GO:0043621|protein self-association;GO:0004674|protein serine/threonine kinase activity;G…	K12567	TTN; titin [EC:2.7.11.1]
bta_circ_0001122	0	0	0	2.51759	0	3	12	-4.58939	0.0200755	NA	down	yes	NC_037329.1:18177611..18180018:+	gene1570	gi|555991603|ref|XP_005907585.1|	114793	0	PREDICTED: titin [Bos mutus]	gi|742201765|ref|XM_010859754.1|	65337	0	PREDICTED: Bison bison bison titin (TTN), mRNA	Q8WZ42	42310	0	Titin	.	.	.	.	pfam00069	Pkinase	Protein kinase domain.	GO:0060048|cardiac muscle contraction;GO:0048739|cardiac muscle fiber development;GO:0003300|cardiac muscle hypertrophy;GO:0055008|cardiac muscle tissue morphogenesis;GO:0055003|cardiac myofibril assembly;GO:0035995|detection of muscle stretch;GO:0007076|mitotic chromosome condensation;GO:0006936|muscle contraction;GO:0030049|muscle filament sliding;GO:0002576|platelet degranulation;GO:0010628|po…	GO:0000794|condensed nuclear chromosome;GO:0005829|cytosol;GO:0070062|extracellular exosome;GO:0005576|extracellular region;GO:0031674|I band;GO:0031430|M band;GO:0005859|muscle myosin complex;GO:0005865|striated muscle thin filament;GO:0030018|Z disc;	GO:0051015|actin filament binding;GO:0042805|actinin binding;GO:0005524|ATP binding;GO:0005509|calcium ion binding;GO:0005516|calmodulin binding;GO:0019899|enzyme binding;GO:0042802|identical protein binding;GO:0051371|muscle alpha-actinin binding;GO:0002020|protease binding;GO:0019901|protein kinase binding;GO:0043621|protein self-association;GO:0004674|protein serine/threonine kinase activity;G…	K12567	TTN; titin [EC:2.7.11.1]
bta_circ_0001178	0	0	0	3.48337	2	15	6	-5.26047	0.00490363	NA	down	yes	NC_037329.1:18194590..18207428:+	gene1570	gi|555991603|ref|XP_005907585.1|	114793	0	PREDICTED: titin [Bos mutus]	gi|742201765|ref|XM_010859754.1|	65337	0	PREDICTED: Bison bison bison titin (TTN), mRNA	Q8WZ42	42310	0	Titin	.	.	.	.	pfam00069	Pkinase	Protein kinase domain.	GO:0060048|cardiac muscle contraction;GO:0048739|cardiac muscle fiber development;GO:0003300|cardiac muscle hypertrophy;GO:0055008|cardiac muscle tissue morphogenesis;GO:0055003|cardiac myofibril assembly;GO:0035995|detection of muscle stretch;GO:0007076|mitotic chromosome condensation;GO:0006936|muscle contraction;GO:0030049|muscle filament sliding;GO:0002576|platelet degranulation;GO:0010628|po…	GO:0000794|condensed nuclear chromosome;GO:0005829|cytosol;GO:0070062|extracellular exosome;GO:0005576|extracellular region;GO:0031674|I band;GO:0031430|M band;GO:0005859|muscle myosin complex;GO:0005865|striated muscle thin filament;GO:0030018|Z disc;	GO:0051015|actin filament binding;GO:0042805|actinin binding;GO:0005524|ATP binding;GO:0005509|calcium ion binding;GO:0005516|calmodulin binding;GO:0019899|enzyme binding;GO:0042802|identical protein binding;GO:0051371|muscle alpha-actinin binding;GO:0002020|protease binding;GO:0019901|protein kinase binding;GO:0043621|protein self-association;GO:0004674|protein serine/threonine kinase activity;G…	K12567	TTN; titin [EC:2.7.11.1]
bta_circ_0001202	0	0	0	1.99266	0	11	3	-4.2647	0.0339644	NA	down	yes	NC_037329.1:18202675..18203363:+	gene1570	gi|555991603|ref|XP_005907585.1|	114793	0	PREDICTED: titin [Bos mutus]	gi|742201765|ref|XM_010859754.1|	65337	0	PREDICTED: Bison bison bison titin (TTN), mRNA	Q8WZ42	42310	0	Titin	.	.	.	.	pfam00069	Pkinase	Protein kinase domain.	GO:0060048|cardiac muscle contraction;GO:0048739|cardiac muscle fiber development;GO:0003300|cardiac muscle hypertrophy;GO:0055008|cardiac muscle tissue morphogenesis;GO:0055003|cardiac myofibril assembly;GO:0035995|detection of muscle stretch;GO:0007076|mitotic chromosome condensation;GO:0006936|muscle contraction;GO:0030049|muscle filament sliding;GO:0002576|platelet degranulation;GO:0010628|po…	GO:0000794|condensed nuclear chromosome;GO:0005829|cytosol;GO:0070062|extracellular exosome;GO:0005576|extracellular region;GO:0031674|I band;GO:0031430|M band;GO:0005859|muscle myosin complex;GO:0005865|striated muscle thin filament;GO:0030018|Z disc;	GO:0051015|actin filament binding;GO:0042805|actinin binding;GO:0005524|ATP binding;GO:0005509|calcium ion binding;GO:0005516|calmodulin binding;GO:0019899|enzyme binding;GO:0042802|identical protein binding;GO:0051371|muscle alpha-actinin binding;GO:0002020|protease binding;GO:0019901|protein kinase binding;GO:0043621|protein self-association;GO:0004674|protein serine/threonine kinase activity;G…	K12567	TTN; titin [EC:2.7.11.1]
bta_circ_0001215	60	0	105	30.989	0	0	0	4.71486	0.0239651	0.375453	up	yes	NC_037329.1:18205882..18206773:+	gene1570	gi|555991603|ref|XP_005907585.1|	114793	0	PREDICTED: titin [Bos mutus]	gi|742201765|ref|XM_010859754.1|	65337	0	PREDICTED: Bison bison bison titin (TTN), mRNA	Q8WZ42	42310	0	Titin	.	.	.	.	pfam00069	Pkinase	Protein kinase domain.	GO:0060048|cardiac muscle contraction;GO:0048739|cardiac muscle fiber development;GO:0003300|cardiac muscle hypertrophy;GO:0055008|cardiac muscle tissue morphogenesis;GO:0055003|cardiac myofibril assembly;GO:0035995|detection of muscle stretch;GO:0007076|mitotic chromosome condensation;GO:0006936|muscle contraction;GO:0030049|muscle filament sliding;GO:0002576|platelet degranulation;GO:0010628|po…	GO:0000794|condensed nuclear chromosome;GO:0005829|cytosol;GO:0070062|extracellular exosome;GO:0005576|extracellular region;GO:0031674|I band;GO:0031430|M band;GO:0005859|muscle myosin complex;GO:0005865|striated muscle thin filament;GO:0030018|Z disc;	GO:0051015|actin filament binding;GO:0042805|actinin binding;GO:0005524|ATP binding;GO:0005509|calcium ion binding;GO:0005516|calmodulin binding;GO:0019899|enzyme binding;GO:0042802|identical protein binding;GO:0051371|muscle alpha-actinin binding;GO:0002020|protease binding;GO:0019901|protein kinase binding;GO:0043621|protein self-association;GO:0004674|protein serine/threonine kinase activity;G…	K12567	TTN; titin [EC:2.7.11.1]
bta_circ_0001233	5	68	0	7.9597	0	0	0	4.56817	0.0270054	0.40266	up	yes	NC_037329.1:18206690..18211998:+	gene1570	gi|555991603|ref|XP_005907585.1|	114793	0	PREDICTED: titin [Bos mutus]	gi|742201765|ref|XM_010859754.1|	65337	0	PREDICTED: Bison bison bison titin (TTN), mRNA	Q8WZ42	42310	0	Titin	.	.	.	.	pfam00069	Pkinase	Protein kinase domain.	GO:0060048|cardiac muscle contraction;GO:0048739|cardiac muscle fiber development;GO:0003300|cardiac muscle hypertrophy;GO:0055008|cardiac muscle tissue morphogenesis;GO:0055003|cardiac myofibril assembly;GO:0035995|detection of muscle stretch;GO:0007076|mitotic chromosome condensation;GO:0006936|muscle contraction;GO:0030049|muscle filament sliding;GO:0002576|platelet degranulation;GO:0010628|po…	GO:0000794|condensed nuclear chromosome;GO:0005829|cytosol;GO:0070062|extracellular exosome;GO:0005576|extracellular region;GO:0031674|I band;GO:0031430|M band;GO:0005859|muscle myosin complex;GO:0005865|striated muscle thin filament;GO:0030018|Z disc;	GO:0051015|actin filament binding;GO:0042805|actinin binding;GO:0005524|ATP binding;GO:0005509|calcium ion binding;GO:0005516|calmodulin binding;GO:0019899|enzyme binding;GO:0042802|identical protein binding;GO:0051371|muscle alpha-actinin binding;GO:0002020|protease binding;GO:0019901|protein kinase binding;GO:0043621|protein self-association;GO:0004674|protein serine/threonine kinase activity;G…	K12567	TTN; titin [EC:2.7.11.1]
bta_circ_0001255	3	2	6	1.83535	0	0	0	4.14002	0.0399034	NA	up	yes	NC_037329.1:18207777..18210992:+	Null	.	.	.	.	.	.	.	.	.	.	.	.	.	.	.	.	.	.	.	.	.	.	.	.
bta_circ_0001282	6	3	0	2.05361	0	0	0	4.08849	0.0444444	NA	up	yes	NC_037329.1:18210948..18211790:+	gene1570	gi|555991603|ref|XP_005907585.1|	114793	0	PREDICTED: titin [Bos mutus]	gi|742201765|ref|XM_010859754.1|	65337	0	PREDICTED: Bison bison bison titin (TTN), mRNA	Q8WZ42	42310	0	Titin	.	.	.	.	pfam00069	Pkinase	Protein kinase domain.	GO:0060048|cardiac muscle contraction;GO:0048739|cardiac muscle fiber development;GO:0003300|cardiac muscle hypertrophy;GO:0055008|cardiac muscle tissue morphogenesis;GO:0055003|cardiac myofibril assembly;GO:0035995|detection of muscle stretch;GO:0007076|mitotic chromosome condensation;GO:0006936|muscle contraction;GO:0030049|muscle filament sliding;GO:0002576|platelet degranulation;GO:0010628|po…	GO:0000794|condensed nuclear chromosome;GO:0005829|cytosol;GO:0070062|extracellular exosome;GO:0005576|extracellular region;GO:0031674|I band;GO:0031430|M band;GO:0005859|muscle myosin complex;GO:0005865|striated muscle thin filament;GO:0030018|Z disc;	GO:0051015|actin filament binding;GO:0042805|actinin binding;GO:0005524|ATP binding;GO:0005509|calcium ion binding;GO:0005516|calmodulin binding;GO:0019899|enzyme binding;GO:0042802|identical protein binding;GO:0051371|muscle alpha-actinin binding;GO:0002020|protease binding;GO:0019901|protein kinase binding;GO:0043621|protein self-association;GO:0004674|protein serine/threonine kinase activity;G…	K12567	TTN; titin [EC:2.7.11.1]
bta_circ_0001286	14	0	10	5.39206	0	0	0	4.41735	0.0322346	NA	up	yes	NC_037329.1:18211915..18213310:+	gene1570	gi|555991603|ref|XP_005907585.1|	114793	0	PREDICTED: titin [Bos mutus]	gi|742201765|ref|XM_010859754.1|	65337	0	PREDICTED: Bison bison bison titin (TTN), mRNA	Q8WZ42	42310	0	Titin	.	.	.	.	pfam00069	Pkinase	Protein kinase domain.	GO:0060048|cardiac muscle contraction;GO:0048739|cardiac muscle fiber development;GO:0003300|cardiac muscle hypertrophy;GO:0055008|cardiac muscle tissue morphogenesis;GO:0055003|cardiac myofibril assembly;GO:0035995|detection of muscle stretch;GO:0007076|mitotic chromosome condensation;GO:0006936|muscle contraction;GO:0030049|muscle filament sliding;GO:0002576|platelet degranulation;GO:0010628|po…	GO:0000794|condensed nuclear chromosome;GO:0005829|cytosol;GO:0070062|extracellular exosome;GO:0005576|extracellular region;GO:0031674|I band;GO:0031430|M band;GO:0005859|muscle myosin complex;GO:0005865|striated muscle thin filament;GO:0030018|Z disc;	GO:0051015|actin filament binding;GO:0042805|actinin binding;GO:0005524|ATP binding;GO:0005509|calcium ion binding;GO:0005516|calmodulin binding;GO:0019899|enzyme binding;GO:0042802|identical protein binding;GO:0051371|muscle alpha-actinin binding;GO:0002020|protease binding;GO:0019901|protein kinase binding;GO:0043621|protein self-association;GO:0004674|protein serine/threonine kinase activity;G…	K12567	TTN; titin [EC:2.7.11.1]
bta_circ_0001308	0	0	0	1.92213	4	8	0	-4.2004	0.0373364	NA	down	yes	NC_037329.1:18237703..18239940:+	gene1570	gi|555991603|ref|XP_005907585.1|	114793	0	PREDICTED: titin [Bos mutus]	gi|742201765|ref|XM_010859754.1|	65337	0	PREDICTED: Bison bison bison titin (TTN), mRNA	Q8WZ42	42310	0	Titin	.	.	.	.	pfam00069	Pkinase	Protein kinase domain.	GO:0060048|cardiac muscle contraction;GO:0048739|cardiac muscle fiber development;GO:0003300|cardiac muscle hypertrophy;GO:0055008|cardiac muscle tissue morphogenesis;GO:0055003|cardiac myofibril assembly;GO:0035995|detection of muscle stretch;GO:0007076|mitotic chromosome condensation;GO:0006936|muscle contraction;GO:0030049|muscle filament sliding;GO:0002576|platelet degranulation;GO:0010628|po…	GO:0000794|condensed nuclear chromosome;GO:0005829|cytosol;GO:0070062|extracellular exosome;GO:0005576|extracellular region;GO:0031674|I band;GO:0031430|M band;GO:0005859|muscle myosin complex;GO:0005865|striated muscle thin filament;GO:0030018|Z disc;	GO:0051015|actin filament binding;GO:0042805|actinin binding;GO:0005524|ATP binding;GO:0005509|calcium ion binding;GO:0005516|calmodulin binding;GO:0019899|enzyme binding;GO:0042802|identical protein binding;GO:0051371|muscle alpha-actinin binding;GO:0002020|protease binding;GO:0019901|protein kinase binding;GO:0043621|protein self-association;GO:0004674|protein serine/threonine kinase activity;G…	K12567	TTN; titin [EC:2.7.11.1]
bta_circ_0001362	0	0	0	2.05598	3	0	8	-4.27243	0.0335749	NA	down	yes	NC_037329.1:19417590..19420660:-	gene1588	gi|332078536|ref|NP_001193648.1|	3258	0	alkyldihydroxyacetonephosphate synthase, peroxisomal [Bos taurus]	gi|332078535|ref|NM_001206719.1|	3862	0	Bos taurus alkylglycerone phosphate synthase (AGPS), mRNA	O00116	1232	0	Alkyldihydroxyacetonephosphate synthase, peroxisomal	MT2311	259	6e-74	COG0277	pfam02913	FAD-oxidase_C	FAD linked oxidases, C-terminal domain. This domain has a ferredoxin-like fold.	GO:0008611|ether lipid biosynthetic process;GO:0008610|lipid biosynthetic process;GO:0006625|protein targeting to peroxisome;	GO:0005829|cytosol;GO:0016020|membrane;GO:0005739|mitochondrion;GO:0005730|nucleolus;GO:0005782|peroxisomal matrix;GO:0005778|peroxisomal membrane;GO:0005777|peroxisome;	GO:0008609|alkylglycerone-phosphate synthase activity;GO:0071949|FAD binding;GO:0016614|oxidoreductase activity, acting on CH-OH group of donors;	K00803	AGPS, agpS; alkyldihydroxyacetonephosphate synthase [EC:2.5.1.26]
bta_circ_0001366	10	32	21	28.8749	33	43	42	-1.19821	0.0394849	0.441608	down	yes	NC_037329.1:20912016..20937104:+	gene1613	gi|742201920|ref|XP_010858096.1|	1819	0	PREDICTED: protein lunapark isoform X2 [Bison bison bison]	gi|850477813|gb|CP011887.1|	6916	0	Ovis canadensis canadensis isolate 43U chromosome 2 sequence	Q9C0E8	627	0	Endoplasmic reticulum junction formation protein lunapark	ECU09g0710	56.2	3e-07	COG5415	pfam10058	DUF2296	Predicted integral membrane metal-binding protein (DUF2296). This domain, found in various hypothetical bacterial and eukaryotic metal-binding proteins, has no known function.	GO:0007596|blood coagulation;GO:0042733|embryonic digit morphogenesis;GO:0035115|embryonic forelimb morphogenesis;GO:0071788|endoplasmic reticulum tubular network maintenance;GO:0060173|limb development;GO:1903373|positive regulation of endoplasmic reticulum tubular network organization;GO:0032330|regulation of chondrocyte differentiation;	GO:0005783|endoplasmic reticulum;GO:0005789|endoplasmic reticulum membrane;GO:0098826|endoplasmic reticulum tubular network membrane;GO:0030176|integral component of endoplasmic reticulum membrane;GO:0016021|integral component of membrane;GO:0005654|nucleoplasm;	GO:0042802|identical protein binding;GO:0046872|metal ion binding;	.	.
bta_circ_0001381	5	6	7	2.93288	0	0	0	4.84028	0.0118614	NA	up	yes	NC_037329.1:22806401..22807760:+	gene1639	gi|803230398|ref|XP_011975451.1|	3182	0	PREDICTED: transcription factor Sp3 isoform X2 [Ovis aries musimon]	gi|965808774|ref|XM_012120061.2|	3815	0	PREDICTED: Ovis aries musimon Sp3 transcription factor (SP3), transcript variant X2, mRNA	Q02447	1212	0	Transcription factor Sp3	.	.	.	.	pfam13465	zf-H2C2_2	Zinc-finger double domain.	GO:0030183|B cell differentiation;GO:0060216|definitive hemopoiesis;GO:0048596|embryonic camera-type eye morphogenesis;GO:0001892|embryonic placenta development;GO:0060136|embryonic process involved in female pregnancy;GO:0048706|embryonic skeletal system development;GO:0043353|enucleate erythrocyte differentiation;GO:0030851|granulocyte differentiation;GO:0001889|liver development;GO:0030324|lun…	GO:0005654|nucleoplasm;GO:0005634|nucleus;GO:0016605|PML body;GO:0032993|protein-DNA complex;GO:0017053|transcriptional repressor complex;	GO:0003682|chromatin binding;GO:0046872|metal ion binding;GO:0000987|core promoter proximal region sequence-specific DNA binding;GO:0000978|RNA polymerase II core promoter proximal region sequence-specific DNA binding;GO:0000977|RNA polymerase II regulatory region sequence-specific DNA binding;GO:0000981|RNA polymerase II transcription factor activity, sequence-specific DNA binding;GO:0001078|tra…	K09193	SP3; transcription factor Sp3
bta_circ_0001454	0	0	0	1.87943	3	0	7	-4.13549	0.041235	NA	down	yes	NC_037329.1:29000368..29000655:+	Null	.	.	.	.	.	.	.	.	.	.	.	.	.	.	.	.	.	.	.	.	.	.	.	.
bta_circ_0001454	0	0	0	1.87943	3	0	7	-4.13549	0.041235	NA	down	yes	NC_037329.1:29000368..29000655:+	gene1718	gi|296490637|tpg|DAA32750.1|	16280	0	TPA: xin actin-binding repeat containing 2 [Bos taurus]	gi|982977277|ref|XM_002703606.5|	12111	0	PREDICTED: Bos taurus xin actin binding repeat containing 2 (XIRP2), transcript variant X1, mRNA	A4UGR9	4896	0	Xin actin-binding repeat-containing protein 2	.	.	.	.	pfam00412	LIM	LIM domain. This family represents two copies of the LIM structural domain.	GO:0030036|actin cytoskeleton organization;GO:0055008|cardiac muscle tissue morphogenesis;GO:0045216|cell-cell junction organization;GO:0003281|ventricular septum development;	GO:0030054|cell junction;GO:0030018|Z disc;	GO:0003779|actin binding;GO:0051393|alpha-actinin binding;	.	.
bta_circ_0001462	11	13	20	7.72276	0	0	4	3.02019	0.0127264	0.289626	up	yes	NC_037329.1:31781105..31787090:+	gene1743	gi|218749853|ref|NP_001011681.2|	2773	0	growth factor receptor-bound protein 14 [Bos taurus]	gi|218749852|ref|NM_001011681.3|	2648	0	Bos taurus growth factor receptor bound protein 14 (GRB14), mRNA	Q5ICW4	1064	0	Growth factor receptor-bound protein 14	.	.	.	.	pfam08947	BPS	BPS (Between PH and SH2). The BPS (Between PH and SH2) domain, comprised of 2 beta strands and a C-terminal helix, is an approximately 45 residue region found in the adaptor proteins Grb7/10/14 that mediates inhibition of the tyrosine kinase domain of the insulin receptor by binding of the N-terminal portion of the BPS domain to the substrate peptide groove of the kinase, acting as a pseudosubstr…	GO:0007165|signal transduction;	GO:0010008|endosome membrane;	GO:0005070|SH3/SH2 adaptor activity;	.	.
bta_circ_0001464	6	5	0	2.2444	0	0	0	4.24101	0.0353663	NA	up	yes	NC_037329.1:34406495..34415007:+	gene1756	gi|27806655|ref|NP_776464.1|	3066	0	dipeptidyl peptidase 4 [Bos taurus]	gi|942058500|ref|XM_005897282.2|	2659	0	PREDICTED: Bos mutus dipeptidyl-peptidase 4 (DPP4), mRNA	P81425	1186	0	Dipeptidyl peptidase 4	SPACUNK4.08	266	1e-74	COG1506	pfam00930	DPPIV_N	Dipeptidyl peptidase IV (DPP IV) N-terminal region. This family is an alignment of the region to the N-terminal side of the active site. The Prosite motif does not correspond to this Pfam entry.	GO:0007155|cell adhesion;GO:0043542|endothelial cell migration;GO:0010716|negative regulation of extracellular matrix disassembly;GO:0008284|positive regulation of cell proliferation;GO:0031295|T cell costimulation;	GO:0016324|apical plasma membrane;GO:0030054|cell junction;GO:0009986|cell surface;GO:0030139|endocytic vesicle;GO:0005576|extracellular region;GO:0016021|integral component of membrane;GO:0071438|invadopodium membrane;GO:0030027|lamellipodium;GO:0031258|lamellipodium membrane;GO:0045121|membrane raft;	GO:0008239|dipeptidyl-peptidase activity;GO:0002020|protease binding;GO:0042803|protein homodimerization activity;GO:0004252|serine-type endopeptidase activity;GO:0005102|receptor binding;	K01278	DPP4; dipeptidyl-peptidase 4 [EC:3.4.14.5]
bta_circ_0001517	0	0	0	2.99799	8	3	5	-5.01941	0.00814909	NA	down	yes	NC_037329.1:44433741..44437725:+	gene1832	gi|545191056|ref|XP_001915890.3|	39265	0	PREDICTED: nebulin [Equus caballus]	gi|982977377|ref|XM_010826468.2|	14337	0	PREDICTED: Bos taurus nebulin (NEB), mRNA	P20929	8578	0	Nebulin	.	.	.	.	pfam00880	Nebulin	Nebulin repeat.	GO:0030049|muscle filament sliding;GO:0007517|muscle organ development;GO:0030832|regulation of actin filament length;GO:0007525|somatic muscle development;	GO:0015629|actin cytoskeleton;GO:0005829|cytosol;GO:0070062|extracellular exosome;GO:0030018|Z disc;	GO:0003779|actin binding;GO:0008307|structural constituent of muscle;	K18267	NEB; nebulin
bta_circ_0001548	6	26	12	25.34	43	30	36	-1.69752	0.00962407	0.247891	down	yes	NC_037329.1:44511818..44515315:+	gene1832	gi|545191056|ref|XP_001915890.3|	39265	0	PREDICTED: nebulin [Equus caballus]	gi|982977377|ref|XM_010826468.2|	14337	0	PREDICTED: Bos taurus nebulin (NEB), mRNA	P20929	8578	0	Nebulin	.	.	.	.	pfam00880	Nebulin	Nebulin repeat.	GO:0030049|muscle filament sliding;GO:0007517|muscle organ development;GO:0030832|regulation of actin filament length;GO:0007525|somatic muscle development;	GO:0015629|actin cytoskeleton;GO:0005829|cytosol;GO:0070062|extracellular exosome;GO:0030018|Z disc;	GO:0003779|actin binding;GO:0008307|structural constituent of muscle;	K18267	NEB; nebulin
bta_circ_0001555	0	10	9	17.7978	27	40	26	-2.65674	0.000842875	0.0492513	down	yes	NC_037329.1:44525700..44531086:+	gene1832	gi|545191056|ref|XP_001915890.3|	39265	0	PREDICTED: nebulin [Equus caballus]	gi|982977377|ref|XM_010826468.2|	14337	0	PREDICTED: Bos taurus nebulin (NEB), mRNA	P20929	8578	0	Nebulin	.	.	.	.	pfam00880	Nebulin	Nebulin repeat.	GO:0030049|muscle filament sliding;GO:0007517|muscle organ development;GO:0030832|regulation of actin filament length;GO:0007525|somatic muscle development;	GO:0015629|actin cytoskeleton;GO:0005829|cytosol;GO:0070062|extracellular exosome;GO:0030018|Z disc;	GO:0003779|actin binding;GO:0008307|structural constituent of muscle;	K18267	NEB; nebulin
bta_circ_0001596	0	0	0	2.1453	10	0	0	-4.09775	0.04565	NA	down	yes	NC_037329.1:44636795..44640748:+	gene1832	gi|545191056|ref|XP_001915890.3|	39265	0	PREDICTED: nebulin [Equus caballus]	gi|982977377|ref|XM_010826468.2|	14337	0	PREDICTED: Bos taurus nebulin (NEB), mRNA	P20929	8578	0	Nebulin	.	.	.	.	pfam00880	Nebulin	Nebulin repeat.	GO:0030049|muscle filament sliding;GO:0007517|muscle organ development;GO:0030832|regulation of actin filament length;GO:0007525|somatic muscle development;	GO:0015629|actin cytoskeleton;GO:0005829|cytosol;GO:0070062|extracellular exosome;GO:0030018|Z disc;	GO:0003779|actin binding;GO:0008307|structural constituent of muscle;	K18267	NEB; nebulin
bta_circ_0001599	0	4	0	15.564	31	23	31	-4.63422	7.02947e-06	0.00168863	down	yes	NC_037329.1:44637936..44643004:+	gene1832	gi|545191056|ref|XP_001915890.3|	39265	0	PREDICTED: nebulin [Equus caballus]	gi|982977377|ref|XM_010826468.2|	14337	0	PREDICTED: Bos taurus nebulin (NEB), mRNA	P20929	8578	0	Nebulin	.	.	.	.	pfam00880	Nebulin	Nebulin repeat.	GO:0030049|muscle filament sliding;GO:0007517|muscle organ development;GO:0030832|regulation of actin filament length;GO:0007525|somatic muscle development;	GO:0015629|actin cytoskeleton;GO:0005829|cytosol;GO:0070062|extracellular exosome;GO:0030018|Z disc;	GO:0003779|actin binding;GO:0008307|structural constituent of muscle;	K18267	NEB; nebulin
bta_circ_0001602	0	0	0	2.018	2	0	9	-4.23157	0.0358864	NA	down	yes	NC_037329.1:44639641..44643004:+	gene1832	gi|545191056|ref|XP_001915890.3|	39265	0	PREDICTED: nebulin [Equus caballus]	gi|982977377|ref|XM_010826468.2|	14337	0	PREDICTED: Bos taurus nebulin (NEB), mRNA	P20929	8578	0	Nebulin	.	.	.	.	pfam00880	Nebulin	Nebulin repeat.	GO:0030049|muscle filament sliding;GO:0007517|muscle organ development;GO:0030832|regulation of actin filament length;GO:0007525|somatic muscle development;	GO:0015629|actin cytoskeleton;GO:0005829|cytosol;GO:0070062|extracellular exosome;GO:0030018|Z disc;	GO:0003779|actin binding;GO:0008307|structural constituent of muscle;	K18267	NEB; nebulin
bta_circ_0001605	0	0	0	4.49105	10	11	5	-5.64251	0.00192627	NA	down	yes	NC_037329.1:44640656..44643004:+	gene1832	gi|545191056|ref|XP_001915890.3|	39265	0	PREDICTED: nebulin [Equus caballus]	gi|982977377|ref|XM_010826468.2|	14337	0	PREDICTED: Bos taurus nebulin (NEB), mRNA	P20929	8578	0	Nebulin	.	.	.	.	pfam00880	Nebulin	Nebulin repeat.	GO:0030049|muscle filament sliding;GO:0007517|muscle organ development;GO:0030832|regulation of actin filament length;GO:0007525|somatic muscle development;	GO:0015629|actin cytoskeleton;GO:0005829|cytosol;GO:0070062|extracellular exosome;GO:0030018|Z disc;	GO:0003779|actin binding;GO:0008307|structural constituent of muscle;	K18267	NEB; nebulin
bta_circ_0001613	0	0	0	2.10424	3	7	3	-4.52192	0.0208922	NA	down	yes	NC_037329.1:44667714..44675631:-	gene1834	gi|119887681|ref|XP_615269.3|	11816	0	PREDICTED: telomere-associated protein RIF1 isoform X1 [Bos taurus]	gi|982977382|ref|XM_010826492.2|	9577	0	PREDICTED: Bos taurus replication timing regulatory factor 1 (RIF1), transcript variant X5, mRNA	Q5UIP0	3533	0	Telomere-associated protein RIF1	.	.	.	.	pfam12231	Rif1_N	Rap1-interacting factor 1 N terminal. This domain family is found in eukaryotes, and is typically between 135 and 146 amino acids in length. Rif1 is a protein which interacts with Rap1 to regulate telomere length. Interaction with telomeres limits their length. The N terminal region contains many HEAT- and ARMADILLO- type repeats. These are helical folds which form extended curved proteins or RNA…	GO:0007049|cell cycle;GO:0006974|cellular response to DNA damage stimulus;GO:1990830|cellular response to leukemia inhibitory factor;GO:0006348|chromatin silencing at telomere;GO:0006303|double-strand break repair via nonhomologous end joining;GO:2000042|negative regulation of double-strand break repair via homologous recombination;GO:0000122|negative regulation of transcription from RNA polymera…	GO:0000781|chromosome, telomeric region;GO:0000793|condensed chromosome;GO:0005737|cytoplasm;GO:0001939|female pronucleus;GO:0001940|male pronucleus;GO:0016604|nuclear body;GO:0000790|nuclear chromatin;GO:0031965|nuclear membrane;GO:0005654|nucleoplasm;GO:0005634|nucleus;GO:0005886|plasma membrane;GO:0035861|site of double-strand break;GO:0051233|spindle midzone;	.	K11138	RIF1; telomere-associated protein RIF1
bta_circ_0001629	2	0	13	2.23764	0	0	0	4.26472	0.0343604	NA	up	yes	NC_037329.1:47853191..48008099:-	Null	.	.	.	.	.	.	.	.	.	.	.	.	.	.	.	.	.	.	.	.	.	.	.	.
bta_circ_0001646	0	0	2	4.53321	15	4	3	-3.37234	0.022978	NA	down	yes	NC_037329.1:48309834..48316688:-	gene1858	gi|281353901|gb|EFB29485.1|	2635	0	hypothetical protein PANDA_012344, partial [Ailuropoda melanoleuca]	gi|147899459|ref|NM_174227.3|	4395	0	Bos taurus activin A receptor type IIA (ACVR2A), mRNA	Q28043	965	0	Activin receptor type-2A	.	.	.	.	pfam00069	Pkinase	Protein kinase domain.	GO:0009952|anterior/posterior pattern specification;GO:0030509|BMP signaling pathway;GO:0007368|determination of left/right symmetry;GO:0048706|embryonic skeletal system development;GO:0001702|gastrulation with mouth forming second;GO:0007498|mesoderm development;GO:0043084|penile erection;GO:0032927|positive regulation of activin receptor signaling pathway;GO:0030501|positive regulation of bone …	GO:0009986|cell surface;GO:0005737|cytoplasm;GO:0034673|inhibin-betaglycan-ActRII complex;GO:0016021|integral component of membrane;GO:0043235|receptor complex;	GO:0048185|activin binding;GO:0017002|activin-activated receptor activity;GO:0005524|ATP binding;GO:0098821|BMP receptor activity;GO:0015026|coreceptor activity;GO:0019838|growth factor binding;GO:0034711|inhibin binding;GO:0046872|metal ion binding;GO:0030165|PDZ domain binding;GO:0043621|protein self-association;	K04670	ACVR2A; activin receptor type-2A [EC:2.7.11.30]
bta_circ_0001714	0	14	5	1.96957	0	0	0	4.16971	0.0393828	NA	up	yes	NC_037329.1:71814940..71822750:+	gene1969	gi|528939530|ref|XP_005202620.1|	3748	0	PREDICTED: band 4.1-like protein 5 isoform X2 [Bos taurus]	gi|982914037|ref|XM_005202563.3|	6626	0	PREDICTED: Bos taurus erythrocyte membrane protein band 4.1 like 5 (EPB41L5), transcript variant X2, mRNA	Q9HCM4	1230	0	Band 4.1-like protein 5	.	.	.	.	pfam09380	FERM_C	FERM C-terminal PH-like domain.	GO:0031032|actomyosin structure organization;GO:0003383|apical constriction;GO:0048319|axial mesoderm morphogenesis;GO:0071560|cellular response to transforming growth factor beta stimulus;GO:0007398|ectoderm development;GO:0048617|embryonic foregut morphogenesis;GO:0007492|endoderm development;GO:0001837|epithelial to mesenchymal transition;GO:0001701|in utero embryonic development;GO:0070986|le…	GO:0005856|cytoskeleton;GO:0005829|cytosol;GO:0005925|focal adhesion;GO:0005634|nucleus;GO:0005886|plasma membrane;GO:0032587|ruffle membrane;	GO:0008092|cytoskeletal protein binding;GO:0019904|protein domain specific binding;GO:0005200|structural constituent of cytoskeleton;	.	.
bta_circ_0001718	7	3	4	2.85541	0	0	0	4.73393	0.0147265	NA	up	yes	NC_037329.1:7289998..7305116:+	gene1498	gi|556751440|ref|XP_005971122.1|	1974	0	PREDICTED: collagen alpha-2(V) chain-like [Pantholops hodgsonii]	gi|742214764|ref|XM_010862914.1|	6349	0	PREDICTED: Bison bison bison collagen, type V, alpha 2 (COL5A2), transcript variant X1, mRNA	P05997	713	0	Collagen alpha-2(V) chain	.	.	.	.	pfam01410	COLFI	Fibrillar collagen C-terminal domain. Found at C-termini of fibrillar collagens: Ephydatia muelleri procollagen EMF1 alpha, vertebrate collagens alpha(1)III, alpha(1)II, alpha(2)V etc.	GO:0071230|cellular response to amino acid stimulus;GO:0030199|collagen fibril organization;GO:0030198|extracellular matrix organization;GO:0048592|eye morphogenesis;GO:1903225|negative regulation of endodermal cell differentiation;GO:0001503|ossification;GO:0001501|skeletal system development;GO:0043588|skin development;	GO:0005588|collagen type V trimer;GO:0005788|endoplasmic reticulum lumen;GO:0031012|extracellular matrix;GO:0005576|extracellular region;	GO:0005201|extracellular matrix structural constituent;GO:0046872|metal ion binding;GO:0046332|SMAD binding;	.	.
bta_circ_0001743	0	0	0	1.81918	6	4	0	-4.09559	0.0435962	NA	down	yes	NC_037329.1:79850032..79921070:+	gene2009	gi|741917017|ref|XP_010800455.1|	5784	0	PREDICTED: unconventional myosin-Ib isoform X1 [Bos taurus]	gi|156121044|ref|NM_001102199.1|	4814	0	Bos taurus myosin IB (MYO1B), mRNA	O43795	2168	0	Unconventional myosin-Ib	SPBC146.13c	527	5e-161	COG5022	pfam00063	Myosin_head	Myosin head (motor domain).	GO:0051017|actin filament bundle assembly;GO:0007015|actin filament organization;GO:0030048|actin filament-based movement;GO:0007018|microtubule-based movement;GO:0006892|post-Golgi vesicle-mediated transport;	GO:0005884|actin filament;GO:0045177|apical part of cell;GO:0005903|brush border;GO:0071944|cell periphery;GO:0005737|cytoplasm;GO:0005769|early endosome;GO:0010008|endosome membrane;GO:0070062|extracellular exosome;GO:0030175|filopodium;GO:0016459|myosin complex;GO:0048471|perinuclear region of cytoplasm;GO:0005886|plasma membrane;	GO:0051015|actin filament binding;GO:0030898|actin-dependent ATPase activity;GO:0005524|ATP binding;GO:0045296|cadherin binding;GO:0005516|calmodulin binding;GO:0000146|microfilament motor activity;GO:0008017|microtubule binding;GO:0003777|microtubule motor activity;GO:0005547|phosphatidylinositol-3,4,5-trisphosphate binding;GO:0005546|phosphatidylinositol-4,5-bisphosphate binding;	K10356	MYO1; myosin I
bta_circ_0001746	0	0	0	1.9903	0	7	6	-4.27149	0.0334416	NA	down	yes	NC_037329.1:810533..811606:-	gene1428	gi|329663335|ref|NP_001193010.1|	22804	0	E3 ubiquitin-protein ligase HERC2 [Bos taurus]	gi|741915816|ref|XM_005202179.2|	14245	0	PREDICTED: Bos taurus HECT and RLD domain containing E3 ubiquitin protein ligase 2 (HERC2), transcript variant X1, mRNA	O95714	8400	0	E3 ubiquitin-protein ligase HERC2	SPBC557.03c	105	7e-22	COG5184	pfam11515	Cul7	Mouse development and cellular proliferation protein Cullin-7. The Cullin Ring Ligase family member, Cul7, is required for normal mouse development and cellular proliferation. Cul7 has a CPH domain which is a p53 interaction domain. The CPH domain interaction surface of P53 is present in the tetramerization domain.	GO:0006974|cellular response to DNA damage stimulus;GO:0006303|double-strand break repair via nonhomologous end joining;GO:0006886|intracellular protein transport;GO:0043161|proteasome-mediated ubiquitin-dependent protein catabolic process;GO:0016567|protein ubiquitination;GO:0007283|spermatogenesis;	GO:0005814|centriole;GO:0005737|cytoplasm;GO:0016020|membrane;GO:0005654|nucleoplasm;GO:0005634|nucleus;	GO:0005085|guanyl-nucleotide exchange factor activity;GO:0032183|SUMO binding;GO:0061630|ubiquitin protein ligase activity;GO:0031625|ubiquitin protein ligase binding;GO:0004842|ubiquitin-protein transferase activity;GO:0008270|zinc ion binding;	K10595	HERC2; E3 ubiquitin-protein ligase HERC2 [EC:2.3.2.26]
bta_circ_0001749	0	0	0	2.2214	5	2	5	-4.56936	0.0193206	NA	down	yes	NC_037329.1:834247..850978:-	gene1428	gi|329663335|ref|NP_001193010.1|	22804	0	E3 ubiquitin-protein ligase HERC2 [Bos taurus]	gi|741915816|ref|XM_005202179.2|	14245	0	PREDICTED: Bos taurus HECT and RLD domain containing E3 ubiquitin protein ligase 2 (HERC2), transcript variant X1, mRNA	O95714	8400	0	E3 ubiquitin-protein ligase HERC2	SPBC557.03c	105	7e-22	COG5184	pfam11515	Cul7	Mouse development and cellular proliferation protein Cullin-7. The Cullin Ring Ligase family member, Cul7, is required for normal mouse development and cellular proliferation. Cul7 has a CPH domain which is a p53 interaction domain. The CPH domain interaction surface of P53 is present in the tetramerization domain.	GO:0006974|cellular response to DNA damage stimulus;GO:0006303|double-strand break repair via nonhomologous end joining;GO:0006886|intracellular protein transport;GO:0043161|proteasome-mediated ubiquitin-dependent protein catabolic process;GO:0016567|protein ubiquitination;GO:0007283|spermatogenesis;	GO:0005814|centriole;GO:0005737|cytoplasm;GO:0016020|membrane;GO:0005654|nucleoplasm;GO:0005634|nucleus;	GO:0005085|guanyl-nucleotide exchange factor activity;GO:0032183|SUMO binding;GO:0061630|ubiquitin protein ligase activity;GO:0031625|ubiquitin protein ligase binding;GO:0004842|ubiquitin-protein transferase activity;GO:0008270|zinc ion binding;	K10595	HERC2; E3 ubiquitin-protein ligase HERC2 [EC:2.3.2.26]
bta_circ_0001768	8	206	112	47.8067	13	41	19	1.61214	0.0149417	0.298907	up	yes	NC_037329.1:86226993..86290747:-	gene2047	gi|795075574|ref|XP_011844543.1|	1278	1e-169	PREDICTED: protein boule-like isoform X1 [Mandrillus leucophaeus]	gi|555965204|ref|XM_005894599.1|	1784	0	PREDICTED: Bos mutus boule-like RNA-binding protein (BOLL), transcript variant X1, mRNA	Q8WP23	446	4e-152	Protein boule-like	TP0356	56.6	1e-08	COG0724	pfam00076	RRM_1	RNA recognition motif. (a.k.a. RRM, RBD, or RNP domain). The RRM motif is probably diagnostic of an RNA binding protein. RRMs are found in a variety of RNA binding proteins, including various hnRNP proteins, proteins implicated in regulation of alternative splicing, and protein components of snRNPs. The motif also appears in a few single stranded DNA binding proteins. The RRM structure consists o…	GO:0007281|germ cell development;GO:0007275|multicellular organismal development;GO:0006417|regulation of translation;GO:0007283|spermatogenesis;	GO:0005737|cytoplasm;	GO:0003729|mRNA binding;	.	.
bta_circ_0001774	0	16	8	2.54078	0	0	0	4.54817	0.0214318	NA	up	yes	NC_037329.1:86260609..86290747:-	gene2047	gi|795075574|ref|XP_011844543.1|	1278	1e-169	PREDICTED: protein boule-like isoform X1 [Mandrillus leucophaeus]	gi|555965204|ref|XM_005894599.1|	1784	0	PREDICTED: Bos mutus boule-like RNA-binding protein (BOLL), transcript variant X1, mRNA	Q8WP23	446	4e-152	Protein boule-like	TP0356	56.6	1e-08	COG0724	pfam00076	RRM_1	RNA recognition motif. (a.k.a. RRM, RBD, or RNP domain). The RRM motif is probably diagnostic of an RNA binding protein. RRMs are found in a variety of RNA binding proteins, including various hnRNP proteins, proteins implicated in regulation of alternative splicing, and protein components of snRNPs. The motif also appears in a few single stranded DNA binding proteins. The RRM structure consists o…	GO:0007281|germ cell development;GO:0007275|multicellular organismal development;GO:0006417|regulation of translation;GO:0007283|spermatogenesis;	GO:0005737|cytoplasm;	GO:0003729|mRNA binding;	.	.
bta_circ_0001775	19	301	218	76.3585	10	55	28	2.05886	0.00078852	0.0492513	up	yes	NC_037329.1:86270848..86290747:-	gene2047	gi|795075574|ref|XP_011844543.1|	1278	1e-169	PREDICTED: protein boule-like isoform X1 [Mandrillus leucophaeus]	gi|555965204|ref|XM_005894599.1|	1784	0	PREDICTED: Bos mutus boule-like RNA-binding protein (BOLL), transcript variant X1, mRNA	Q8WP23	446	4e-152	Protein boule-like	TP0356	56.6	1e-08	COG0724	pfam00076	RRM_1	RNA recognition motif. (a.k.a. RRM, RBD, or RNP domain). The RRM motif is probably diagnostic of an RNA binding protein. RRMs are found in a variety of RNA binding proteins, including various hnRNP proteins, proteins implicated in regulation of alternative splicing, and protein components of snRNPs. The motif also appears in a few single stranded DNA binding proteins. The RRM structure consists o…	GO:0007281|germ cell development;GO:0007275|multicellular organismal development;GO:0006417|regulation of translation;GO:0007283|spermatogenesis;	GO:0005737|cytoplasm;	GO:0003729|mRNA binding;	.	.
bta_circ_0001776	0	20	11	3.30278	0	0	0	4.92737	0.0106829	NA	up	yes	NC_037329.1:86283257..86290747:-	gene2047	gi|795075574|ref|XP_011844543.1|	1278	1e-169	PREDICTED: protein boule-like isoform X1 [Mandrillus leucophaeus]	gi|555965204|ref|XM_005894599.1|	1784	0	PREDICTED: Bos mutus boule-like RNA-binding protein (BOLL), transcript variant X1, mRNA	Q8WP23	446	4e-152	Protein boule-like	TP0356	56.6	1e-08	COG0724	pfam00076	RRM_1	RNA recognition motif. (a.k.a. RRM, RBD, or RNP domain). The RRM motif is probably diagnostic of an RNA binding protein. RRMs are found in a variety of RNA binding proteins, including various hnRNP proteins, proteins implicated in regulation of alternative splicing, and protein components of snRNPs. The motif also appears in a few single stranded DNA binding proteins. The RRM structure consists o…	GO:0007281|germ cell development;GO:0007275|multicellular organismal development;GO:0006417|regulation of translation;GO:0007283|spermatogenesis;	GO:0005737|cytoplasm;	GO:0003729|mRNA binding;	.	.
bta_circ_0001777	6	3	3	2.43403	0	0	0	4.50602	0.0221364	NA	up	yes	NC_037329.1:86284995..86290747:-	gene2047	gi|795075574|ref|XP_011844543.1|	1278	1e-169	PREDICTED: protein boule-like isoform X1 [Mandrillus leucophaeus]	gi|555965204|ref|XM_005894599.1|	1784	0	PREDICTED: Bos mutus boule-like RNA-binding protein (BOLL), transcript variant X1, mRNA	Q8WP23	446	4e-152	Protein boule-like	TP0356	56.6	1e-08	COG0724	pfam00076	RRM_1	RNA recognition motif. (a.k.a. RRM, RBD, or RNP domain). The RRM motif is probably diagnostic of an RNA binding protein. RRMs are found in a variety of RNA binding proteins, including various hnRNP proteins, proteins implicated in regulation of alternative splicing, and protein components of snRNPs. The motif also appears in a few single stranded DNA binding proteins. The RRM structure consists o…	GO:0007281|germ cell development;GO:0007275|multicellular organismal development;GO:0006417|regulation of translation;GO:0007283|spermatogenesis;	GO:0005737|cytoplasm;	GO:0003729|mRNA binding;	.	.
bta_circ_0001778	65	428	216	107.293	18	73	36	2.09855	1.485e-05	0.00246966	up	yes	NC_037329.1:86287796..86290747:-	gene2047	gi|795075574|ref|XP_011844543.1|	1278	1e-169	PREDICTED: protein boule-like isoform X1 [Mandrillus leucophaeus]	gi|555965204|ref|XM_005894599.1|	1784	0	PREDICTED: Bos mutus boule-like RNA-binding protein (BOLL), transcript variant X1, mRNA	Q8WP23	446	4e-152	Protein boule-like	TP0356	56.6	1e-08	COG0724	pfam00076	RRM_1	RNA recognition motif. (a.k.a. RRM, RBD, or RNP domain). The RRM motif is probably diagnostic of an RNA binding protein. RRMs are found in a variety of RNA binding proteins, including various hnRNP proteins, proteins implicated in regulation of alternative splicing, and protein components of snRNPs. The motif also appears in a few single stranded DNA binding proteins. The RRM structure consists o…	GO:0007281|germ cell development;GO:0007275|multicellular organismal development;GO:0006417|regulation of translation;GO:0007283|spermatogenesis;	GO:0005737|cytoplasm;	GO:0003729|mRNA binding;	.	.
bta_circ_0001819	21	71	45	57.312	67	71	84	-1.03159	0.031098	0.428634	down	yes	NC_037329.1:91235148..91285510:+	gene2108	gi|742207048|ref|XP_010859302.1|	2863	0	PREDICTED: calcium-responsive transcription factor isoform X4 [Bison bison bison]	gi|742207047|ref|XM_010861000.1|	3245	0	PREDICTED: Bison bison bison calcium responsive transcription factor (CARF), transcript variant X9, mRNA	Q58CW6	1019	0	Calcium-responsive transcription factor	.	.	.	.	pfam15299	ALS2CR8	Amyotrophic lateral sclerosis 2 chromosomal region candidate gene 8. This domain is found in amyotrophic lateral sclerosis 2 chromosomal region candidate gene 8 protein.	GO:0071277|cellular response to calcium ion;GO:0035865|cellular response to potassium ion;GO:0061400|positive regulation of transcription from RNA polymerase II promoter in response to calcium ion;GO:0006351|transcription, DNA-templated;	GO:0005634|nucleus;	GO:0003677|DNA binding;GO:0003700|transcription factor activity, sequence-specific DNA binding;	.	.
bta_circ_0001839	0	0	0	1.7243	0	5	6	-4.04367	0.0469483	NA	down	yes	NC_037329.1:94463754..94477004:-	gene2132	gi|27807355|ref|NP_777245.1|	3905	0	NADH-ubiquinone oxidoreductase 75 kDa subunit, mitochondrial precursor [Bos taurus]	gi|982914407|ref|XM_005202713.3|	3915	0	PREDICTED: Bos taurus NADH:ubiquinone oxidoreductase core subunit S1 (NDUFS1), transcript variant X1, mRNA	P15690	1508	0	NADH-ubiquinone oxidoreductase 75 kDa subunit, mitochondrial	CC1946	677	0	COG1034	pfam00384	Molybdopterin	Molybdopterin oxidoreductase.	GO:0008637|apoptotic mitochondrial changes;GO:0046034|ATP metabolic process;GO:0042773|ATP synthesis coupled electron transport;GO:0045333|cellular respiration;GO:0072593|reactive oxygen species metabolic process;GO:0051881|regulation of mitochondrial membrane potential;	GO:0005758|mitochondrial intermembrane space;GO:0005747|mitochondrial respiratory chain complex I;GO:0005739|mitochondrion;GO:0043209|myelin sheath;	GO:0051537|2 iron, 2 sulfur cluster binding;GO:0051539|4 iron, 4 sulfur cluster binding;GO:0009055|electron carrier activity;GO:0051536|iron-sulfur cluster binding;GO:0046872|metal ion binding;GO:0008137|NADH dehydrogenase (ubiquinone) activity;	K03934	NDUFS1; NADH dehydrogenase (ubiquinone) Fe-S protein 1 [EC:1.6.5.3 1.6.99.3]
bta_circ_0001863	0	8	10	2.03124	0	0	0	4.21515	0.0367196	NA	up	yes	NC_037329.1:97706420..97710565:+	gene2177	gi|594100257|ref|XP_006073233.1|	16183	0	PREDICTED: protein unc-80 homolog isoform X1 [Bubalus bubalis]	gi|965922329|ref|XM_012144806.2|	8934	0	PREDICTED: Ovis aries unc-80 homolog, NALCN activator (UNC80), transcript variant X7, mRNA	Q8N2C7	3397	0	Protein unc-80 homolog	.	.	.	.	pfam06293	Kdo	Lipopolysaccharide kinase (Kdo/WaaP) family. These lipopolysaccharide kinases are related to protein kinases pfam00069. This family includes waaP (rfaP) gene product is required for the addition of phosphate to O-4 of the first heptose residue of the lipopolysaccharide (LPS) inner core region. It has previously been shown that WaaP is necessary for resistance to hydrophobic and polycationic antim…	GO:0034220|ion transmembrane transport;	GO:0016021|integral component of membrane;GO:0005886|plasma membrane;	.	.	.
bta_circ_0001865	0	3	0	4.26429	7	8	8	-3.07	0.030366	NA	down	yes	NC_037329.1:97867586..97921405:-	gene2179	gi|555953751|ref|XP_005889047.1|	4908	0	PREDICTED: KAT8 regulatory NSL complex subunit 1-like protein [Bos mutus]	gi|742207406|ref|XM_010861095.1|	4413	0	PREDICTED: Bison bison bison KAT8 regulatory NSL complex subunit 1-like (KANSL1L), transcript variant X1, mRNA	A0AUZ9	1604	0	KAT8 regulatory NSL complex subunit 1-like protein	.	.	.	.	pfam15275	PEHE	PEHE domain. This domain was first identified in drosophila MSL1 (male-specific lethal 1). In drosophila it binds to the histone acetyltransferase males-absent on the first protein (MOF) and to protein male-specific lethal-3 (MSL3).	.	GO:0000123|histone acetyltransferase complex;	.	.	.
bta_circ_0001868	0	0	0	4.58693	8	3	14	-5.63105	0.00205397	NA	down	yes	NC_037329.1:97890634..97921405:-	gene2179	gi|555953751|ref|XP_005889047.1|	4908	0	PREDICTED: KAT8 regulatory NSL complex subunit 1-like protein [Bos mutus]	gi|742207406|ref|XM_010861095.1|	4413	0	PREDICTED: Bison bison bison KAT8 regulatory NSL complex subunit 1-like (KANSL1L), transcript variant X1, mRNA	A0AUZ9	1604	0	KAT8 regulatory NSL complex subunit 1-like protein	.	.	.	.	pfam15275	PEHE	PEHE domain. This domain was first identified in drosophila MSL1 (male-specific lethal 1). In drosophila it binds to the histone acetyltransferase males-absent on the first protein (MOF) and to protein male-specific lethal-3 (MSL3).	.	GO:0000123|histone acetyltransferase complex;	.	.	.
bta_circ_0001871	11	56	29	39.3166	41	55	62	-1.10096	0.0420062	0.456494	down	yes	NC_037329.1:97911403..97921405:-	gene2179	gi|555953751|ref|XP_005889047.1|	4908	0	PREDICTED: KAT8 regulatory NSL complex subunit 1-like protein [Bos mutus]	gi|742207406|ref|XM_010861095.1|	4413	0	PREDICTED: Bison bison bison KAT8 regulatory NSL complex subunit 1-like (KANSL1L), transcript variant X1, mRNA	A0AUZ9	1604	0	KAT8 regulatory NSL complex subunit 1-like protein	.	.	.	.	pfam15275	PEHE	PEHE domain. This domain was first identified in drosophila MSL1 (male-specific lethal 1). In drosophila it binds to the histone acetyltransferase males-absent on the first protein (MOF) and to protein male-specific lethal-3 (MSL3).	.	GO:0000123|histone acetyltransferase complex;	.	.	.
bta_circ_0001874	4	15	29	22.9781	24	39	36	-1.34151	0.0498077	0.476348	down	yes	NC_037329.1:97921264..97949942:-	gene2179	gi|555953751|ref|XP_005889047.1|	4908	0	PREDICTED: KAT8 regulatory NSL complex subunit 1-like protein [Bos mutus]	gi|742207406|ref|XM_010861095.1|	4413	0	PREDICTED: Bison bison bison KAT8 regulatory NSL complex subunit 1-like (KANSL1L), transcript variant X1, mRNA	A0AUZ9	1604	0	KAT8 regulatory NSL complex subunit 1-like protein	.	.	.	.	pfam15275	PEHE	PEHE domain. This domain was first identified in drosophila MSL1 (male-specific lethal 1). In drosophila it binds to the histone acetyltransferase males-absent on the first protein (MOF) and to protein male-specific lethal-3 (MSL3).	.	GO:0000123|histone acetyltransferase complex;	.	.	.
bta_circ_0001875	62	339	301	242.467	265	314	312	-0.775183	0.0495388	0.476348	down	yes	NC_037329.1:97948826..97949942:-	gene2179	gi|555953751|ref|XP_005889047.1|	4908	0	PREDICTED: KAT8 regulatory NSL complex subunit 1-like protein [Bos mutus]	gi|742207406|ref|XM_010861095.1|	4413	0	PREDICTED: Bison bison bison KAT8 regulatory NSL complex subunit 1-like (KANSL1L), transcript variant X1, mRNA	A0AUZ9	1604	0	KAT8 regulatory NSL complex subunit 1-like protein	.	.	.	.	pfam15275	PEHE	PEHE domain. This domain was first identified in drosophila MSL1 (male-specific lethal 1). In drosophila it binds to the histone acetyltransferase males-absent on the first protein (MOF) and to protein male-specific lethal-3 (MSL3).	.	GO:0000123|histone acetyltransferase complex;	.	.	.
bta_circ_0001917	0	11	7	1.937	0	0	0	4.14962	0.0405207	NA	up	yes	NC_037330.1:103592509..103601069:-	gene4451	gi|594089949|ref|XP_006068388.1|	2945	0	PREDICTED: coiled-coil domain-containing protein 30 isoform X1 [Bubalus bubalis]	gi|982979633|ref|XR_001496160.1|	2337	0	PREDICTED: Bos taurus TAF5-like RNA polymerase II p300/CBP-associated factor-associated factor 65 kDa subunit 5L pseudogene (LOC538699), misc_RNA	O75529	1056	0	TAF5-like RNA polymerase II p300/CBP-associated factor-associated factor 65 kDa subunit 5L	.	.	.	.	pfam04494	TFIID_90kDa	WD40 associated region in TFIID subunit. This region, possibly a domain is found in subunits of transcription factor TFIID. The function of this region is unknown.	GO:0043966|histone H3 acetylation;GO:0006366|transcription from RNA polymerase II promoter;	GO:0036464|cytoplasmic ribonucleoprotein granule;GO:0016607|nuclear speck;GO:0005634|nucleus;GO:0030914|STAGA complex;GO:0033276|transcription factor TFTC complex;	GO:0003700|transcription factor activity, sequence-specific DNA binding;GO:0003713|transcription coactivator activity;	K03130	TAF5; transcription initiation factor TFIID subunit 5
bta_circ_0001935	0	0	0	1.84145	2	0	8	-4.09373	0.043961	NA	down	yes	NC_037330.1:103927120..103968312:+	gene4456	gi|602680547|ref|XP_007453081.1|	1775	0	PREDICTED: forkhead box protein J3, partial [Lipotes vexillifer]	gi|594053423|ref|XM_006050947.1|	4736	0	PREDICTED: Bubalus bubalis forkhead box J3 (FOXJ3), transcript variant X2, mRNA	Q9UPW0	660	0	Forkhead box protein J3	ECU11g1330	105	2e-23	COG5025	pfam00250	Fork_head	Fork head domain.	GO:0009653|anatomical structure morphogenesis;GO:0030154|cell differentiation;GO:0045944|positive regulation of transcription from RNA polymerase II promoter;	GO:0005634|nucleus;	GO:0000981|RNA polymerase II transcription factor activity, sequence-specific DNA binding;GO:0043565|sequence-specific DNA binding;GO:0001228|transcriptional activator activity, RNA polymerase II transcription regulatory region sequence-specific binding;	K09403	FOXJ2_3; forkhead box protein J2/3
bta_circ_0001947	6	6	16	4.36872	0	0	0	5.40336	0.00357576	NA	up	yes	NC_037330.1:105062331..105069354:+	gene4464	gi|741921999|ref|XP_010802000.1|	3089	0	PREDICTED: polycomb protein SCMH1 isoform X4 [Bos taurus]	gi|982920179|ref|XM_010803698.2|	3480	0	PREDICTED: Bos taurus sex comb on midleg homolog 1 (Drosophila) (SCMH1), transcript variant X4, mRNA	Q96GD3	1116	0	Polycomb protein SCMH1	.	.	.	.	pfam12140	DUF3588	Protein of unknown function (DUF3588). This family of proteins is found in eukaryotes. Proteins in this family are typically between 129 and 866 amino acids in length, and the family is found in association with pfam02820. The exact function of this family is not known.	GO:0009952|anterior/posterior pattern specification;GO:0006338|chromatin remodeling;GO:0016458|gene silencing;GO:0045892|negative regulation of transcription, DNA-templated;GO:0007283|spermatogenesis;GO:0006351|transcription, DNA-templated;	GO:0010369|chromocenter;GO:0005654|nucleoplasm;	.	K11461	SCMH1; polycomb protein SCMH1
bta_circ_0001950	0	0	0	2.49839	10	0	2	-4.52824	0.0224162	NA	down	yes	NC_037330.1:105069120..105096234:+	gene4464	gi|741921999|ref|XP_010802000.1|	3089	0	PREDICTED: polycomb protein SCMH1 isoform X4 [Bos taurus]	gi|982920179|ref|XM_010803698.2|	3480	0	PREDICTED: Bos taurus sex comb on midleg homolog 1 (Drosophila) (SCMH1), transcript variant X4, mRNA	Q96GD3	1116	0	Polycomb protein SCMH1	.	.	.	.	pfam12140	DUF3588	Protein of unknown function (DUF3588). This family of proteins is found in eukaryotes. Proteins in this family are typically between 129 and 866 amino acids in length, and the family is found in association with pfam02820. The exact function of this family is not known.	GO:0009952|anterior/posterior pattern specification;GO:0006338|chromatin remodeling;GO:0016458|gene silencing;GO:0045892|negative regulation of transcription, DNA-templated;GO:0007283|spermatogenesis;GO:0006351|transcription, DNA-templated;	GO:0010369|chromocenter;GO:0005654|nucleoplasm;	.	K11461	SCMH1; polycomb protein SCMH1
bta_circ_0001980	0	0	0	1.90321	0	9	4	-4.20149	0.0372899	NA	down	yes	NC_037330.1:110381599..110391630:-	gene4578	gi|742124920|ref|XP_010839496.1|	7828	0	PREDICTED: zinc finger MYM-type protein 4 isoform X3 [Bison bison bison]	gi|982979735|ref|XM_005197944.3|	6881	0	PREDICTED: Bos taurus zinc finger, MYM-type 4 (ZMYM4), transcript variant X2, mRNA	Q5VZL5	2902	0	Zinc finger MYM-type protein 4	.	.	.	.	pfam12012	DUF3504	Domain of unknown function (DUF3504). This presumed domain is functionally uncharacterized. This domain is found in eukaryotes. This domain is typically between 156 to 173 amino acids in length.	GO:0007010|cytoskeleton organization;GO:0007275|multicellular organismal development;GO:0022604|regulation of cell morphogenesis;	GO:0005737|cytoplasm;GO:0005654|nucleoplasm;	GO:0003677|DNA binding;GO:0000981|RNA polymerase II transcription factor activity, sequence-specific DNA binding;GO:0008270|zinc ion binding;	.	.
bta_circ_0002003	0	0	0	4.04058	11	6	5	-5.46917	0.00297978	NA	down	yes	NC_037330.1:112553316..112557663:+	gene4604	gi|156120403|ref|NP_001095347.1|	2524	0	PERQ amino acid-rich with GYF domain-containing protein 2 [Bos taurus]	gi|742125049|ref|XM_010841228.1|	6816	0	PREDICTED: Bison bison bison GRB10 interacting GYF protein 2 (GIGYF2), transcript variant X3, mRNA	Q6Y7W6	920	0	GRB10-interacting GYF protein 2	.	.	.	.	pfam02213	GYF	GYF domain. The GYF domain is named because of the presence of Gly-Tyr-Phe residues. The GYF domain is a proline-binding domain in CD2-binding protein.	GO:0008344|adult locomotory behavior;GO:0044267|cellular protein metabolic process;GO:0007631|feeding behavior;GO:0048873|homeostasis of number of cells within a tissue;GO:0048009|insulin-like growth factor receptor signaling pathway;GO:0031571|mitotic G1 DNA damage checkpoint;GO:0061157|mRNA destabilization;GO:0035264|multicellular organism growth;GO:0050881|musculoskeletal movement;GO:0017148|n…	GO:0010494|cytoplasmic stress granule;GO:0005829|cytosol;GO:0005783|endoplasmic reticulum;GO:0005768|endosome;GO:0005794|Golgi apparatus;GO:0016021|integral component of membrane;GO:0016020|membrane;GO:0043204|perikaryon;GO:0032991|macromolecular complex;GO:1990635|proximal dendrite;	GO:0045296|cadherin binding;GO:0070064|proline-rich region binding;GO:0003723|RNA binding;	K18730	GIGYF; PERQ amino acid-rich with GYF domain-containing protein
bta_circ_0002016	0	0	0	2.36789	3	5	6	-4.69978	0.0151224	NA	down	yes	NC_037330.1:113241468..113248753:-	gene4616	gi|741875435|ref|XP_010798959.1|	5128	0	PREDICTED: ubiquitin carboxyl-terminal hydrolase 40 isoform X2 [Bos taurus]	gi|982979800|ref|XR_803882.2|	5638	0	PREDICTED: Bos taurus ubiquitin specific peptidase 40 (USP40), transcript variant X6, misc_RNA	Q9NVE5	1708	0	Ubiquitin carboxyl-terminal hydrolase 40	YMR304w	149	3e-35	COG5077	pfam00443	UCH	Ubiquitin carboxyl-terminal hydrolase.	GO:0016579|protein deubiquitination;GO:0006511|ubiquitin-dependent protein catabolic process;	.	GO:0036459|ubiquitinyl hydrolase activity;	K11869	USP40; ubiquitin carboxyl-terminal hydrolase 40 [EC:3.4.19.12]
bta_circ_0002043	0	0	0	1.77885	5	0	4	-4.04923	0.0466318	NA	down	yes	NC_037330.1:117175722..117176436:+	gene4661	gi|528945485|ref|XP_005205050.1|	4469	0	PREDICTED: leucine-rich repeat flightless-interacting protein 1 isoform X1 [Bos taurus]	gi|982920558|ref|XM_005204993.3|	4437	0	PREDICTED: Bos taurus leucine rich repeat (in FLII) interacting protein 1 (LRRFIP1), transcript variant X1, mRNA	Q66HF9	288	1e-80	Leucine-rich repeat flightless-interacting protein 1	.	.	.	.	pfam09738	DUF2051	Double stranded RNA binding protein (DUF2051). This is a novel protein identified as interacting with the leucine-rich repeat domain of human flightless-I, FliI protein.	GO:0006355|regulation of transcription, DNA-templated;GO:0006351|transcription, DNA-templated;	GO:0005737|cytoplasm;GO:0005634|nucleus;	GO:0003677|DNA binding;	.	.
bta_circ_0002285	14	16	27	11.3605	2	6	6	1.86372	0.0373936	0.43973	up	yes	NC_037330.1:42834877..42845844:-	gene3807	gi|741920763|ref|XP_010801584.1|	2734	0	PREDICTED: dual specificity protein phosphatase CDC14A isoform X6 [Bos taurus]	gi|982978981|ref|XM_015462655.1|	4222	0	PREDICTED: Bos taurus cell division cycle 14A (CDC14A), transcript variant X6, mRNA	Q9UNH5	990	0	Dual specificity protein phosphatase CDC14A	SPAC1782.09c	254	9e-72	COG2453	pfam14671	DSPn	Dual specificity protein phosphatase, N-terminal half. The active core of the dual specificity protein phosphatase is made up of two globular domains both with the DSP-like fold. This family represents the N-terminal half of the core. These domains are arranged in tandem, and are associated via an extensive interface to form a single globular whole. The conserved PTP signature motif (Cys-[X]5-Arg…	GO:0051301|cell division;GO:0008283|cell proliferation;GO:0060271|cilium morphogenesis;GO:0071850|mitotic cell cycle arrest;GO:0051256|mitotic spindle midzone assembly;GO:0007096|regulation of exit from mitosis;	GO:0005813|centrosome;GO:0005737|cytoplasm;GO:0005829|cytosol;GO:0060091|kinocilium;GO:0072686|mitotic spindle;GO:0016604|nuclear body;GO:0005654|nucleoplasm;GO:0005634|nucleus;GO:0000922|spindle pole;	GO:0004721|phosphoprotein phosphatase activity;GO:0004722|protein serine/threonine phosphatase activity;GO:0004725|protein tyrosine phosphatase activity;GO:0008138|protein tyrosine/serine/threonine phosphatase activity;	K06639	CDC14; cell division cycle 14 [EC:3.1.3.16 3.1.3.48]
bta_circ_0002286	0	8	9	1.90443	0	0	0	4.121	0.0422675	NA	up	yes	NC_037330.1:42834877..42889181:-	gene3807	gi|741920763|ref|XP_010801584.1|	2734	0	PREDICTED: dual specificity protein phosphatase CDC14A isoform X6 [Bos taurus]	gi|982978981|ref|XM_015462655.1|	4222	0	PREDICTED: Bos taurus cell division cycle 14A (CDC14A), transcript variant X6, mRNA	Q9UNH5	990	0	Dual specificity protein phosphatase CDC14A	SPAC1782.09c	254	9e-72	COG2453	pfam14671	DSPn	Dual specificity protein phosphatase, N-terminal half. The active core of the dual specificity protein phosphatase is made up of two globular domains both with the DSP-like fold. This family represents the N-terminal half of the core. These domains are arranged in tandem, and are associated via an extensive interface to form a single globular whole. The conserved PTP signature motif (Cys-[X]5-Arg…	GO:0051301|cell division;GO:0008283|cell proliferation;GO:0060271|cilium morphogenesis;GO:0071850|mitotic cell cycle arrest;GO:0051256|mitotic spindle midzone assembly;GO:0007096|regulation of exit from mitosis;	GO:0005813|centrosome;GO:0005737|cytoplasm;GO:0005829|cytosol;GO:0060091|kinocilium;GO:0072686|mitotic spindle;GO:0016604|nuclear body;GO:0005654|nucleoplasm;GO:0005634|nucleus;GO:0000922|spindle pole;	GO:0004721|phosphoprotein phosphatase activity;GO:0004722|protein serine/threonine phosphatase activity;GO:0004725|protein tyrosine phosphatase activity;GO:0008138|protein tyrosine/serine/threonine phosphatase activity;	K06639	CDC14; cell division cycle 14 [EC:3.1.3.16 3.1.3.48]
bta_circ_0002287	0	0	0	1.91977	4	4	3	-4.37329	0.0268586	NA	down	yes	NC_037330.1:42834877..42921729:-	gene3807	gi|741920763|ref|XP_010801584.1|	2734	0	PREDICTED: dual specificity protein phosphatase CDC14A isoform X6 [Bos taurus]	gi|982978981|ref|XM_015462655.1|	4222	0	PREDICTED: Bos taurus cell division cycle 14A (CDC14A), transcript variant X6, mRNA	Q9UNH5	990	0	Dual specificity protein phosphatase CDC14A	SPAC1782.09c	254	9e-72	COG2453	pfam14671	DSPn	Dual specificity protein phosphatase, N-terminal half. The active core of the dual specificity protein phosphatase is made up of two globular domains both with the DSP-like fold. This family represents the N-terminal half of the core. These domains are arranged in tandem, and are associated via an extensive interface to form a single globular whole. The conserved PTP signature motif (Cys-[X]5-Arg…	GO:0051301|cell division;GO:0008283|cell proliferation;GO:0060271|cilium morphogenesis;GO:0071850|mitotic cell cycle arrest;GO:0051256|mitotic spindle midzone assembly;GO:0007096|regulation of exit from mitosis;	GO:0005813|centrosome;GO:0005737|cytoplasm;GO:0005829|cytosol;GO:0060091|kinocilium;GO:0072686|mitotic spindle;GO:0016604|nuclear body;GO:0005654|nucleoplasm;GO:0005634|nucleus;GO:0000922|spindle pole;	GO:0004721|phosphoprotein phosphatase activity;GO:0004722|protein serine/threonine phosphatase activity;GO:0004725|protein tyrosine phosphatase activity;GO:0008138|protein tyrosine/serine/threonine phosphatase activity;	K06639	CDC14; cell division cycle 14 [EC:3.1.3.16 3.1.3.48]
bta_circ_0002289	28	65	80	30.9226	13	16	8	1.9246	0.00153081	0.0827402	up	yes	NC_037330.1:42845757..42889181:-	gene3807	gi|741920763|ref|XP_010801584.1|	2734	0	PREDICTED: dual specificity protein phosphatase CDC14A isoform X6 [Bos taurus]	gi|982978981|ref|XM_015462655.1|	4222	0	PREDICTED: Bos taurus cell division cycle 14A (CDC14A), transcript variant X6, mRNA	Q9UNH5	990	0	Dual specificity protein phosphatase CDC14A	SPAC1782.09c	254	9e-72	COG2453	pfam14671	DSPn	Dual specificity protein phosphatase, N-terminal half. The active core of the dual specificity protein phosphatase is made up of two globular domains both with the DSP-like fold. This family represents the N-terminal half of the core. These domains are arranged in tandem, and are associated via an extensive interface to form a single globular whole. The conserved PTP signature motif (Cys-[X]5-Arg…	GO:0051301|cell division;GO:0008283|cell proliferation;GO:0060271|cilium morphogenesis;GO:0071850|mitotic cell cycle arrest;GO:0051256|mitotic spindle midzone assembly;GO:0007096|regulation of exit from mitosis;	GO:0005813|centrosome;GO:0005737|cytoplasm;GO:0005829|cytosol;GO:0060091|kinocilium;GO:0072686|mitotic spindle;GO:0016604|nuclear body;GO:0005654|nucleoplasm;GO:0005634|nucleus;GO:0000922|spindle pole;	GO:0004721|phosphoprotein phosphatase activity;GO:0004722|protein serine/threonine phosphatase activity;GO:0004725|protein tyrosine phosphatase activity;GO:0008138|protein tyrosine/serine/threonine phosphatase activity;	K06639	CDC14; cell division cycle 14 [EC:3.1.3.16 3.1.3.48]
bta_circ_0002293	42	118	82	37.4373	6	8	6	3.25957	5.22475e-08	2.82398e-05	up	yes	NC_037330.1:42865184..42889181:-	gene3807	gi|741920763|ref|XP_010801584.1|	2734	0	PREDICTED: dual specificity protein phosphatase CDC14A isoform X6 [Bos taurus]	gi|982978981|ref|XM_015462655.1|	4222	0	PREDICTED: Bos taurus cell division cycle 14A (CDC14A), transcript variant X6, mRNA	Q9UNH5	990	0	Dual specificity protein phosphatase CDC14A	SPAC1782.09c	254	9e-72	COG2453	pfam14671	DSPn	Dual specificity protein phosphatase, N-terminal half. The active core of the dual specificity protein phosphatase is made up of two globular domains both with the DSP-like fold. This family represents the N-terminal half of the core. These domains are arranged in tandem, and are associated via an extensive interface to form a single globular whole. The conserved PTP signature motif (Cys-[X]5-Arg…	GO:0051301|cell division;GO:0008283|cell proliferation;GO:0060271|cilium morphogenesis;GO:0071850|mitotic cell cycle arrest;GO:0051256|mitotic spindle midzone assembly;GO:0007096|regulation of exit from mitosis;	GO:0005813|centrosome;GO:0005737|cytoplasm;GO:0005829|cytosol;GO:0060091|kinocilium;GO:0072686|mitotic spindle;GO:0016604|nuclear body;GO:0005654|nucleoplasm;GO:0005634|nucleus;GO:0000922|spindle pole;	GO:0004721|phosphoprotein phosphatase activity;GO:0004722|protein serine/threonine phosphatase activity;GO:0004725|protein tyrosine phosphatase activity;GO:0008138|protein tyrosine/serine/threonine phosphatase activity;	K06639	CDC14; cell division cycle 14 [EC:3.1.3.16 3.1.3.48]
bta_circ_0002295	33	84	115	44.5426	12	50	17	1.36049	0.0174059	0.316403	up	yes	NC_037330.1:42865184..42928048:-	gene3807	gi|741920763|ref|XP_010801584.1|	2734	0	PREDICTED: dual specificity protein phosphatase CDC14A isoform X6 [Bos taurus]	gi|982978981|ref|XM_015462655.1|	4222	0	PREDICTED: Bos taurus cell division cycle 14A (CDC14A), transcript variant X6, mRNA	Q9UNH5	990	0	Dual specificity protein phosphatase CDC14A	SPAC1782.09c	254	9e-72	COG2453	pfam14671	DSPn	Dual specificity protein phosphatase, N-terminal half. The active core of the dual specificity protein phosphatase is made up of two globular domains both with the DSP-like fold. This family represents the N-terminal half of the core. These domains are arranged in tandem, and are associated via an extensive interface to form a single globular whole. The conserved PTP signature motif (Cys-[X]5-Arg…	GO:0051301|cell division;GO:0008283|cell proliferation;GO:0060271|cilium morphogenesis;GO:0071850|mitotic cell cycle arrest;GO:0051256|mitotic spindle midzone assembly;GO:0007096|regulation of exit from mitosis;	GO:0005813|centrosome;GO:0005737|cytoplasm;GO:0005829|cytosol;GO:0060091|kinocilium;GO:0072686|mitotic spindle;GO:0016604|nuclear body;GO:0005654|nucleoplasm;GO:0005634|nucleus;GO:0000922|spindle pole;	GO:0004721|phosphoprotein phosphatase activity;GO:0004722|protein serine/threonine phosphatase activity;GO:0004725|protein tyrosine phosphatase activity;GO:0008138|protein tyrosine/serine/threonine phosphatase activity;	K06639	CDC14; cell division cycle 14 [EC:3.1.3.16 3.1.3.48]
bta_circ_0002298	9	97	97	30.8508	6	31	7	1.80395	0.0120499	0.280128	up	yes	NC_037330.1:42865184..42930170:-	gene3807	gi|741920763|ref|XP_010801584.1|	2734	0	PREDICTED: dual specificity protein phosphatase CDC14A isoform X6 [Bos taurus]	gi|982978981|ref|XM_015462655.1|	4222	0	PREDICTED: Bos taurus cell division cycle 14A (CDC14A), transcript variant X6, mRNA	Q9UNH5	990	0	Dual specificity protein phosphatase CDC14A	SPAC1782.09c	254	9e-72	COG2453	pfam14671	DSPn	Dual specificity protein phosphatase, N-terminal half. The active core of the dual specificity protein phosphatase is made up of two globular domains both with the DSP-like fold. This family represents the N-terminal half of the core. These domains are arranged in tandem, and are associated via an extensive interface to form a single globular whole. The conserved PTP signature motif (Cys-[X]5-Arg…	GO:0051301|cell division;GO:0008283|cell proliferation;GO:0060271|cilium morphogenesis;GO:0071850|mitotic cell cycle arrest;GO:0051256|mitotic spindle midzone assembly;GO:0007096|regulation of exit from mitosis;	GO:0005813|centrosome;GO:0005737|cytoplasm;GO:0005829|cytosol;GO:0060091|kinocilium;GO:0072686|mitotic spindle;GO:0016604|nuclear body;GO:0005654|nucleoplasm;GO:0005634|nucleus;GO:0000922|spindle pole;	GO:0004721|phosphoprotein phosphatase activity;GO:0004722|protein serine/threonine phosphatase activity;GO:0004725|protein tyrosine phosphatase activity;GO:0008138|protein tyrosine/serine/threonine phosphatase activity;	K06639	CDC14; cell division cycle 14 [EC:3.1.3.16 3.1.3.48]
bta_circ_0002303	0	0	0	4.17915	10	6	7	-5.52942	0.00255563	NA	down	yes	NC_037330.1:43006920..43011881:-	gene3810	gi|114051395|ref|NP_001039520.1|	1838	0	RNA 3'-terminal phosphate cyclase [Bos taurus]	gi|982916948|ref|XM_010803158.2|	2013	0	PREDICTED: Bos taurus RNA 3'-terminal phosphate cyclase (RTCA), transcript variant X2, mRNA	Q2HJ88	712	0	RNA 3'-terminal phosphate cyclase	PAE3596	236	5e-70	COG0430	pfam01137	RTC	RNA 3'-terminal phosphate cyclase. RNA cyclases are a family of RNA-modifying enzymes that are conserved in all cellular organisms. They catalyse the ATP-dependent conversion of the 3'-phosphate to the 2',3'-cyclic phosphodiester at the end of RNA, in a reaction involving formation of the covalent AMP-cyclase intermediate. The structure of RTC demonstrates that RTCs are comprised two domain. The …	GO:0006396|RNA processing;	GO:0005654|nucleoplasm;GO:0005634|nucleus;	GO:0005524|ATP binding;GO:0003963|RNA-3'-phosphate cyclase activity;	K01974	RTCA, rtcA; RNA 3'-terminal phosphate cyclase (ATP) [EC:6.5.1.4]
bta_circ_0002378	0	0	0	2.1645	0	3	10	-4.36668	0.0289768	NA	down	yes	NC_037330.1:52267989..52329861:+	Null	.	.	.	.	.	.	.	.	.	.	.	.	.	.	.	.	.	.	.	.	.	.	.	.
bta_circ_0002441	5	33	11	6.90087	0	4	2	2.49782	0.02949	0.423219	up	yes	NC_037330.1:636480..644274:-	gene2820	gi|528941562|ref|XP_005203450.1|	4187	0	PREDICTED: DDB1- and CUL4-associated factor 6 isoform X2 [Bos taurus]	gi|982915876|ref|XM_005203393.3|	3472	0	PREDICTED: Bos taurus DDB1 and CUL4 associated factor 6 (DCAF6), transcript variant X3, mRNA	Q5R9B8	868	0	DDB1- and CUL4-associated factor 6	.	.	.	.	pfam00400	WD40	WD domain, G-beta repeat.	GO:0016567|protein ubiquitination;	GO:0080008|Cul4-RING E3 ubiquitin ligase complex;GO:0005634|nucleus;	.	K11795	IQWD1, NRIP, ARCAP; nuclear receptor interaction protein
bta_circ_0002461	0	0	0	3.31867	6	2	10	-5.15464	0.0062083	NA	down	yes	NC_037330.1:66831129..66867279:-	gene4030	gi|742192999|ref|XP_010855914.1|	3385	0	PREDICTED: protein FAM73A [Bison bison bison]	gi|982979248|ref|XM_015462722.1|	5402	0	PREDICTED: Bos taurus family with sequence similarity 73 member A (FAM73A), transcript variant X2, mRNA	Q8NAN2	1113	0	Mitoguardin 1	.	.	.	.	pfam10265	DUF2217	Uncharacterized conserved protein (DUF2217). This is a family of conserved proteins of from 500 - 600 residues found from worms to humans. Its function is not known.	GO:0008053|mitochondrial fusion;	GO:0005887|integral component of plasma membrane;GO:0005741|mitochondrial outer membrane;	GO:0046982|protein heterodimerization activity;GO:0042803|protein homodimerization activity;	.	.
bta_circ_0002481	6	9	3	3.0064	0	0	0	4.85114	0.011689	NA	up	yes	NC_037330.1:703523..757358:-	Null	.	.	.	.	.	.	.	.	.	.	.	.	.	.	.	.	.	.	.	.	.	.	.	.
bta_circ_0002516	4	17	0	2.79999	0	0	0	4.61326	0.0192788	NA	up	yes	NC_037330.1:80643813..80649275:-	gene4118	gi|741874957|ref|XP_010825293.1|	3510	0	PREDICTED: ribonucleoprotein PTB-binding 2 isoform X1 [Bos taurus]	gi|982979324|ref|XM_010826991.2|	4311	0	PREDICTED: Bos taurus ribonucleoprotein, PTB-binding 2 (RAVER2), transcript variant X1, mRNA	Q9HCJ3	1238	0	Ribonucleoprotein PTB-binding 2	.	.	.	.	pfam00076	RRM_1	RNA recognition motif. (a.k.a. RRM, RBD, or RNP domain). The RRM motif is probably diagnostic of an RNA binding protein. RRMs are found in a variety of RNA binding proteins, including various hnRNP proteins, proteins implicated in regulation of alternative splicing, and protein components of snRNPs. The motif also appears in a few single stranded DNA binding proteins. The RRM structure consists o…	GO:0000398|mRNA splicing, via spliceosome;	GO:0005737|cytoplasm;GO:0005634|nucleus;	GO:0003676|nucleic acid binding;GO:0003723|RNA binding;	.	.
bta_circ_0002517	3	4	4	1.77252	0	0	0	4.10966	0.041594	NA	up	yes	NC_037330.1:80643813..80649278:-	gene4118	gi|741874957|ref|XP_010825293.1|	3510	0	PREDICTED: ribonucleoprotein PTB-binding 2 isoform X1 [Bos taurus]	gi|982979324|ref|XM_010826991.2|	4311	0	PREDICTED: Bos taurus ribonucleoprotein, PTB-binding 2 (RAVER2), transcript variant X1, mRNA	Q9HCJ3	1238	0	Ribonucleoprotein PTB-binding 2	.	.	.	.	pfam00076	RRM_1	RNA recognition motif. (a.k.a. RRM, RBD, or RNP domain). The RRM motif is probably diagnostic of an RNA binding protein. RRMs are found in a variety of RNA binding proteins, including various hnRNP proteins, proteins implicated in regulation of alternative splicing, and protein components of snRNPs. The motif also appears in a few single stranded DNA binding proteins. The RRM structure consists o…	GO:0000398|mRNA splicing, via spliceosome;	GO:0005737|cytoplasm;GO:0005634|nucleus;	GO:0003676|nucleic acid binding;GO:0003723|RNA binding;	.	.
bta_circ_0002556	3	4	13	2.91379	0	0	0	4.83304	0.012163	NA	up	yes	NC_037330.1:83633487..83641177:-	gene4147	gi|742092748|ref|XP_010832211.1|	9403	0	PREDICTED: inaD-like protein isoform X1 [Bison bison bison]	gi|742092747|ref|XM_010833909.1|	7570	0	PREDICTED: Bison bison bison InaD-like (Drosophila) (INADL), transcript variant X1, mRNA	Q8NI35	2958	0	InaD-like protein	.	.	.	.	pfam09045	L27_2	L27_2. The L27_2 domain is a protein-protein interaction domain capable of organizing scaffold proteins into supramolecular assemblies by formation of heteromeric L27_2 domain complexes. L27_2 domain-mediated protein assemblies have been shown to play essential roles in cellular processes including asymmetric cell division, establishment and maintenance of cell polarity, and clustering of recepto…	GO:0070830|bicellular tight junction assembly;GO:0035556|intracellular signal transduction;	GO:0016324|apical plasma membrane;GO:0005923|bicellular tight junction;GO:0030054|cell junction;GO:0005813|centrosome;GO:0005829|cytosol;GO:0070062|extracellular exosome;GO:0005815|microtubule organizing center;GO:0048471|perinuclear region of cytoplasm;GO:0005886|plasma membrane;GO:0032991|macromolecular complex;	.	.	.
bta_circ_0002574	0	0	2	3.97365	6	9	7	-3.22791	0.0277907	NA	down	yes	NC_037330.1:85851152..85870854:+	gene4161	gi|297473111|ref|XP_002686394.1|	2608	0	PREDICTED: cytochrome P450 2J2 isoform X1 [Bos taurus]	gi|594047891|ref|XM_006048292.1|	2130	0	PREDICTED: Bubalus bubalis cytochrome P450 2J2-like (LOC102411786), mRNA	P51589	838	0	Cytochrome P450 2J2	BH0579	124	8e-29	COG2124	pfam00067	p450	Cytochrome P450. Cytochrome P450s are haem-thiolate proteins involved in the oxidative degradation of various compounds. They are particularly well known for their role in the degradation of environmental toxins and mutagens. They can be divided into 4 classes, according to the method by which electrons from NAD(P)H are delivered to the catalytic site. Sequence conservation is relatively low with…	GO:0019373|epoxygenase P450 pathway;GO:0006690|icosanoid metabolic process;GO:0043651|linoleic acid metabolic process;GO:0008016|regulation of heart contraction;GO:0006805|xenobiotic metabolic process;	GO:0005789|endoplasmic reticulum membrane;GO:0070062|extracellular exosome;GO:0031090|organelle membrane;	GO:0008405|arachidonic acid 11,12-epoxygenase activity;GO:0008404|arachidonic acid 14,15-epoxygenase activity;GO:0008392|arachidonic acid epoxygenase activity;GO:0070330|aromatase activity;GO:0020037|heme binding;GO:0005506|iron ion binding;GO:0071614|linoleic acid epoxygenase activity;GO:0004497|monooxygenase activity;	K07418	CYP2J; cytochrome P450, family 2, subfamily J [EC:1.14.14.1]
bta_circ_0002624	17	85	80	90.5381	112	142	138	-1.49205	0.000795642	0.0492513	down	yes	NC_037330.1:93341091..93365353:-	gene4240	gi|296489064|tpg|DAA31177.1|	2691	0	TPA: non-specific lipid-transfer protein [Bos taurus]	gi|742154918|ref|XM_010847201.1|	3045	0	PREDICTED: Bison bison bison sterol carrier protein 2 (SCP2), mRNA	P07857	1038	0	Non-specific lipid-transfer protein	.	.	.	.	pfam02036	SCP2	SCP-2 sterol transfer family. This domain is involved in binding sterols. It is found in the SCP2 protein, as well as the C terminus of the enzyme estradiol 17 beta-dehydrogenase EC:1.1.1.62. The UNC-24 protein contains an SPFH domain pfam01145.	GO:1901373|lipid hydroperoxide transport;GO:0015914|phospholipid transport;GO:0032385|positive regulation of intracellular cholesterol transport;GO:0006694|steroid biosynthetic process;	GO:0005739|mitochondrion;GO:0005777|peroxisome;	GO:0033814|propanoyl-CoA C-acyltransferase activity;GO:0032934|sterol binding;GO:0015248|sterol transporter activity;	K08764	SCP2, SCPX; sterol carrier protein 2 [EC:2.3.1.176]
bta_circ_0002648	11	53	28	39.7712	45	71	50	-1.19817	0.0237195	0.375453	down	yes	NC_037330.1:93865563..93907176:+	gene4247	gi|528944390|ref|XP_005204617.1|	8094	0	PREDICTED: terminal uridylyltransferase 4 isoform X1 [Bos taurus]	gi|982919737|ref|XM_005204560.2|	5294	0	PREDICTED: Bos taurus zinc finger, CCHC domain containing 11 (ZCCHC11), transcript variant X1, mRNA	Q5TAX3	2702	0	Terminal uridylyltransferase 4	SPAC19D5.03	127	2e-29	COG5260	pfam03828	PAP_assoc	Cid1 family poly A polymerase. This domain is found in poly(A) polymerases and has been shown to have polynucleotide adenylyltransferase activity. Proteins in this family have been located to both the nucleus and the cytoplasm.	GO:0010587|miRNA catabolic process;GO:0010586|miRNA metabolic process;GO:0000289|nuclear-transcribed mRNA poly(A) tail shortening;GO:0031054|pre-miRNA processing;GO:0031123|RNA 3'-end processing;GO:0019827|stem cell population maintenance;	GO:0005737|cytoplasm;GO:0005829|cytosol;GO:0070062|extracellular exosome;GO:0005615|extracellular space;GO:0005730|nucleolus;	GO:0003723|RNA binding;GO:0050265|RNA uridylyltransferase activity;GO:0008270|zinc ion binding;	K13291	TUT; terminal uridylyltransferase [EC:2.7.7.52]
bta_circ_0002655	0	0	0	1.92769	3	7	2	-4.37876	0.0267598	NA	down	yes	NC_037330.1:93898635..93907176:+	gene4247	gi|528944390|ref|XP_005204617.1|	8094	0	PREDICTED: terminal uridylyltransferase 4 isoform X1 [Bos taurus]	gi|982919737|ref|XM_005204560.2|	5294	0	PREDICTED: Bos taurus zinc finger, CCHC domain containing 11 (ZCCHC11), transcript variant X1, mRNA	Q5TAX3	2702	0	Terminal uridylyltransferase 4	SPAC19D5.03	127	2e-29	COG5260	pfam03828	PAP_assoc	Cid1 family poly A polymerase. This domain is found in poly(A) polymerases and has been shown to have polynucleotide adenylyltransferase activity. Proteins in this family have been located to both the nucleus and the cytoplasm.	GO:0010587|miRNA catabolic process;GO:0010586|miRNA metabolic process;GO:0000289|nuclear-transcribed mRNA poly(A) tail shortening;GO:0031054|pre-miRNA processing;GO:0031123|RNA 3'-end processing;GO:0019827|stem cell population maintenance;	GO:0005737|cytoplasm;GO:0005829|cytosol;GO:0070062|extracellular exosome;GO:0005615|extracellular space;GO:0005730|nucleolus;	GO:0003723|RNA binding;GO:0050265|RNA uridylyltransferase activity;GO:0008270|zinc ion binding;	K13291	TUT; terminal uridylyltransferase [EC:2.7.7.52]
bta_circ_0002672	0	0	0	1.7076	3	8	0	-4.0158	0.0489359	NA	down	yes	NC_037330.1:94483923..94493055:+	gene4259	gi|555965463|ref|XP_005894789.1|	5530	0	PREDICTED: nardilysin isoform X1 [Bos mutus]	gi|332801062|ref|NM_001206991.1|	4380	0	Bos taurus nardilysin convertase (NRDC), mRNA	O43847	1905	0	Nardilysin	YLR389c	399	8e-118	COG1025	pfam00675	Peptidase_M16	Insulinase (Peptidase family M16).	GO:0016477|cell migration;GO:0008283|cell proliferation;GO:0007528|neuromuscular junction development;GO:0051044|positive regulation of membrane protein ectodomain proteolysis;GO:0006508|proteolysis;GO:0052548|regulation of endopeptidase activity;	GO:0009986|cell surface;GO:0005829|cytosol;GO:0005739|mitochondrion;	GO:0048408|epidermal growth factor binding;GO:0046872|metal ion binding;GO:0004222|metalloendopeptidase activity;	K01411	NRD1; nardilysin [EC:3.4.24.61]
bta_circ_0002687	0	0	0	2.16992	6	0	5	-4.35661	0.0293372	NA	down	yes	NC_037330.1:94859225..94866448:+	gene4264	gi|148223255|ref|NP_001091556.1|	4078	0	epidermal growth factor receptor substrate 15 [Bos taurus]	gi|982919761|ref|XM_010803527.2|	2924	0	PREDICTED: Bos taurus epidermal growth factor receptor pathway substrate 15 (EPS15), transcript variant X5, mRNA	P42566	1439	0	Epidermal growth factor receptor substrate 15	.	.	.	.	pfam12763	EF-hand_4	Cytoskeletal-regulatory complex EF hand. This is an efhand family from the N-terminal of actin cytoskeleton-regulatory complex END3 and similar proteins from fungi and closely related species.	GO:0008283|cell proliferation;GO:0048268|clathrin coat assembly;GO:0032456|endocytic recycling;GO:0007173|epidermal growth factor receptor signaling pathway;GO:0006895|Golgi to endosome transport;GO:0061024|membrane organization;GO:0042059|negative regulation of epidermal growth factor receptor signaling pathway;GO:0001921|positive regulation of receptor recycling;GO:0015031|protein transport;GO:…	GO:0016235|aggresome;GO:0030122|AP-2 adaptor complex;GO:0016324|apical plasma membrane;GO:0009925|basal plasma membrane;GO:0060170|ciliary membrane;GO:0005905|coated pit;GO:0005829|cytosol;GO:0031901|early endosome membrane;GO:0043231|intracellular membrane-bounded organelle;GO:0016020|membrane;GO:0005886|plasma membrane;	GO:0045296|cadherin binding;GO:0005509|calcium ion binding;GO:0042802|identical protein binding;GO:0031593|polyubiquitin binding;GO:0017124|SH3 domain binding;	K12472	EPS15; epidermal growth factor receptor substrate 15
bta_circ_0002725	30	171	90	54.0486	25	50	31	1.05832	0.0331091	0.428634	up	yes	NC_037331.1:103179038..103180121:-	gene5632	gi|803269922|ref|XP_011994680.1|	1729	0	PREDICTED: homeodomain-interacting protein kinase 2 isoform X2 [Ovis aries musimon]	gi|156120492|ref|NM_001101922.1|	1439	0	Bos taurus homeodomain interacting protein kinase 2 (HIPK2), mRNA	Q9QZR5	657	0	Homeodomain-interacting protein kinase 2	.	.	.	.	pfam00069	Pkinase	Protein kinase domain.	GO:0008344|adult locomotory behavior;GO:0007628|adult walking behavior;GO:0009952|anterior/posterior pattern specification;GO:0006978|DNA damage response, signal transduction by p53 class mediator resulting in transcription of p21 class mediator;GO:0048596|embryonic camera-type eye morphogenesis;GO:0060059|embryonic retina morphogenesis in camera-type eye;GO:0042771|intrinsic apoptotic signaling …	GO:0005737|cytoplasm;GO:0016604|nuclear body;GO:0005634|nucleus;GO:0016605|PML body;GO:0090575|RNA polymerase II transcription factor complex;	GO:0005524|ATP binding;GO:0004672|protein kinase activity;GO:0004674|protein serine/threonine kinase activity;GO:0001102|RNA polymerase II activating transcription factor binding;GO:0046332|SMAD binding;GO:0003714|transcription corepressor activity;GO:0046790|virion binding;	K08826	HIPK; homeodomain interacting protein kinase [EC:2.7.11.1]
bta_circ_0002741	16	27	22	13.1874	5	10	4	1.60275	0.0495456	0.476348	up	yes	NC_037331.1:104848012..104860877:+	gene5658	gi|982922267|ref|XP_015326251.1|	2247	0	PREDICTED: acylglycerol kinase, mitochondrial isoform X1 [Bos taurus]	gi|151554537|gb|BC150065.1|	2796	0	Bos taurus acylglycerol kinase, mRNA (cDNA clone MGC:159846 IMAGE:8627019), complete cds	Q53H12	803	0	Acylglycerol kinase, mitochondrial	YLR260w	69.7	2e-11	COG1597	pfam00781	DAGK_cat	Diacylglycerol kinase catalytic domain. Diacylglycerol (DAG) is a second messenger that acts as a protein kinase C activator. The catalytic domain is assumed from the finding of bacterial homologues. YegS is the Escherichia coli protein in this family whose crystal structure reveals an active site in the inter-domain cleft formed by four conserved sequence motifs, revealing a novel metal-binding …	GO:0046513|ceramide biosynthetic process;GO:0046474|glycerophospholipid biosynthetic process;GO:0045039|protein import into mitochondrial inner membrane;	GO:0005829|cytosol;GO:0031305|integral component of mitochondrial inner membrane;GO:0043231|intracellular membrane-bounded organelle;GO:0005743|mitochondrial inner membrane;GO:0042721|mitochondrial inner membrane protein insertion complex;GO:0005758|mitochondrial intermembrane space;GO:0005741|mitochondrial outer membrane;GO:0005739|mitochondrion;	GO:0047620|acylglycerol kinase activity;GO:0005524|ATP binding;GO:0001729|ceramide kinase activity;GO:0004143|diacylglycerol kinase activity;GO:0003951|NAD+ kinase activity;	K09881	AGK; acylglycerol kinase [EC:2.7.1.94]
bta_circ_0002746	0	8	0	6.992	8	18	12	-2.58248	0.0326452	0.428634	down	yes	NC_037331.1:10622748..10647235:+	gene4838	gi|742117554|ref|XP_010838078.1|	4948	0	PREDICTED: coiled-coil domain-containing protein 132 [Bison bison bison]	gi|402692933|ref|NM_001105413.2|	3581	0	Bos taurus VPS50 EARP/GARPII complex subunit (VPS50), mRNA	Q96JG6	1875	0	Syndetin	.	.	.	.	pfam10475	DUF2450	Protein of unknown function N-terminal domain (DUF2450). This protein is found in eukaryotes but its function is not known. The C-terminal part of some members is DUF2451.	GO:0032456|endocytic recycling;GO:0015031|protein transport;	GO:1990745|EARP complex;GO:0070062|extracellular exosome;GO:0016020|membrane;GO:0055037|recycling endosome;	GO:0000149|SNARE binding;	.	.
bta_circ_0002760	0	0	0	2.46527	2	10	4	-4.75448	0.013787	NA	down	yes	NC_037331.1:112039053..112048779:-	gene5819	gi|671009273|ref|XP_008695492.1|	3515	0	PREDICTED: histone-lysine N-methyltransferase EZH2 isoform X2 [Ursus maritimus]	gi|594093782|ref|XM_006070143.1|	2377	0	PREDICTED: Bubalus bubalis histone-lysine N-methyltransferase EZH2-like (LOC102405899), partial mRNA	Q15910	1219	0	Histone-lysine N-methyltransferase EZH2	ECU09g1750	166	2e-42	COG2940	pfam00856	SET	SET domain. SET domains are protein lysine methyltransferase enzymes. SET domains appear to be protein-protein interaction domains. It has been demonstrated that SET domains mediate interactions with a family of proteins that display similarity with dual-specificity phosphatases (dsPTPases). A subset of SET domains have been called PR domains. These domains are divergent in sequence from other SE…	GO:0014898|cardiac muscle hypertrophy in response to stress;GO:0070301|cellular response to hydrogen peroxide;GO:0035984|cellular response to trichostatin A;GO:0021695|cerebellar cortex development;GO:0006325|chromatin organization;GO:0006306|DNA methylation;GO:0070314|G1 to G0 transition;GO:0036333|hepatocyte homeostasis;GO:0021766|hippocampus development;GO:0070734|histone H3-K27 methylation;GO…	GO:0005737|cytoplasm;GO:0035098|ESC/E(Z) complex;GO:0000790|nuclear chromatin;GO:0005654|nucleoplasm;GO:0005634|nucleus;GO:0045120|pronucleus;	GO:0003682|chromatin binding;GO:0031490|chromatin DNA binding;GO:0001047|core promoter binding;GO:0003677|DNA binding;GO:0042054|histone methyltransferase activity;GO:0046976|histone methyltransferase activity (H3-K27 specific);GO:0018024|histone-lysine N-methyltransferase activity;GO:0070878|primary miRNA binding;GO:1990841|promoter-specific chromatin binding;GO:0016279|protein-lysine N-methyltr…	K11430	EZH2; histone-lysine N-methyltransferase EZH2 [EC:2.1.1.43]
bta_circ_0002774	9	4	8	4.04718	0	0	0	5.24509	0.00518463	NA	up	yes	NC_037331.1:114009784..114024148:-	gene5909	gi|528947692|ref|XP_005205918.1|	938	1e-122	PREDICTED: GTP-binding protein Rheb isoform X1 [Bos taurus]	gi|528947691|ref|XM_005205861.1|	1162	0	PREDICTED: Bos taurus Ras homolog enriched in brain (RHEB), transcript variant X1, mRNA	Q62639	342	1e-114	GTP-binding protein Rheb	.	.	.	.	pfam00071	Ras	Ras family. Includes sub-families Ras, Rab, Rac, Ral, Ran, Rap Ypt1 and more. Shares P-loop motif with GTP_EFTU, arf and myosin_head. See pfam00009 pfam00025, pfam00063. As regards Rab GTPases, these are important regulators of vesicle formation, motility and fusion. They share a fold in common with all Ras GTPases: this is a six-stranded beta-sheet surrounded by five alpha-helices.	GO:0032008|positive regulation of TOR signaling;GO:0048168|regulation of neuronal synaptic plasticity;GO:0007264|small GTPase mediated signal transduction;	GO:0005829|cytosol;GO:0030425|dendrite;GO:0005789|endoplasmic reticulum membrane;GO:0000139|Golgi membrane;GO:0043025|neuronal cell body;	GO:0019003|GDP binding;GO:0005525|GTP binding;GO:0003924|GTPase activity;GO:0046872|metal ion binding;	K07208	RHEB; Ras homolog enriched in brain
bta_circ_0002775	13	78	50	22.5561	14	0	11	1.80114	0.0359403	0.43973	up	yes	NC_037331.1:114017504..114024148:-	gene5909	gi|528947692|ref|XP_005205918.1|	938	1e-122	PREDICTED: GTP-binding protein Rheb isoform X1 [Bos taurus]	gi|528947691|ref|XM_005205861.1|	1162	0	PREDICTED: Bos taurus Ras homolog enriched in brain (RHEB), transcript variant X1, mRNA	Q62639	342	1e-114	GTP-binding protein Rheb	.	.	.	.	pfam00071	Ras	Ras family. Includes sub-families Ras, Rab, Rac, Ral, Ran, Rap Ypt1 and more. Shares P-loop motif with GTP_EFTU, arf and myosin_head. See pfam00009 pfam00025, pfam00063. As regards Rab GTPases, these are important regulators of vesicle formation, motility and fusion. They share a fold in common with all Ras GTPases: this is a six-stranded beta-sheet surrounded by five alpha-helices.	GO:0032008|positive regulation of TOR signaling;GO:0048168|regulation of neuronal synaptic plasticity;GO:0007264|small GTPase mediated signal transduction;	GO:0005829|cytosol;GO:0030425|dendrite;GO:0005789|endoplasmic reticulum membrane;GO:0000139|Golgi membrane;GO:0043025|neuronal cell body;	GO:0019003|GDP binding;GO:0005525|GTP binding;GO:0003924|GTPase activity;GO:0046872|metal ion binding;	K07208	RHEB; Ras homolog enriched in brain
bta_circ_0002788	5	5	0	1.94983	0	0	0	4.04273	0.047352	NA	up	yes	NC_037331.1:114688123..114690380:-	gene5913	gi|982924151|ref|XP_015326324.1|	22041	0	PREDICTED: histone-lysine N-methyltransferase 2C isoform X1 [Bos taurus]	gi|982924150|ref|XM_015470838.1|	16642	0	PREDICTED: Bos taurus lysine (K)-specific methyltransferase 2C (KMT2C), transcript variant X1, mRNA	Q8NEZ4	5126	0	Histone-lysine N-methyltransferase 2C	SPCC306.04c	139	8e-32	COG2940	pfam00856	SET	SET domain. SET domains are protein lysine methyltransferase enzymes. SET domains appear to be protein-protein interaction domains. It has been demonstrated that SET domains mediate interactions with a family of proteins that display similarity with dual-specificity phosphatases (dsPTPases). A subset of SET domains have been called PR domains. These domains are divergent in sequence from other SE…	GO:0045652|regulation of megakaryocyte differentiation;GO:0006355|regulation of transcription, DNA-templated;GO:0006351|transcription, DNA-templated;	GO:0035097|histone methyltransferase complex;GO:0044666|MLL3/4 complex;GO:0005654|nucleoplasm;GO:0005634|nucleus;	GO:0003677|DNA binding;GO:0042800|histone methyltransferase activity (H3-K4 specific);GO:0018024|histone-lysine N-methyltransferase activity;GO:0046872|metal ion binding;GO:0003723|RNA binding;GO:0016746|transferase activity, transferring acyl groups;	K09188	MLL3; histone-lysine N-methyltransferase MLL3 [EC:2.1.1.43]
bta_circ_0002794	24	31	46	50.1462	60	88	55	-1.12437	0.0317391	0.428634	down	yes	NC_037331.1:115133974..115146620:+	gene5917	gi|548464360|ref|XP_005679727.1|	1649	0	PREDICTED: actin-related protein 3B [Capra hircus]	gi|982981283|ref|XM_015463199.1|	1233	0	PREDICTED: Bos taurus ARP3 actin-related protein 3 homolog B (yeast) (ACTR3B), transcript variant X4, mRNA	Q9P1U1	604	0	Actin-related protein 3B	YJR065c	384	2e-119	COG5277	pfam00022	Actin	Actin.	GO:0034314|Arp2/3 complex-mediated actin nucleation;	GO:0005885|Arp2/3 protein complex;GO:0042995|cell projection;GO:0005737|cytoplasm;GO:0070062|extracellular exosome;	GO:0003779|actin binding;GO:0005524|ATP binding;	K18584	ACTR3, ARP3; actin-related protein 3
bta_circ_0002863	0	0	0	1.74086	4	0	5	-4.01986	0.0486117	NA	down	yes	NC_037331.1:24481830..24500748:-	Null	.	.	.	.	.	.	.	.	.	.	.	.	.	.	.	.	.	.	.	.	.	.	.	.
bta_circ_0002872	0	4	0	4.56322	3	12	11	-2.82858	0.0423363	NA	down	yes	NC_037331.1:26324862..26336408:-	gene4945	gi|741923159|ref|XP_003585999.3|	5045	0	PREDICTED: sorting nexin-13 isoform X1 [Bos taurus]	gi|982921089|ref|XM_003585951.4|	6319	0	PREDICTED: Bos taurus sorting nexin 13 (SNX13), transcript variant X1, mRNA	Q6PHS6	1838	0	Sorting nexin-13	.	.	.	.	pfam02194	PXA	PXA domain. This domain is associated with PX domains pfam00787.	GO:0006886|intracellular protein transport;GO:0009968|negative regulation of signal transduction;GO:0043547|positive regulation of GTPase activity;	GO:0005769|early endosome;GO:0031901|early endosome membrane;	GO:0035091|phosphatidylinositol binding;GO:0032266|phosphatidylinositol-3-phosphate binding;	K17925	SNX13; sorting nexin-13
bta_circ_0002888	2	0	8	9.68797	21	7	15	-2.19953	0.0449803	0.456494	down	yes	NC_037331.1:27365363..27403622:+	gene4949	gi|528903160|ref|XP_005198073.1|	5011	0	PREDICTED: histone deacetylase 9 isoform X1 [Bos taurus]	gi|742099675|ref|XM_010835591.1|	5376	0	PREDICTED: Bison bison bison histone deacetylase 9 (HDAC9), transcript variant X2, mRNA	Q9UKV0	1699	0	Histone deacetylase 9	SPBC800.03	265	8e-74	COG0123	pfam00850	Hist_deacetyl	Histone deacetylase domain. Histones can be reversibly acetylated on several lysine residues. Regulation of transcription is caused in part by this mechanism. Histone deacetylases catalyse the removal of the acetyl group. Histone deacetylases are related to other proteins.	GO:0042113|B cell activation;GO:0030183|B cell differentiation;GO:0032869|cellular response to insulin stimulus;GO:0007507|heart development;GO:0016575|histone deacetylation;GO:0070932|histone H3 deacetylation;GO:0070933|histone H4 deacetylation;GO:0006954|inflammatory response;GO:0000122|negative regulation of transcription from RNA polymerase II promoter;GO:0045892|negative regulation of transc…	GO:0005737|cytoplasm;GO:0000118|histone deacetylase complex;GO:0035097|histone methyltransferase complex;GO:0005654|nucleoplasm;GO:0005634|nucleus;GO:0005667|transcription factor complex;	GO:0004407|histone deacetylase activity;GO:0042826|histone deacetylase binding;GO:0046872|metal ion binding;GO:0032041|NAD-dependent histone deacetylase activity (H3-K14 specific);GO:0033558|protein deacetylase activity;GO:0005080|protein kinase C binding;GO:0070491|repressing transcription factor binding;GO:0003714|transcription corepressor activity;GO:0008134|transcription factor binding;	K11409	HDAC9; histone deacetylase 9 [EC:3.5.1.98]
bta_circ_0002889	0	2	0	4.28841	9	7	7	-3.52903	0.0155243	NA	down	yes	NC_037331.1:27365363..27438844:+	gene4949	gi|528903160|ref|XP_005198073.1|	5011	0	PREDICTED: histone deacetylase 9 isoform X1 [Bos taurus]	gi|742099675|ref|XM_010835591.1|	5376	0	PREDICTED: Bison bison bison histone deacetylase 9 (HDAC9), transcript variant X2, mRNA	Q9UKV0	1699	0	Histone deacetylase 9	SPBC800.03	265	8e-74	COG0123	pfam00850	Hist_deacetyl	Histone deacetylase domain. Histones can be reversibly acetylated on several lysine residues. Regulation of transcription is caused in part by this mechanism. Histone deacetylases catalyse the removal of the acetyl group. Histone deacetylases are related to other proteins.	GO:0042113|B cell activation;GO:0030183|B cell differentiation;GO:0032869|cellular response to insulin stimulus;GO:0007507|heart development;GO:0016575|histone deacetylation;GO:0070932|histone H3 deacetylation;GO:0070933|histone H4 deacetylation;GO:0006954|inflammatory response;GO:0000122|negative regulation of transcription from RNA polymerase II promoter;GO:0045892|negative regulation of transc…	GO:0005737|cytoplasm;GO:0000118|histone deacetylase complex;GO:0035097|histone methyltransferase complex;GO:0005654|nucleoplasm;GO:0005634|nucleus;GO:0005667|transcription factor complex;	GO:0004407|histone deacetylase activity;GO:0042826|histone deacetylase binding;GO:0046872|metal ion binding;GO:0032041|NAD-dependent histone deacetylase activity (H3-K14 specific);GO:0033558|protein deacetylase activity;GO:0005080|protein kinase C binding;GO:0070491|repressing transcription factor binding;GO:0003714|transcription corepressor activity;GO:0008134|transcription factor binding;	K11409	HDAC9; histone deacetylase 9 [EC:3.5.1.98]
bta_circ_0002915	0	0	0	2.56336	7	4	3	-4.79255	0.0127644	NA	down	yes	NC_037331.1:33134052..33143401:-	gene5009	gi|29135283|ref|NP_803460.1|	3328	0	peroxisomal carnitine O-octanoyltransferase [Bos taurus]	gi|31343509|ref|NM_177494.2|	2988	0	Bos taurus carnitine O-octanoyltransferase (CROT), mRNA	O19094	1286	0	Peroxisomal carnitine O-octanoyltransferase	.	.	.	.	pfam00755	Carn_acyltransf	Choline/Carnitine o-acyltransferase.	GO:0009437|carnitine metabolic process;GO:0015936|coenzyme A metabolic process;GO:0006635|fatty acid beta-oxidation;GO:0006631|fatty acid metabolic process;GO:0006091|generation of precursor metabolites and energy;GO:0051791|medium-chain fatty acid metabolic process;	GO:0005777|peroxisome;	GO:0008458|carnitine O-octanoyltransferase activity;	K05940	CROT; carnitine O-octanoyltransferase [EC:2.3.1.137]
bta_circ_0002919	0	2	0	5.74992	8	5	18	-3.95268	0.00457936	0.1707	down	yes	NC_037331.1:33540911..33554590:+	gene5016	gi|982921144|ref|XP_015324044.1|	5479	0	PREDICTED: UPF0577 protein KIAA1324-like homolog isoform X1 [Bos taurus]	gi|982921143|ref|XM_015468558.1|	4699	0	PREDICTED: Bos taurus KIAA1324-like ortholog (KIAA1324L), transcript variant X1, mRNA	A8MWY0	1941	0	UPF0577 protein KIAA1324-like	.	.	.	.	pfam07699	GCC2_GCC3	GCC2 and GCC3.	.	GO:0016021|integral component of membrane;	.	.	.
bta_circ_0002938	0	2	4	5.50976	8	10	10	-2.4135	0.0453583	NA	down	yes	NC_037331.1:40060802..40082374:+	gene5042	gi|155371895|ref|NP_001094552.1|	4101	0	semaphorin-3C precursor [Bos taurus]	gi|942039757|ref|XM_005890240.2|	4832	0	PREDICTED: Bos mutus sema domain, immunoglobulin domain (Ig), short basic domain, secreted, (semaphorin) 3C (SEMA3C), transcript variant X1, mRNA	A7MB70	1584	0	Semaphorin-3C	.	.	.	.	pfam01403	Sema	Sema domain. The Sema domain occurs in semaphorins, which are a large family of secreted and transmembrane proteins, some of which function as repellent signals during axon guidance. Sema domains also occur in the hepatocyte growth factor receptor and human plexin A-3.	GO:0007411|axon guidance;GO:0001974|blood vessel remodeling;GO:0003215|cardiac right ventricle morphogenesis;GO:0060666|dichotomous subdivision of terminal units involved in salivary gland branching;GO:0060174|limb bud formation;GO:0050919|negative chemotaxis;GO:0001755|neural crest cell migration;GO:0021915|neural tube development;GO:0003148|outflow tract septum morphogenesis;GO:0009791|post-emb…	GO:0005615|extracellular space;	GO:0038191|neuropilin binding;GO:0030215|semaphorin receptor binding;	K06840	SEMA3; semaphorin 3
bta_circ_0002939	0	0	0	1.78677	4	3	3	-4.25572	0.0325416	NA	down	yes	NC_037331.1:40060802..40095356:+	gene5042	gi|155371895|ref|NP_001094552.1|	4101	0	semaphorin-3C precursor [Bos taurus]	gi|942039757|ref|XM_005890240.2|	4832	0	PREDICTED: Bos mutus sema domain, immunoglobulin domain (Ig), short basic domain, secreted, (semaphorin) 3C (SEMA3C), transcript variant X1, mRNA	A7MB70	1584	0	Semaphorin-3C	.	.	.	.	pfam01403	Sema	Sema domain. The Sema domain occurs in semaphorins, which are a large family of secreted and transmembrane proteins, some of which function as repellent signals during axon guidance. Sema domains also occur in the hepatocyte growth factor receptor and human plexin A-3.	GO:0007411|axon guidance;GO:0001974|blood vessel remodeling;GO:0003215|cardiac right ventricle morphogenesis;GO:0060666|dichotomous subdivision of terminal units involved in salivary gland branching;GO:0060174|limb bud formation;GO:0050919|negative chemotaxis;GO:0001755|neural crest cell migration;GO:0021915|neural tube development;GO:0003148|outflow tract septum morphogenesis;GO:0009791|post-emb…	GO:0005615|extracellular space;	GO:0038191|neuropilin binding;GO:0030215|semaphorin receptor binding;	K06840	SEMA3; semaphorin 3
bta_circ_0002949	0	2	0	3.32734	7	3	7	-3.13462	0.0441985	NA	down	yes	NC_037331.1:40394812..40398355:-	gene5046	gi|521258696|ref|NP_776435.2|	2414	0	platelet glycoprotein 4 [Bos taurus]	gi|850481938|gb|CP011889.1|	2115	0	Ovis canadensis canadensis isolate 43U chromosome 4 sequence	P26201	934	0	Platelet glycoprotein 4	.	.	.	.	pfam01130	CD36	CD36 family. The CD36 family is thought to be a novel class of scavenger receptors. There is also evidence suggesting a possible role in signal transduction. CD36 is involved in cell adhesion.	GO:1990000|amyloid fibril formation;GO:0007155|cell adhesion;GO:0007166|cell surface receptor signaling pathway;GO:0071726|cellular response to diacyl bacterial lipopeptide;GO:0071404|cellular response to low-density lipoprotein particle stimulus;GO:0070508|cholesterol import;GO:0097009|energy homeostasis;GO:0006955|immune response;GO:0050702|interleukin-1 beta secretion;GO:0050892|intestinal abs…	GO:0016324|apical plasma membrane;GO:0031526|brush border membrane;GO:0005794|Golgi apparatus;GO:0016021|integral component of membrane;GO:0016020|membrane;GO:0045121|membrane raft;	.	K06259	CD36; CD36 antigen
bta_circ_0002950	0	0	0	3.03289	3	10	6	-5.07632	0.0071725	NA	down	yes	NC_037331.1:40394812..40416284:-	gene5046	gi|521258696|ref|NP_776435.2|	2414	0	platelet glycoprotein 4 [Bos taurus]	gi|850481938|gb|CP011889.1|	2115	0	Ovis canadensis canadensis isolate 43U chromosome 4 sequence	P26201	934	0	Platelet glycoprotein 4	.	.	.	.	pfam01130	CD36	CD36 family. The CD36 family is thought to be a novel class of scavenger receptors. There is also evidence suggesting a possible role in signal transduction. CD36 is involved in cell adhesion.	GO:1990000|amyloid fibril formation;GO:0007155|cell adhesion;GO:0007166|cell surface receptor signaling pathway;GO:0071726|cellular response to diacyl bacterial lipopeptide;GO:0071404|cellular response to low-density lipoprotein particle stimulus;GO:0070508|cholesterol import;GO:0097009|energy homeostasis;GO:0006955|immune response;GO:0050702|interleukin-1 beta secretion;GO:0050892|intestinal abs…	GO:0016324|apical plasma membrane;GO:0031526|brush border membrane;GO:0005794|Golgi apparatus;GO:0016021|integral component of membrane;GO:0016020|membrane;GO:0045121|membrane raft;	.	K06259	CD36; CD36 antigen
bta_circ_0002953	0	20	6	2.66874	0	0	0	4.61203	0.0192393	NA	up	yes	NC_037331.1:41060658..41061598:-	Null	.	.	.	.	.	.	.	.	.	.	.	.	.	.	.	.	.	.	.	.	.	.	.	.
bta_circ_0002967	18	15	10	8.64486	3	0	0	3.41379	0.00544931	0.190023	up	yes	NC_037331.1:43476701..43480930:-	gene5056	gi|76662501|ref|XP_614755.2|	3763	0	PREDICTED: round spermatid basic protein 1-like protein [Bos taurus]	gi|982980478|ref|XM_614755.7|	5773	0	PREDICTED: Bos taurus round spermatid basic protein 1-like (RSBN1L), mRNA	Q6PCB5	1265	0	Round spermatid basic protein 1-like protein	.	.	.	.	pfam10317	7TM_GPCR_Srd	Serpentine type 7TM GPCR chemoreceptor Srd. Chemoreception is mediated in Caenorhabditis elegans by members of the seven-transmembrane G-protein-coupled receptor class (7TM GPCRs) of proteins which are of the serpentine type. Srd is part of the larger Str superfamily of chemoreceptors. Chemoperception is one of the central senses of soil nematodes like C. elegans which are otherwise 'blind' and '…	.	GO:0005634|nucleus;	.	.	.
bta_circ_0002975	3	8	0	16.3069	24	37	26	-3.09463	0.000432104	0.0359311	down	yes	NC_037331.1:44064027..44111664:+	gene5068	gi|359064661|ref|XP_002686818.2|	1955	0	PREDICTED: protein FAM185A isoform X1 [Bos taurus]	gi|982980484|ref|XM_015463014.1|	2771	0	PREDICTED: Bos taurus family with sequence similarity 185 member A (FAM185A), transcript variant X1, mRNA	Q8N0U4	581	0	Protein FAM185A	.	.	.	.	pfam13345	DUF4098	Domain of unknown function (DUF4098). This domain is a C-terminal repeat found in many bacterial species.	.	GO:0005829|cytosol;	.	.	.
bta_circ_0002979	15	69	27	17.3918	0	17	4	2.12797	0.0154717	0.298907	up	yes	NC_037331.1:44450397..44450703:-	gene5073	gi|440906484|gb|ELR56738.1|	2020	0	N-acyl-phosphatidylethanolamine-hydrolyzing phospholipase D, partial [Bos mutus]	gi|942053271|ref|XM_005895252.2|	3988	0	PREDICTED: Bos mutus N-acyl phosphatidylethanolamine phospholipase D (NAPEPLD), transcript variant X2, mRNA	Q58CN9	773	0	N-acyl-phosphatidylethanolamine-hydrolyzing phospholipase D	RSp1389	237	2e-67	COG2220	pfam12706	Lactamase_B_2	Beta-lactamase superfamily domain. This family is part of the beta-lactamase superfamily and is related to pfam00753.	GO:0070291|N-acylethanolamine metabolic process;GO:0009395|phospholipid catabolic process;	GO:0005829|cytosol;GO:0016020|membrane;	GO:0042802|identical protein binding;GO:0070290|N-acylphosphatidylethanolamine-specific phospholipase D activity;GO:0008270|zinc ion binding;	K13985	NAPEPLD; N-acyl-phosphatidylethanolamine-hydrolysing phospholipase D [EC:3.1.4.54]
bta_circ_0002989	0	0	0	2.56336	7	4	3	-4.79255	0.0127644	NA	down	yes	NC_037331.1:46224738..46285203:+	gene5084	gi|742130863|ref|XP_010839734.1|	8321	0	PREDICTED: histone-lysine N-methyltransferase 2E isoform X1 [Bison bison bison]	gi|982921379|ref|XM_005205364.3|	6919	0	PREDICTED: Bos taurus lysine (K)-specific methyltransferase 2E (KMT2E), transcript variant X3, mRNA	Q8IZD2	3006	0	Inactive histone-lysine N-methyltransferase 2E	SPAC22E12.11c	100	3e-20	COG2940	pfam00856	SET	SET domain. SET domains are protein lysine methyltransferase enzymes. SET domains appear to be protein-protein interaction domains. It has been demonstrated that SET domains mediate interactions with a family of proteins that display similarity with dual-specificity phosphatases (dsPTPases). A subset of SET domains have been called PR domains. These domains are divergent in sequence from other SE…	GO:0007050|cell cycle arrest;GO:0006306|DNA methylation;GO:0030218|erythrocyte differentiation;GO:0042119|neutrophil activation;GO:0002446|neutrophil mediated immunity;GO:1900087|positive regulation of G1/S transition of mitotic cell cycle;GO:0045893|positive regulation of transcription, DNA-templated;GO:0045652|regulation of megakaryocyte differentiation;GO:0006351|transcription, DNA-templated;	GO:0000785|chromatin;GO:0005737|cytoplasm;GO:0005815|microtubule organizing center;GO:0016607|nuclear speck;GO:0005654|nucleoplasm;GO:0005634|nucleus;GO:0005886|plasma membrane;GO:0032991|macromolecular complex;GO:0035327|transcriptionally active chromatin;	GO:0019899|enzyme binding;GO:0018024|histone-lysine N-methyltransferase activity;GO:0046872|metal ion binding;GO:0035064|methylated histone binding;	K09189	MLL5; histone-lysine N-methyltransferase MLL5 [EC:2.1.1.43]
bta_circ_0002998	0	0	0	1.79234	3	2	5	-4.25025	0.0329436	NA	down	yes	NC_037331.1:46614012..46630646:-	gene5091	gi|528946459|ref|XP_005205427.1|	3453	0	PREDICTED: pseudouridylate synthase 7 homolog isoform X1 [Bos taurus]	gi|982921390|ref|XM_015468980.1|	3568	0	PREDICTED: Bos taurus pseudouridylate synthase 7 (putative) (PUS7), transcript variant X6, mRNA	Q08DI8	1288	0	Pseudouridylate synthase 7 homolog	SPBC1A4.09	377	2e-114	COG0585	pfam01142	TruD	tRNA pseudouridine synthase D (TruD). TruD is responsible for synthesis of pseudouridine from uracil-13 in transfer RNAs. The structure of TruD reveals an overall V-shaped molecule which contains an RNA-binding cleft.	GO:0001522|pseudouridine synthesis;GO:0008033|tRNA processing;	GO:0005634|nucleus;	GO:0009982|pseudouridine synthase activity;GO:0003723|RNA binding;	K06176	truD, PUS7; tRNA pseudouridine13 synthase [EC:5.4.99.27]
bta_circ_0003016	0	0	0	2.13665	5	8	0	-4.36216	0.0290206	NA	down	yes	NC_037331.1:48606395..48612838:+	gene5115	gi|84000125|ref|NP_001033164.1|	1024	3e-133	B-cell receptor-associated protein 29 [Bos taurus]	gi|982921483|ref|XM_005205407.3|	1686	0	PREDICTED: Bos taurus B-cell receptor-associated protein 29 (BCAP29), transcript variant X1, mRNA	Q32KL9	399	1e-134	B-cell receptor-associated protein 29	.	.	.	.	pfam05529	Bap31	B-cell receptor-associated protein 31-like. Bap31 is a polytopic integral protein of the endoplasmic reticulum membrane and a substrate of caspase-8. Bap31 is cleaved within its cytosolic domain, generating pro-apoptotic p20 Bap31.	GO:0006915|apoptotic process;GO:0006888|ER to Golgi vesicle-mediated transport;GO:0006886|intracellular protein transport;GO:0070973|protein localization to endoplasmic reticulum exit site;	GO:0005789|endoplasmic reticulum membrane;GO:0016021|integral component of membrane;	.	.	.
bta_circ_0003034	0	0	0	2.14779	3	6	4	-4.55616	0.0196213	NA	down	yes	NC_037331.1:51703801..51705017:-	gene5152	gi|555974401|ref|XP_005899193.1|	7202	0	PREDICTED: hepatocyte growth factor receptor isoform X1 [Bos mutus]	gi|742233738|ref|XM_010831212.1|	6208	0	PREDICTED: Bison bison bison MET proto-oncogene, receptor tyrosine kinase (MET), transcript variant X2, mRNA	Q769I5	2763	0	Hepatocyte growth factor receptor	YAR019c	103	3e-21	COG0515	pfam07714	Pkinase_Tyr	Protein tyrosine kinase.	GO:0050918|positive chemotaxis;GO:2001028|positive regulation of endothelial cell chemotaxis;GO:0071526|semaphorin-plexin signaling pathway;GO:0007169|transmembrane receptor protein tyrosine kinase signaling pathway;	GO:0016021|integral component of membrane;	GO:0005524|ATP binding;GO:0004714|transmembrane receptor protein tyrosine kinase activity;	K05099	MET, HGFR; proto-oncogene tyrosine-protein kinase Met [EC:2.7.10.1]
bta_circ_0003040	0	0	0	1.8573	0	6	6	-4.16238	0.039477	NA	down	yes	NC_037331.1:54207309..54213761:-	gene5161	gi|555973949|ref|XP_005898970.1|	2143	0	PREDICTED: forkhead box protein P2 isoform X3 [Bos mutus]	gi|982921480|ref|XM_015469121.1|	5655	0	PREDICTED: Bos taurus forkhead box P2 (FOXP2), transcript variant X1, mRNA	Q5QL03	800	0	Forkhead box protein P2	SPBC32H8.11	85.9	5e-16	COG5025	pfam00250	Fork_head	Fork head domain.	GO:0021757|caudate nucleus development;GO:0021758|putamen development;GO:0006351|transcription, DNA-templated;	GO:0005634|nucleus;	GO:0003677|DNA binding;GO:0003700|transcription factor activity, sequence-specific DNA binding;GO:0046872|metal ion binding;GO:0042803|protein homodimerization activity;GO:0043565|sequence-specific DNA binding;	.	.
bta_circ_0003044	0	0	0	2.52302	6	0	7	-4.58985	0.0199236	NA	down	yes	NC_037331.1:54207314..54345486:-	gene5161	gi|555973949|ref|XP_005898970.1|	2143	0	PREDICTED: forkhead box protein P2 isoform X3 [Bos mutus]	gi|982921480|ref|XM_015469121.1|	5655	0	PREDICTED: Bos taurus forkhead box P2 (FOXP2), transcript variant X1, mRNA	Q5QL03	800	0	Forkhead box protein P2	SPBC32H8.11	85.9	5e-16	COG5025	pfam00250	Fork_head	Fork head domain.	GO:0021757|caudate nucleus development;GO:0021758|putamen development;GO:0006351|transcription, DNA-templated;	GO:0005634|nucleus;	GO:0003677|DNA binding;GO:0003700|transcription factor activity, sequence-specific DNA binding;GO:0046872|metal ion binding;GO:0042803|protein homodimerization activity;GO:0043565|sequence-specific DNA binding;	.	.
bta_circ_0003060	0	0	0	2.66866	5	12	0	-4.70309	0.0163005	NA	down	yes	NC_037331.1:55172616..55210979:-	gene5165	.	.	.	.	gi|965931783|ref|XR_001434575.1|	356	0	PREDICTED: Ovis aries uncharacterized LOC105610466 (LOC105610466), ncRNA	.	.	.	.	.	.	.	.	pfam05784	Herpes_UL82_83	Betaherpesvirus UL82/83 protein N terminus. This family represents the N terminal region of the Betaherpesvirus UL82 and UL83 proteins. As viruses are reliant upon their host cell to serve as proper environments for their replication, many have evolved mechanisms to alter intracellular conditions to suit their own needs. Human cytomegalovirus induces quiescent cells to enter the cell cycle and th…	.	.	.	.	.
bta_circ_0003087	47	181	80	162.408	193	285	237	-1.53882	7.63203e-05	0.00970615	down	yes	NC_037331.1:56932286..56934945:+	Null	.	.	.	.	.	.	.	.	.	.	.	.	.	.	.	.	.	.	.	.	.	.	.	.
bta_circ_0003088	2	12	12	19.2314	20	56	24	-2.17593	0.00295035	0.127573	down	yes	NC_037331.1:56932286..56935635:+	Null	.	.	.	.	.	.	.	.	.	.	.	.	.	.	.	.	.	.	.	.	.	.	.	.
bta_circ_0003115	0	0	0	2.45177	4	8	3	-4.75259	0.0137193	NA	down	yes	NC_037331.1:63586321..63697966:-	gene5219	gi|300797295|ref|NP_001179782.1|	4753	0	protein PTHB1 [Bos taurus]	gi|982921634|ref|XM_005205478.3|	3774	0	PREDICTED: Bos taurus Bardet-Biedl syndrome 9 (BBS9), transcript variant X1, mRNA	Q3SYG4	1701	0	Protein PTHB1	.	.	.	.	pfam14727	PHTB1_N	PTHB1 N-terminus. This family includes the N-terminus of PTHB1 protein. This protein forms a part of the BBSome complex, which is required for ciliogenesis.	GO:0060271|cilium morphogenesis;GO:0045444|fat cell differentiation;GO:0061512|protein localization to cilium;GO:0015031|protein transport;GO:0050896|response to stimulus;GO:0007601|visual perception;	GO:0034464|BBSome;GO:0034451|centriolar satellite;GO:0060170|ciliary membrane;GO:0035869|ciliary transition zone;GO:0005929|cilium;GO:0005829|cytosol;GO:0016020|membrane;GO:0000242|pericentriolar material;	.	K19398	BBS9; Bardet-Biedl syndrome 9 protein
bta_circ_0003129	0	0	0	2.48183	6	5	3	-4.75699	0.0136054	NA	down	yes	NC_037331.1:67415459..67422158:-	gene5262	gi|545214298|ref|XP_005609331.1|	1398	1e-169	PREDICTED: cyclic AMP-responsive element-binding protein 5 isoform X4 [Equus caballus]	gi|985701054|ref|NM_001319882.1|	8271	0	Bos taurus cAMP responsive element binding protein 5 (CREB5), mRNA	Q02930	497	8e-155	Cyclic AMP-responsive element-binding protein 5	.	.	.	.	pfam00170	bZIP_1	bZIP transcription factor. The Pfam entry includes the basic region and the leucine zipper region.	GO:0045893|positive regulation of transcription, DNA-templated;GO:0006366|transcription from RNA polymerase II promoter;	GO:0070062|extracellular exosome;GO:0005634|nucleus;	GO:0003677|DNA binding;GO:0003700|transcription factor activity, sequence-specific DNA binding;GO:0046872|metal ion binding;GO:0000981|RNA polymerase II transcription factor activity, sequence-specific DNA binding;	K09047	CREB5, CREBPA; cyclic AMP-responsive element-binding protein 5
bta_circ_0003155	29	88	71	35.9687	15	22	22	1.35216	0.012693	0.289626	up	yes	NC_037331.1:74948084..74949436:+	gene5342	gi|982921886|ref|XP_015325528.1|	7900	0	PREDICTED: tensin-3 isoform X1 [Bos taurus]	gi|982980769|ref|XM_005198091.3|	7305	0	PREDICTED: Bos taurus tensin 3 (TNS3), transcript variant X7, mRNA	Q68CZ2	2289	0	Tensin-3	SPBC609.02	85.9	1e-16	COG2453	pfam08416	PTB	Phosphotyrosine-binding domain. The phosphotyrosine-binding domain (PTB, also phosphotyrosine-interaction or PI domain) in the protein tensin tends to be found at the C-terminus. Tensin is a multi-domain protein that binds to actin filaments and functions as a focal-adhesion molecule (focal adhesions are regions of plasma membrane through which cells attach to the extracellular matrix). Human ten…	GO:0016477|cell migration;GO:0048286|lung alveolus development;GO:0008284|positive regulation of cell proliferation;	GO:0005829|cytosol;GO:0005925|focal adhesion;	.	K18080	TNS; tensin
bta_circ_0003166	0	12	14	2.92005	0	0	0	4.74689	0.0150429	NA	up	yes	NC_037331.1:77086257..77091688:+	gene5380	gi|741924132|ref|XP_010802680.1|	3128	0	PREDICTED: calcium/calmodulin-dependent protein kinase type II subunit beta isoform X1 [Bos taurus]	gi|982921865|ref|XM_010804378.2|	3866	0	PREDICTED: Bos taurus calcium/calmodulin-dependent protein kinase II beta (CAMK2B), transcript variant X1, mRNA	Q13554	1174	0	Calcium/calmodulin-dependent protein kinase type II subunit beta	.	.	.	.	pfam00069	Pkinase	Protein kinase domain.	GO:0060333|interferon-gamma-mediated signaling pathway;GO:0035556|intracellular signal transduction;GO:0000165|MAPK cascade;GO:0018105|peptidyl-serine phosphorylation;GO:0018107|peptidyl-threonine phosphorylation;GO:0061003|positive regulation of dendritic spine morphogenesis;GO:0010976|positive regulation of neuron projection development;GO:0090129|positive regulation of synapse maturation;GO:00…	GO:0030054|cell junction;GO:0005737|cytoplasm;GO:0005829|cytosol;GO:0030666|endocytic vesicle membrane;GO:0005815|microtubule organizing center;GO:0043005|neuron projection;GO:0005654|nucleoplasm;GO:0005886|plasma membrane;GO:0033017|sarcoplasmic reticulum membrane;GO:0045202|synapse;	GO:0003779|actin binding;GO:0005524|ATP binding;GO:0005516|calmodulin binding;GO:0004683|calmodulin-dependent protein kinase activity;GO:0042802|identical protein binding;GO:0042803|protein homodimerization activity;GO:0004674|protein serine/threonine kinase activity;GO:0005088|Ras guanyl-nucleotide exchange factor activity;	K04515	CAMK2; calcium/calmodulin-dependent protein kinase (CaM kinase) II [EC:2.7.11.17]
bta_circ_0003175	2	16	22	20.4486	37	24	25	-1.54994	0.0374678	0.43973	down	yes	NC_037331.1:80897691..80914402:-	gene5404	gi|157279981|ref|NP_001098506.1|	2275	0	succinate--hydroxymethylglutarate CoA-transferase [Bos taurus]	gi|157279980|ref|NM_001105036.1|	1899	0	Bos taurus succinyl-CoA:glutarate-CoA transferase (SUGCT), mRNA	Q9HAC7	813	0	Succinate--hydroxymethylglutarate CoA-transferase	PA0446	354	1e-114	COG1804	pfam02515	CoA_transf_3	CoA-transferase family III. CoA-transferases are found in organisms from all lines of descent. Most of these enzymes belong to two well-known enzyme families, but recent work on unusual biochemical pathways of anaerobic bacteria has revealed the existence of a third family of CoA-transferases. The members of this enzyme family differ in sequence and reaction mechanism from CoA-transferases of the…	.	GO:0005739|mitochondrion;	GO:0047369|succinate-hydroxymethylglutarate CoA-transferase activity;	K18703	SUGCT; succinate---hydroxymethylglutarate CoA-transferase [EC:2.8.3.13]
bta_circ_0003216	75	124	97	130.373	138	211	150	-0.875125	0.0346934	0.43973	down	yes	NC_037331.1:86568132..86586880:-	gene5448	gi|555964831|ref|XP_005894477.1|	4901	0	PREDICTED: alpha-aminoadipic semialdehyde synthase, mitochondrial isoform X1 [Bos mutus]	gi|965932642|ref|XM_012177031.2|	3834	0	PREDICTED: Ovis aries aminoadipate-semialdehyde synthase (AASS), transcript variant X1, mRNA	A8E657	1882	0	Alpha-aminoadipic semialdehyde synthase, mitochondrial	YNR050c	347	5e-104	COG1748	pfam03435	Saccharop_dh	Saccharopine dehydrogenase. This family comprised of three structural domains that can not be separated in the linear sequence. In some organisms this enzyme is found as a bifunctional polypeptide with lysine ketoglutarate reductase. The saccharopine dehydrogenase can also function as a saccharopine reductase.	GO:0006091|generation of precursor metabolites and energy;GO:0033512|L-lysine catabolic process to acetyl-CoA via saccharopine;GO:0019878|lysine biosynthetic process via aminoadipic acid;	GO:0005737|cytoplasm;GO:0005739|mitochondrion;	GO:0047131|saccharopine dehydrogenase (NAD+, L-glutamate-forming) activity;GO:0047130|saccharopine dehydrogenase (NADP+, L-lysine-forming) activity;GO:0004753|saccharopine dehydrogenase activity;	K14157	AASS; alpha-aminoadipic semialdehyde synthase [EC:1.5.1.8 1.5.1.9]
bta_circ_0003313	0	15	14	3.20623	0	0	0	4.88377	0.0116188	NA	up	yes	NC_037331.1:98929370..98996232:-	Null	.	.	.	.	.	.	.	.	.	.	.	.	.	.	.	.	.	.	.	.	.	.	.	.
bta_circ_0003317	3	11	0	1.93305	0	0	0	4.07135	0.0455312	NA	up	yes	NC_037331.1:99073990..99084530:-	Null	.	.	.	.	.	.	.	.	.	.	.	.	.	.	.	.	.	.	.	.	.	.	.	.
bta_circ_0003335	0	7	11	14.263	21	26	24	-2.33522	0.00694597	0.208572	down	yes	NC_037332.1:107633565..107643676:+	gene7518	gi|528951325|ref|XP_005207349.1|	8522	0	PREDICTED: serine/threonine-protein kinase WNK1 isoform X19 [Bos taurus]	gi|982982510|ref|XM_015463544.1|	9668	0	PREDICTED: Bos taurus WNK lysine deficient protein kinase 1 (WNK1), transcript variant X19, mRNA	Q6R2V0	2702	0	Serine/threonine-protein kinase WNK1	.	.	.	.	pfam00069	Pkinase	Protein kinase domain.	GO:0010923|negative regulation of phosphatase activity;	GO:0005737|cytoplasm;	GO:0005524|ATP binding;GO:0019902|phosphatase binding;GO:0004860|protein kinase inhibitor activity;GO:0004674|protein serine/threonine kinase activity;	.	.
bta_circ_0003338	0	2	0	3.79131	4	10	8	-3.35707	0.0248348	NA	down	yes	NC_037332.1:107697313..107699988:+	gene7518	gi|528951325|ref|XP_005207349.1|	8522	0	PREDICTED: serine/threonine-protein kinase WNK1 isoform X19 [Bos taurus]	gi|982982510|ref|XM_015463544.1|	9668	0	PREDICTED: Bos taurus WNK lysine deficient protein kinase 1 (WNK1), transcript variant X19, mRNA	Q6R2V0	2702	0	Serine/threonine-protein kinase WNK1	.	.	.	.	pfam00069	Pkinase	Protein kinase domain.	GO:0010923|negative regulation of phosphatase activity;	GO:0005737|cytoplasm;	GO:0005524|ATP binding;GO:0019902|phosphatase binding;GO:0004860|protein kinase inhibitor activity;GO:0004674|protein serine/threonine kinase activity;	.	.
bta_circ_0003346	57	136	173	79.3983	46	69	49	0.891181	0.0442373	0.456494	up	yes	NC_037332.1:10800896..10820190:+	gene6027	gi|741925360|ref|XP_010803058.1|	3037	0	PREDICTED: acyl-CoA synthetase short-chain family member 3, mitochondrial isoform X2 [Bos taurus]	gi|982924408|ref|XM_010804756.2|	4057	0	PREDICTED: Bos taurus acyl-CoA synthetase short-chain family member 3 (ACSS3), transcript variant X3, mRNA	A7MB45	1093	0	Acyl-CoA synthetase short-chain family member 3, mitochondrial	mll5286	531	3e-171	COG0365	pfam00501	AMP-binding	AMP-binding enzyme.	GO:0008152|metabolic process;	GO:0005739|mitochondrion;	GO:0003987|acetate-CoA ligase activity;GO:0005524|ATP binding;	K01908	E6.2.1.17, prpE; propionyl-CoA synthetase [EC:6.2.1.17]
bta_circ_0003372	7	46	22	10.1227	0	0	5	3.1653	0.00473276	0.173427	up	yes	NC_037332.1:111614599..111618260:+	gene7628	gi|741928535|ref|XP_010804057.1|	7217	0	PREDICTED: trinucleotide repeat-containing gene 6B protein isoform X4 [Bos taurus]	gi|982927405|ref|XM_010805755.2|	6546	0	PREDICTED: Bos taurus trinucleotide repeat containing 6B (TNRC6B), transcript variant X6, mRNA	Q9UPQ9	2626	0	Trinucleotide repeat-containing gene 6B protein	.	.	.	.	pfam10427	Ago_hook	Argonaute hook. This region has been called the argonaute hook. It has been shown to bind to the Piwi domain pfam02171 of Argnonaute proteins.	GO:0031047|gene silencing by RNA;GO:0035278|negative regulation of translation involved in gene silencing by miRNA;GO:1900153|positive regulation of nuclear-transcribed mRNA catabolic process, deadenylation-dependent decay;GO:0060213|positive regulation of nuclear-transcribed mRNA poly(A) tail shortening;GO:0035194|posttranscriptional gene silencing by RNA;GO:0045652|regulation of megakaryocyte d…	GO:0005829|cytosol;GO:0000932|cytoplasmic mRNA processing body;	GO:0003723|RNA binding;	K18412	TNRC6, GW182; trinucleotide repeat-containing gene 6 protein
bta_circ_0003392	2	2	9	1.9212	0	0	0	4.21679	0.035629	NA	up	yes	NC_037332.1:113629705..113631287:-	gene7706	gi|115495145|ref|NP_001069442.1|	2432	0	ADP-ribosylation factor GTPase-activating protein 3 [Bos taurus]	gi|115495144|ref|NM_001075974.1|	2675	0	Bos taurus ADP ribosylation factor GTPase activating protein 3 (ARFGAP3), mRNA	Q17R07	941	0	ADP-ribosylation factor GTPase-activating protein 3	SPAC22E12.17c	139	7e-34	COG5347	pfam01412	ArfGap	Putative GTPase activating protein for Arf. Putative zinc fingers with GTPase activating proteins (GAPs) towards the small GTPase, Arf. The GAP of ARD1 stimulates GTPase hydrolysis for ARD1 but not ARFs.	GO:0009306|protein secretion;GO:0016192|vesicle-mediated transport;	GO:0005829|cytosol;GO:0000139|Golgi membrane;	GO:0005096|GTPase activator activity;GO:0046872|metal ion binding;	K12493	ARFGAP2_3; ADP-ribosylation factor GTPase-activating protein 2/3
bta_circ_0003411	0	2	0	6.56377	6	17	16	-4.17313	0.0017258	0.0847995	down	yes	NC_037332.1:117073025..117132238:+	gene7774	gi|528951948|ref|XP_005207589.1|	2722	0	PREDICTED: TBC1 domain family member 22A isoform X1 [Bos taurus]	gi|982927626|ref|XM_005207532.3|	2167	0	PREDICTED: Bos taurus TBC1 domain family member 22A (TBC1D22A), transcript variant X1, mRNA	Q8WUA7	719	0	TBC1 domain family member 22A	.	.	.	.	pfam00566	RabGAP-TBC	Rab-GTPase-TBC domain. Identification of a TBC domain in GYP6_YEAST and GYP7_YEAST, which are GTPase activator proteins of yeast Ypt6 and Ypt7, implies that these domains are GTPase activator proteins of Rab-like small GTPases.	GO:0090630|activation of GTPase activity;GO:0006886|intracellular protein transport;GO:0031338|regulation of vesicle fusion;	GO:0012505|endomembrane system;GO:0005622|intracellular;	GO:0071889|14-3-3 protein binding;GO:0005096|GTPase activator activity;GO:0042803|protein homodimerization activity;GO:0017137|Rab GTPase binding;	.	.
bta_circ_0003417	2	9	8	2.46216	0	0	0	4.62423	0.0178638	NA	up	yes	NC_037332.1:119720278..119728007:+	gene7820	gi|982982829|ref|XP_015319148.1|	4318	0	PREDICTED: serine/threonine-protein phosphatase 6 regulatory subunit 2 isoform X5 [Bos taurus]	gi|982982830|ref|XM_015463663.1|	2315	0	PREDICTED: Bos taurus protein phosphatase 6 regulatory subunit 2 (PPP6R2), transcript variant X6, mRNA	O75170	1220	0	Serine/threonine-protein phosphatase 6 regulatory subunit 2	.	.	.	.	pfam04499	SAPS	SIT4 phosphatase-associated protein. This family includes a conserved region from a group of yeast proteins that associate with the SIT4 phosphatase. This association is required for SIT4's role in G1 cyclin transcription and for bud formation. This family also includes homologous regions from other eukaryotes.	.	GO:0005829|cytosol;GO:0043231|intracellular membrane-bounded organelle;	.	K15500	PPP6R2, SAPS2; serine/threonine-protein phosphatase 6 regulatory subunit 2
bta_circ_0003427	0	0	0	4.39938	3	7	16	-5.5868	0.00228173	NA	down	yes	NC_037332.1:12489243..12491217:+	gene6034	gi|297474370|ref|XP_002687226.1|	4157	0	PREDICTED: transmembrane and TPR repeat-containing protein 2 isoform X2 [Bos taurus]	gi|982981507|ref|XM_010827581.2|	5101	0	PREDICTED: Bos taurus transmembrane and tetratricopeptide repeat containing 2 (TMTC2), transcript variant X2, mRNA	Q56A06	1516	0	Transmembrane and TPR repeat-containing protein 2	.	.	.	.	pfam08409	DUF1736	Domain of unknown function (DUF1736). This domain of unknown function is found in various hypothetical metazoan proteins.	GO:0055074|calcium ion homeostasis;	GO:0005783|endoplasmic reticulum;GO:0005789|endoplasmic reticulum membrane;GO:0016021|integral component of membrane;	.	.	.
bta_circ_0003428	0	2	0	5.63027	13	4	12	-3.91336	0.00531958	NA	down	yes	NC_037332.1:12489243..12521930:+	gene6034	gi|297474370|ref|XP_002687226.1|	4157	0	PREDICTED: transmembrane and TPR repeat-containing protein 2 isoform X2 [Bos taurus]	gi|982981507|ref|XM_010827581.2|	5101	0	PREDICTED: Bos taurus transmembrane and tetratricopeptide repeat containing 2 (TMTC2), transcript variant X2, mRNA	Q56A06	1516	0	Transmembrane and TPR repeat-containing protein 2	.	.	.	.	pfam08409	DUF1736	Domain of unknown function (DUF1736). This domain of unknown function is found in various hypothetical metazoan proteins.	GO:0055074|calcium ion homeostasis;	GO:0005783|endoplasmic reticulum;GO:0005789|endoplasmic reticulum membrane;GO:0016021|integral component of membrane;	.	.	.
bta_circ_0003457	0	0	0	2.69885	0	11	7	-4.73909	0.0152157	NA	down	yes	NC_037332.1:23119397..23121079:-	gene6104	.	.	.	.	gi|850480667|gb|CP011888.1|	491	0	Ovis canadensis canadensis isolate 43U chromosome 3 sequence	.	.	.	.	.	.	.	.	pfam15252	DUF4589	Domain of unknown function (DUF4589). This protein family is a domain of unknown function. The precise function of the protein domain remains to be elucidated. This family of proteins is found in eukaryotes and are typically between 215 and 293 amino acids in length. The protein contains two conserved sequence motifs: SSS and KST.	.	.	.	.	.
bta_circ_0003505	0	0	0	2.14544	3	2	7	-4.51634	0.0212679	NA	down	yes	NC_037332.1:29755141..29765202:+	gene6298	gi|594105784|ref|XP_006075834.1|	1878	0	PREDICTED: LOW QUALITY PROTEIN: ceramide synthase 5 [Bubalus bubalis]	gi|982925027|ref|XM_005206307.3|	2025	0	PREDICTED: Bos taurus ceramide synthase 5 (CERS5), transcript variant X1, mRNA	Q8N5B7	656	0	Ceramide synthase 5	ECU08g1350	110	1e-25	COG5058	pfam03798	TRAM_LAG1_CLN8	TLC domain.	GO:0046513|ceramide biosynthetic process;GO:0030148|sphingolipid biosynthetic process;	GO:0005783|endoplasmic reticulum;GO:0005789|endoplasmic reticulum membrane;GO:0016021|integral component of membrane;GO:0031965|nuclear membrane;	GO:0003677|DNA binding;GO:0050291|sphingosine N-acyltransferase activity;	K04710	CERS; ceramide synthetase [EC:2.3.1.24]
bta_circ_0003540	0	0	0	2.66395	5	4	6	-4.86967	0.0109114	NA	down	yes	NC_037332.1:36927002..36967844:+	gene6444	gi|982925347|ref|XP_015326515.1|	9800	0	PREDICTED: A disintegrin and metalloproteinase with thrombospondin motifs 20 isoform X1 [Bos taurus]	gi|982925346|ref|XM_015471029.1|	6047	0	PREDICTED: Bos taurus ADAM metallopeptidase with thrombospondin type 1 motif 20 (ADAMTS20), transcript variant X1, mRNA	P59511	3021	0	A disintegrin and metalloproteinase with thrombospondin motifs 20	.	.	.	.	pfam08685	GON	GON domain. The GON domain is found in the ADAMTS (a disintegrin and metalloproteinase domain with thrombospondin type-1 modules) family of proteins. It contains several conserved cysteine residues.	GO:0030198|extracellular matrix organization;GO:0043066|negative regulation of apoptotic process;GO:0045636|positive regulation of melanocyte differentiation;GO:0009967|positive regulation of signal transduction;GO:0006508|proteolysis;GO:0048070|regulation of developmental pigmentation;	GO:0005615|extracellular space;	GO:0004175|endopeptidase activity;GO:0004222|metalloendopeptidase activity;GO:0008270|zinc ion binding;	K09609	ADAMTS20; a disintegrin and metalloproteinase with thrombospondin motifs 20 [EC:3.4.24.-]
bta_circ_0003550	0	0	0	1.78912	4	7	0	-4.08821	0.0440547	NA	down	yes	NC_037332.1:36982203..37086354:+	gene6444	gi|982925347|ref|XP_015326515.1|	9800	0	PREDICTED: A disintegrin and metalloproteinase with thrombospondin motifs 20 isoform X1 [Bos taurus]	gi|982925346|ref|XM_015471029.1|	6047	0	PREDICTED: Bos taurus ADAM metallopeptidase with thrombospondin type 1 motif 20 (ADAMTS20), transcript variant X1, mRNA	P59511	3021	0	A disintegrin and metalloproteinase with thrombospondin motifs 20	.	.	.	.	pfam08685	GON	GON domain. The GON domain is found in the ADAMTS (a disintegrin and metalloproteinase domain with thrombospondin type-1 modules) family of proteins. It contains several conserved cysteine residues.	GO:0030198|extracellular matrix organization;GO:0043066|negative regulation of apoptotic process;GO:0045636|positive regulation of melanocyte differentiation;GO:0009967|positive regulation of signal transduction;GO:0006508|proteolysis;GO:0048070|regulation of developmental pigmentation;	GO:0005615|extracellular space;	GO:0004175|endopeptidase activity;GO:0004222|metalloendopeptidase activity;GO:0008270|zinc ion binding;	K09609	ADAMTS20; a disintegrin and metalloproteinase with thrombospondin motifs 20 [EC:3.4.24.-]
bta_circ_0003658	7	8	8	3.83961	0	0	0	5.21854	0.0054001	NA	up	yes	NC_037332.1:49120186..49124222:-	gene6572	gi|300797986|ref|NP_001179815.1|	1115	1e-147	ras association domain-containing protein 3 [Bos taurus]	gi|330417946|ref|NM_001192886.2|	1566	0	Bos taurus Ras association (RalGDS/AF-6) domain family member 3 (RASSF3), mRNA	Q86WH2	395	5e-134	Ras association domain-containing protein 3	.	.	.	.	pfam00788	RA	Ras association (RalGDS/AF-6) domain. RasGTP effectors (in cases of AF6, canoe and RalGDS); putative RasGTP effectors in other cases. Recent evidence (not yet in MEDLINE) shows that some RA domains do NOT bind RasGTP. Predicted structure similar to that determined, and that of the RasGTP-binding domain of Raf kinase.	GO:0042981|regulation of apoptotic process;GO:0007165|signal transduction;	GO:0005829|cytosol;GO:0005874|microtubule;GO:0005886|plasma membrane;	GO:0042802|identical protein binding;	K09852	RASSF3; Ras association domain-containing protein 3
bta_circ_0003700	40	121	107	53.0987	18	49	33	1.16351	0.0175617	0.316403	up	yes	NC_037332.1:62694549..62702306:+	gene6881	gi|593725462|ref|XP_007108834.1|	2271	0	PREDICTED: LOW QUALITY PROTEIN: lamina-associated polypeptide 2, isoforms beta/gamma [Physeter catodon]	gi|982925647|ref|XM_005206550.3|	3625	0	PREDICTED: Bos taurus thymopoietin (TMPO), transcript variant X2, mRNA	P42167	764	0	Lamina-associated polypeptide 2, isoforms beta/gamma	.	.	.	.	pfam08198	Thymopoietin	Thymopoietin protein. Short protein of 49 amino acid isolated from bovine spleen cells. Thymopoietins (TMPOs) are a group of ubiquitously expressed nuclear proteins. They are suggested to play an important role in nuclear envelope organisation and cell cycle control.	.	GO:0005737|cytoplasm;GO:0016021|integral component of membrane;GO:0016020|membrane;GO:0005635|nuclear envelope;GO:0005637|nuclear inner membrane;GO:0031965|nuclear membrane;GO:0005634|nucleus;	GO:0003677|DNA binding;GO:0005521|lamin binding;	.	.
bta_circ_0003724	0	0	0	3.59495	5	11	6	-5.33327	0.00403969	NA	down	yes	NC_037332.1:65420190..65430982:+	gene6914	gi|741926594|ref|XP_010803456.1|	6073	0	PREDICTED: myosin-binding protein C, slow-type isoform X3 [Bos taurus]	gi|982925666|ref|XM_010805154.2|	3745	0	PREDICTED: Bos taurus myosin binding protein C, slow type (MYBPC1), transcript variant X3, mRNA	Q00872	2048	0	Myosin-binding protein C, slow-type	.	.	.	.	pfam07679	I-set	Immunoglobulin I-set domain.	GO:0007015|actin filament organization;GO:0007155|cell adhesion;GO:0030049|muscle filament sliding;GO:0045214|sarcomere organization;GO:0006941|striated muscle contraction;GO:0071688|striated muscle myosin thick filament assembly;	GO:0005829|cytosol;GO:0031430|M band;GO:0005859|muscle myosin complex;GO:0030016|myofibril;GO:0032982|myosin filament;GO:0030018|Z disc;	GO:0051015|actin filament binding;GO:0051371|muscle alpha-actinin binding;GO:0008307|structural constituent of muscle;GO:0097493|structural molecule activity conferring elasticity;GO:0031432|titin binding;	K12557	MYBPC1; myosin-binding protein C, slow-type
bta_circ_0003751	0	0	0	2.75019	6	11	0	-4.74787	0.0150076	NA	down	yes	NC_037332.1:65430944..65480521:+	gene6914	gi|741926594|ref|XP_010803456.1|	6073	0	PREDICTED: myosin-binding protein C, slow-type isoform X3 [Bos taurus]	gi|982925666|ref|XM_010805154.2|	3745	0	PREDICTED: Bos taurus myosin binding protein C, slow type (MYBPC1), transcript variant X3, mRNA	Q00872	2048	0	Myosin-binding protein C, slow-type	.	.	.	.	pfam07679	I-set	Immunoglobulin I-set domain.	GO:0007015|actin filament organization;GO:0007155|cell adhesion;GO:0030049|muscle filament sliding;GO:0045214|sarcomere organization;GO:0006941|striated muscle contraction;GO:0071688|striated muscle myosin thick filament assembly;	GO:0005829|cytosol;GO:0031430|M band;GO:0005859|muscle myosin complex;GO:0030016|myofibril;GO:0032982|myosin filament;GO:0030018|Z disc;	GO:0051015|actin filament binding;GO:0051371|muscle alpha-actinin binding;GO:0008307|structural constituent of muscle;GO:0097493|structural molecule activity conferring elasticity;GO:0031432|titin binding;	K12557	MYBPC1; myosin-binding protein C, slow-type
bta_circ_0003777	55	139	228	249.992	280	486	379	-1.69695	2.16112e-05	0.00310785	down	yes	NC_037332.1:65453070..65494938:+	gene6914	gi|741926594|ref|XP_010803456.1|	6073	0	PREDICTED: myosin-binding protein C, slow-type isoform X3 [Bos taurus]	gi|982925666|ref|XM_010805154.2|	3745	0	PREDICTED: Bos taurus myosin binding protein C, slow type (MYBPC1), transcript variant X3, mRNA	Q00872	2048	0	Myosin-binding protein C, slow-type	.	.	.	.	pfam07679	I-set	Immunoglobulin I-set domain.	GO:0007015|actin filament organization;GO:0007155|cell adhesion;GO:0030049|muscle filament sliding;GO:0045214|sarcomere organization;GO:0006941|striated muscle contraction;GO:0071688|striated muscle myosin thick filament assembly;	GO:0005829|cytosol;GO:0031430|M band;GO:0005859|muscle myosin complex;GO:0030016|myofibril;GO:0032982|myosin filament;GO:0030018|Z disc;	GO:0051015|actin filament binding;GO:0051371|muscle alpha-actinin binding;GO:0008307|structural constituent of muscle;GO:0097493|structural molecule activity conferring elasticity;GO:0031432|titin binding;	K12557	MYBPC1; myosin-binding protein C, slow-type
bta_circ_0003846	0	0	0	1.88736	2	3	6	-4.33623	0.0287105	NA	down	yes	NC_037332.1:73819221..73824890:-	gene7009	gi|27806939|ref|NP_776306.1|	793	1e-102	myoglobin [Bos taurus]	gi|319015077|ref|NM_173881.2|	1085	0	Bos taurus myoglobin (MB), mRNA	P02192	310	4e-104	Myoglobin	.	.	.	.	pfam00042	Globin	Globin.	GO:0050873|brown fat cell differentiation;GO:0043353|enucleate erythrocyte differentiation;GO:0007507|heart development;GO:0001666|response to hypoxia;	.	GO:0020037|heme binding;GO:0046872|metal ion binding;GO:0019825|oxygen binding;GO:0005344|oxygen transporter activity;	.	.
bta_circ_0003858	0	0	0	2.29985	0	8	7	-4.49381	0.0233637	NA	down	yes	NC_037332.1:77155510..77156329:-	gene7074	gi|62087720|dbj|BAD92307.1|	3544	0	Dynamin-like protein DYNIV-11 variant [Homo sapiens]	gi|982926415|ref|XM_005206854.3|	2976	0	PREDICTED: Bos taurus dynamin 1-like (DNM1L), transcript variant X1, mRNA	Q2KIA5	1360	0	Dynamin-1-like protein	YLL001w	561	0	COG0699	pfam01031	Dynamin_M	Dynamin central region. This region lies between the GTPase domain, see pfam00350, and the pleckstrin homology (PH) domain, see pfam00169.	GO:0003374|dynamin polymerization involved in mitochondrial fission;GO:0006897|endocytosis;GO:0048312|intracellular distribution of mitochondria;GO:0061025|membrane fusion;GO:0000266|mitochondrial fission;GO:0043653|mitochondrial fragmentation involved in apoptotic process;GO:0090149|mitochondrial membrane fission;GO:0070584|mitochondrion morphogenesis;GO:0070266|necroptotic process;GO:0016559|pe…	GO:0030054|cell junction;GO:0005905|coated pit;GO:0005829|cytosol;GO:0005783|endoplasmic reticulum;GO:0005794|Golgi apparatus;GO:0005874|microtubule;GO:0031966|mitochondrial membrane;GO:0005741|mitochondrial outer membrane;GO:0005739|mitochondrion;GO:0048471|perinuclear region of cytoplasm;GO:0005777|peroxisome;GO:0032991|macromolecular complex;GO:0030672|synaptic vesicle membrane;	GO:0005525|GTP binding;GO:0030742|GTP-dependent protein binding;GO:0003924|GTPase activity;GO:0008289|lipid binding;GO:0008017|microtubule binding;GO:0042803|protein homodimerization activity;GO:0017137|Rab GTPase binding;GO:0031625|ubiquitin protein ligase binding;	K17065	DNM1L; dynamin 1-like protein [EC:3.6.5.5]
bta_circ_0003872	6	23	7	23.5037	42	38	26	-1.88786	0.00599457	0.193437	down	yes	NC_037332.1:78472336..78487311:+	gene7085	gi|982926390|ref|XP_015326662.1|	6868	0	PREDICTED: DENN domain-containing protein 5B isoform X4 [Bos taurus]	gi|982926389|ref|XM_015471176.1|	9043	0	PREDICTED: Bos taurus DENN/MADD domain containing 5B (DENND5B), transcript variant X4, mRNA	Q6ZUT9	2449	0	DENN domain-containing protein 5B	.	.	.	.	pfam02141	DENN	DENN (AEX-3) domain. DENN (after differentially expressed in neoplastic vs normal cells) is a domain which occurs in several proteins involved in Rab- mediated processes or regulation of MAPK signalling pathways.	GO:0050982|detection of mechanical stimulus;	GO:0005829|cytosol;GO:0016021|integral component of membrane;GO:0016020|membrane;	GO:0005262|calcium channel activity;GO:0017112|Rab guanyl-nucleotide exchange factor activity;	.	.
bta_circ_0003873	0	9	2	7.81683	9	12	18	-2.25169	0.0375709	0.43973	down	yes	NC_037332.1:78472336..78512388:+	gene7085	gi|982926390|ref|XP_015326662.1|	6868	0	PREDICTED: DENN domain-containing protein 5B isoform X4 [Bos taurus]	gi|982926389|ref|XM_015471176.1|	9043	0	PREDICTED: Bos taurus DENN/MADD domain containing 5B (DENND5B), transcript variant X4, mRNA	Q6ZUT9	2449	0	DENN domain-containing protein 5B	.	.	.	.	pfam02141	DENN	DENN (AEX-3) domain. DENN (after differentially expressed in neoplastic vs normal cells) is a domain which occurs in several proteins involved in Rab- mediated processes or regulation of MAPK signalling pathways.	GO:0050982|detection of mechanical stimulus;	GO:0005829|cytosol;GO:0016021|integral component of membrane;GO:0016020|membrane;	GO:0005262|calcium channel activity;GO:0017112|Rab guanyl-nucleotide exchange factor activity;	.	.
bta_circ_0003874	0	0	0	3.104	12	0	3	-4.86185	0.0123653	NA	down	yes	NC_037332.1:78472336..78528744:+	gene7085	gi|982926390|ref|XP_015326662.1|	6868	0	PREDICTED: DENN domain-containing protein 5B isoform X4 [Bos taurus]	gi|982926389|ref|XM_015471176.1|	9043	0	PREDICTED: Bos taurus DENN/MADD domain containing 5B (DENND5B), transcript variant X4, mRNA	Q6ZUT9	2449	0	DENN domain-containing protein 5B	.	.	.	.	pfam02141	DENN	DENN (AEX-3) domain. DENN (after differentially expressed in neoplastic vs normal cells) is a domain which occurs in several proteins involved in Rab- mediated processes or regulation of MAPK signalling pathways.	GO:0050982|detection of mechanical stimulus;	GO:0005829|cytosol;GO:0016021|integral component of membrane;GO:0016020|membrane;	GO:0005262|calcium channel activity;GO:0017112|Rab guanyl-nucleotide exchange factor activity;	.	.
bta_circ_0003909	0	0	0	3.57911	7	5	8	-5.30789	0.00430001	NA	down	yes	NC_037332.1:84820288..84839270:+	gene7134	gi|114053315|ref|NP_001039747.1|	3312	0	protein CASC1 [Bos taurus]	gi|402692011|ref|NM_001046282.2|	2455	0	Bos taurus cancer susceptibility candidate 1 (CASC1), mRNA	Q29RU8	1280	0	Protein CASC1	.	.	.	.	pfam12366	Casc1	Cancer susceptibility candidate 1. This domain family is found in eukaryotes, and is typically between 216 and 263 amino acids in length. Casc1 has many SNPs associated with cancer susceptibility.	.	.	.	K17580	CASC1; cancer susceptibility candidate protein 1
bta_circ_0003930	7	12	17	6.06866	0	0	4	2.63886	0.0396263	0.441608	up	yes	NC_037332.1:88298151..88337287:+	gene7152	gi|528950513|ref|XP_005207021.1|	7786	0	PREDICTED: ATP-binding cassette sub-family C member 9 isoform X2 [Bos taurus]	gi|982982182|ref|XM_015463439.1|	9140	0	PREDICTED: Bos taurus ATP binding cassette subfamily C member 9 (ABCC9), transcript variant X3, mRNA	O60706	2946	0	ATP-binding cassette sub-family C member 9	YDR135c	619	0	COG1132	pfam00664	ABC_membrane	ABC transporter transmembrane region. This family represents a unit of six transmembrane helices. Many members of the ABC transporter family (pfam00005) have two such regions.	GO:0051607|defense response to virus;GO:0010107|potassium ion import;GO:0006813|potassium ion transport;GO:0042493|response to drug;GO:0055085|transmembrane transport;	GO:0008282|ATP-sensitive potassium channel complex;GO:0005886|plasma membrane;GO:0042383|sarcolemma;GO:0030017|sarcomere;	GO:0005524|ATP binding;GO:0042626|ATPase activity, coupled to transmembrane movement of substances;GO:0043225|anion transmembrane-transporting ATPase activity;GO:0044325|ion channel binding;GO:0005267|potassium channel activity;GO:0015459|potassium channel regulator activity;GO:0008281|sulfonylurea receptor activity;GO:0005215|transporter activity;	K05033	ABCC9, SUR2; ATP-binding cassette subfamily C (CFTR/MRP) member 9
bta_circ_0003932	2	9	2	1.70131	0	0	0	4.06038	0.044968	NA	up	yes	NC_037332.1:88298151..88349622:+	gene7152	gi|528950513|ref|XP_005207021.1|	7786	0	PREDICTED: ATP-binding cassette sub-family C member 9 isoform X2 [Bos taurus]	gi|982982182|ref|XM_015463439.1|	9140	0	PREDICTED: Bos taurus ATP binding cassette subfamily C member 9 (ABCC9), transcript variant X3, mRNA	O60706	2946	0	ATP-binding cassette sub-family C member 9	YDR135c	619	0	COG1132	pfam00664	ABC_membrane	ABC transporter transmembrane region. This family represents a unit of six transmembrane helices. Many members of the ABC transporter family (pfam00005) have two such regions.	GO:0051607|defense response to virus;GO:0010107|potassium ion import;GO:0006813|potassium ion transport;GO:0042493|response to drug;GO:0055085|transmembrane transport;	GO:0008282|ATP-sensitive potassium channel complex;GO:0005886|plasma membrane;GO:0042383|sarcolemma;GO:0030017|sarcomere;	GO:0005524|ATP binding;GO:0042626|ATPase activity, coupled to transmembrane movement of substances;GO:0043225|anion transmembrane-transporting ATPase activity;GO:0044325|ion channel binding;GO:0005267|potassium channel activity;GO:0015459|potassium channel regulator activity;GO:0008281|sulfonylurea receptor activity;GO:0005215|transporter activity;	K05033	ABCC9, SUR2; ATP-binding cassette subfamily C (CFTR/MRP) member 9
bta_circ_0003986	6	6	0	2.33979	0	0	0	4.30951	0.0317929	NA	up	yes	NC_037332.1:95349789..95350237:+	gene7213	gi|741927569|ref|XP_005207028.2|	2833	0	PREDICTED: phospholipase B-like 1 isoform X1 [Bos taurus]	gi|982926708|ref|XM_005206971.3|	2432	0	PREDICTED: Bos taurus phospholipase B domain containing 1 (PLBD1), transcript variant X1, mRNA	Q9GL30	952	0	Phospholipase B-like 1	.	.	.	.	pfam04916	Phospholip_B	Phospholipase B. Phospholipase B (PLB) catalyses the hydrolytic cleavage of both acylester bonds of glycerophospholipids. This family of PLB enzymes has been identified in mammals, flies and nematodes but not in yeast. In Drosophila this protein was named LAMA for laminin ancestor since it is expressed in the neuronal and glial precursors that surround the lamina.	GO:0016042|lipid catabolic process;	GO:0005615|extracellular space;GO:0005764|lysosome;	GO:0016787|hydrolase activity;	.	.
bta_circ_0004020	0	0	0	2.03135	7	0	3	-4.24036	0.0352613	NA	down	yes	NC_037333.1:102070207..102093416:-	gene8643	gi|296486379|tpg|DAA28492.1|	3302	0	TPA: KIAA1378 protein-like [Bos taurus]	gi|982928797|ref|XM_005208211.3|	5337	0	PREDICTED: Bos taurus AF4/FMR2 family member 1 (AFF1), transcript variant X1, mRNA	Q9P2G9	1167	0	Kelch-like protein 8	.	.	.	.	pfam07707	BACK	BTB And C-terminal Kelch. This domain is found associated with pfam00651 and pfam01344. The BACK domain is found juxtaposed to the BTB domain; they are separated by as little as two residues. This family appears to be closely related to the BTB domain (Finn RD, personal observation).	GO:0016567|protein ubiquitination;GO:0006511|ubiquitin-dependent protein catabolic process;	GO:0031463|Cul3-RING ubiquitin ligase complex;GO:0005654|nucleoplasm;	.	K10446	KLHL8; kelch-like protein 8
bta_circ_0004027	0	0	4	5.55799	12	8	8	-2.85653	0.0306371	NA	down	yes	NC_037333.1:102822482..102828861:+	gene8658	gi|965943289|ref|XP_004010034.2|	2445	0	PREDICTED: protein phosphatase 2, regulatory subunit B, gamma isoform X2 [Ovis aries]	gi|982983596|ref|XM_015463829.1|	3929	0	PREDICTED: Bos taurus protein phosphatase 2 regulatory subunit B, gamma (PPP2R2C), transcript variant X2, mRNA	Q9Y2T4	909	0	Serine/threonine-protein phosphatase 2A 55 kDa regulatory subunit B gamma isoform	SPAC227.07c	464	4e-149	COG5170	pfam00400	WD40	WD domain, G-beta repeat.	GO:0032502|developmental process;GO:0000278|mitotic cell cycle;GO:0070262|peptidyl-serine dephosphorylation;	GO:0005829|cytosol;GO:0000159|protein phosphatase type 2A complex;	GO:0019888|protein phosphatase regulator activity;	K04354	PPP2R2; serine/threonine-protein phosphatase 2A regulatory subunit B
bta_circ_0004060	0	27	16	4.95768	0	0	2	3.20439	0.0332785	NA	up	yes	NC_037333.1:114390080..114415690:-	gene8750	gi|594036825|ref|XP_006043061.1|	3180	0	PREDICTED: actin-binding LIM protein 2 isoform X3 [Bubalus bubalis]	gi|982983940|ref|XM_010798038.2|	3527	0	PREDICTED: Bos taurus actin binding LIM protein family member 2 (ABLIM2), transcript variant X1, mRNA	Q6H8Q1	954	0	Actin-binding LIM protein 2	.	.	.	.	pfam00412	LIM	LIM domain. This family represents two copies of the LIM structural domain.	GO:0030036|actin cytoskeleton organization;GO:0006351|transcription, DNA-templated;	GO:0015629|actin cytoskeleton;GO:0005737|cytoplasm;	GO:0003779|actin binding;GO:0046872|metal ion binding;	K07520	ABLIM; actin-binding LIM protein
bta_circ_0004064	6	184	52	32.3686	7	16	16	1.96289	0.00785851	0.229596	up	yes	NC_037333.1:115815774..115823274:-	gene8778	gi|528953802|ref|XP_005208290.1|	3415	0	PREDICTED: alpha-adducin isoform X4 [Bos taurus]	gi|982928862|ref|XM_005208233.3|	2311	0	PREDICTED: Bos taurus adducin 1 (ADD1), transcript variant X7, mRNA	P35611	1108	0	Alpha-adducin	CC1201	176	2e-47	COG0235	pfam00596	Aldolase_II	Class II Aldolase and Adducin N-terminal domain. This family includes class II aldolases and adducins which have not been ascribed any enzymatic function.	GO:0030036|actin cytoskeleton organization;GO:0051017|actin filament bundle assembly;GO:0051016|barbed-end actin filament capping;GO:0000902|cell morphogenesis;GO:0006884|cell volume homeostasis;GO:0071277|cellular response to calcium ion;GO:0030218|erythrocyte differentiation;GO:0020027|hemoglobin metabolic process;GO:0048873|homeostasis of number of cells within a tissue;GO:0001701|in utero emb…	GO:0005913|cell-cell adherens junction;GO:0005737|cytoplasm;GO:0005829|cytosol;GO:0008290|F-actin capping protein complex;GO:0005925|focal adhesion;GO:0016604|nuclear body;GO:0005654|nucleoplasm;GO:0005634|nucleus;GO:0005886|plasma membrane;	GO:0003779|actin binding;GO:0051015|actin filament binding;GO:0045296|cadherin binding;GO:0005516|calmodulin binding;GO:0046982|protein heterodimerization activity;GO:0042803|protein homodimerization activity;GO:0003723|RNA binding;GO:0030507|spectrin binding;GO:0005198|structural molecule activity;GO:0008134|transcription factor binding;	K18622	ADD; adducin
bta_circ_0004138	5	0	5	2.10689	0	0	0	4.14934	0.0406319	NA	up	yes	NC_037333.1:22256852..22302423:-	gene8026	gi|742158574|ref|XP_010846583.1|	4733	0	PREDICTED: nuclear factor NF-kappa-B p105 subunit isoform X1 [Bison bison bison]	gi|157279381|gb|BC153232.1|	3710	0	Bos taurus nuclear factor of kappa light polypeptide gene enhancer in B-cells 1, mRNA (cDNA clone MGC:159793 IMAGE:8566028), complete cds	Q6F3J0	1665	0	Nuclear factor NF-kappa-B p105 subunit	all2748	73.6	1e-12	COG0666	pfam00554	RHD	Rel homology domain (RHD). Proteins containing the Rel homology domain (RHD) are eukaryotic transcription factors. The RHD is composed of two structural domains. This is the N-terminal domain that is similar to that found in P53. The C-terminal domain has an immunoglobulin-like fold (See pfam01833) that binds to DNA.	GO:0007249|I-kappaB kinase/NF-kappaB signaling;GO:0006954|inflammatory response;GO:0045087|innate immune response;GO:0000122|negative regulation of transcription from RNA polymerase II promoter;GO:0038061|NIK/NF-kappaB signaling;GO:0045944|positive regulation of transcription from RNA polymerase II promoter;GO:0045893|positive regulation of transcription, DNA-templated;GO:0034097|response to cyto…	GO:0005829|cytosol;GO:0033256|I-kappaB/NF-kappaB complex;GO:0005634|nucleus;	GO:0003682|chromatin binding;GO:0003700|transcription factor activity, sequence-specific DNA binding;GO:0000977|RNA polymerase II regulatory region sequence-specific DNA binding;GO:0000981|RNA polymerase II transcription factor activity, sequence-specific DNA binding;GO:0044212|transcription regulatory region DNA binding;	K02580	NFKB1; nuclear factor NF-kappa-B p105 subunit
bta_circ_0004169	7	22	21	30.1832	40	62	37	-1.73407	0.00307231	0.130242	down	yes	NC_037333.1:2640524..2663368:+	gene7859	gi|375312545|ref|NP_001069120.2|	1392	0	H/ACA ribonucleoprotein complex non-core subunit NAF1 [Bos taurus]	gi|375312544|ref|NM_001075652.2|	1916	0	Bos taurus nuclear assembly factor 1 ribonucleoprotein (NAF1), mRNA	Q96HR8	471	6e-158	H/ACA ribonucleoprotein complex non-core subunit NAF1	.	.	.	.	pfam04410	Gar1	Gar1/Naf1 RNA binding region. Gar1 is a small nucleolar RNP that is required for pre-mRNA processing and pseudouridylation. It is co-immunoprecipitated with the H/ACA families of snoRNAs. This family represents the conserved central region of Gar1. This region is necessary and sufficient for normal cell growth, and specifically binds two snoRNAs snR10 and snR30. This region is also necessary for …	GO:0000493|box H/ACA snoRNP assembly;GO:0051973|positive regulation of telomerase activity;GO:0032212|positive regulation of telomere maintenance via telomerase;GO:1904358|positive regulation of telomere maintenance via telomere lengthening;GO:0042254|ribosome biogenesis;GO:0043489|RNA stabilization;GO:0000454|snoRNA guided rRNA pseudouridine synthesis;	GO:0005737|cytoplasm;GO:0005634|nucleus;GO:0005732|small nucleolar ribonucleoprotein complex;	GO:0003723|RNA binding;GO:0070034|telomeric RNA binding;	K14763	NAF1; H/ACA ribonucleoprotein complex non-core subunit NAF1
bta_circ_0004174	0	13	10	2.50821	0	0	0	4.53022	0.0220794	NA	up	yes	NC_037333.1:29380709..29391726:-	gene8083	gi|528952494|ref|XP_005207775.1|	2782	0	PREDICTED: bone morphogenetic protein receptor type-1B isoform X2 [Bos taurus]	gi|982927970|ref|XM_010805972.2|	5815	0	PREDICTED: Bos taurus bone morphogenetic protein receptor type IB (BMPR1B), transcript variant X7, mRNA	O00238	1015	0	Bone morphogenetic protein receptor type-1B	SP1732_1	77	1e-13	COG0515	pfam00069	Pkinase	Protein kinase domain.	GO:0030509|BMP signaling pathway;GO:0001502|cartilage condensation;GO:0071773|cellular response to BMP stimulus;GO:0002063|chondrocyte development;GO:0009953|dorsal/ventral pattern formation;GO:0060350|endochondral bone morphogenesis;GO:0001654|eye development;GO:0006954|inflammatory response;GO:0035108|limb morphogenesis;GO:1902731|negative regulation of chondrocyte proliferation;GO:0001550|ovar…	GO:0030425|dendrite;GO:1990712|HFE-transferrin receptor complex;GO:0005887|integral component of plasma membrane;GO:0043025|neuronal cell body;GO:0005886|plasma membrane;GO:0043235|receptor complex;	GO:0005524|ATP binding;GO:0046872|metal ion binding;GO:0004674|protein serine/threonine kinase activity;GO:0046332|SMAD binding;GO:0005025|transforming growth factor beta receptor activity, type I;GO:0004675|transmembrane receptor protein serine/threonine kinase activity;	K13578	BMPR1B, ALK6; bone morphogenetic protein receptor type-1B [EC:2.7.11.30]
bta_circ_0004185	0	14	4	1.84276	0	0	0	4.06689	0.0458319	NA	up	yes	NC_037333.1:35734619..35827231:+	gene8104	gi|528952568|ref|XP_005207808.1|	3183	0	PREDICTED: protein FAM13A isoform X7 [Bos taurus]	gi|742203465|ref|XM_010860162.1|	5095	0	PREDICTED: Bison bison bison family with sequence similarity 13, member A (FAM13A), transcript variant X8, mRNA	Q8HYW0	1190	0	Protein FAM13A	.	.	.	.	pfam09030	Creb_binding	Creb binding. The Creb binding domain assumes a structure comprising of three alpha-helices which pack in a bundle, exposing a hydrophobic groove between alpha-1 and alpha-3 within which complimentary domains found in the protein 'activator for thyroid hormone and retinoid receptors' (ACTR) can dock. Docking of these domains is required for the recruitment of RNA polymerase II and the basal trans…	.	.	.	.	.
bta_circ_0004190	0	0	2	3.70208	7	8	5	-3.11011	0.03754	NA	down	yes	NC_037333.1:35966076..35975330:+	gene8104	gi|528952568|ref|XP_005207808.1|	3183	0	PREDICTED: protein FAM13A isoform X7 [Bos taurus]	gi|742203465|ref|XM_010860162.1|	5095	0	PREDICTED: Bison bison bison family with sequence similarity 13, member A (FAM13A), transcript variant X8, mRNA	Q8HYW0	1190	0	Protein FAM13A	.	.	.	.	pfam09030	Creb_binding	Creb binding. The Creb binding domain assumes a structure comprising of three alpha-helices which pack in a bundle, exposing a hydrophobic groove between alpha-1 and alpha-3 within which complimentary domains found in the protein 'activator for thyroid hormone and retinoid receptors' (ACTR) can dock. Docking of these domains is required for the recruitment of RNA polymerase II and the basal trans…	.	.	.	.	.
bta_circ_0004207	0	0	0	2.16921	0	11	4	-4.40086	0.0273295	NA	down	yes	NC_037333.1:37490708..37506353:-	Null	.	.	.	.	.	.	.	.	.	.	.	.	.	.	.	.	.	.	.	.	.	.	.	.
bta_circ_0004208	0	17	11	3.0166	0	0	0	4.79808	0.0136757	NA	up	yes	NC_037333.1:37491609..37496958:-	Null	.	.	.	.	.	.	.	.	.	.	.	.	.	.	.	.	.	.	.	.	.	.	.	.
bta_circ_0004220	0	3	4	8.61192	14	7	22	-2.91542	0.00738321	0.218664	down	yes	NC_037333.1:42028769..42079755:-	gene8139	gi|741929656|ref|XP_010804350.1|	6277	0	PREDICTED: adhesion G protein-coupled receptor A3 [Bos taurus]	gi|982983114|ref|XM_015463732.1|	4583	0	PREDICTED: Bos taurus adhesion G protein-coupled receptor A3 (ADGRA3), mRNA	Q8IWK6	2312	0	Adhesion G protein-coupled receptor A3	.	.	.	.	pfam13855	LRR_8	Leucine rich repeat.	GO:0007166|cell surface receptor signaling pathway;GO:0007186|G-protein coupled receptor signaling pathway;	GO:0009897|external side of plasma membrane;GO:0016021|integral component of membrane;	GO:0004930|G-protein coupled receptor activity;	K08462	GPR125; G protein-coupled receptor 125
bta_circ_0004225	5	50	34	40.5583	38	82	62	-1.43291	0.0119879	0.280128	down	yes	NC_037333.1:42042573..42079755:-	gene8139	gi|741929656|ref|XP_010804350.1|	6277	0	PREDICTED: adhesion G protein-coupled receptor A3 [Bos taurus]	gi|982983114|ref|XM_015463732.1|	4583	0	PREDICTED: Bos taurus adhesion G protein-coupled receptor A3 (ADGRA3), mRNA	Q8IWK6	2312	0	Adhesion G protein-coupled receptor A3	.	.	.	.	pfam13855	LRR_8	Leucine rich repeat.	GO:0007166|cell surface receptor signaling pathway;GO:0007186|G-protein coupled receptor signaling pathway;	GO:0009897|external side of plasma membrane;GO:0016021|integral component of membrane;	GO:0004930|G-protein coupled receptor activity;	K08462	GPR125; G protein-coupled receptor 125
bta_circ_0004268	2	19	5	3.03568	0	0	0	4.91423	0.0103999	NA	up	yes	NC_037333.1:45335391..45335961:-	gene8165	gi|330864722|ref|NP_001193485.1|	5815	0	protein sel-1 homolog 3 [Bos taurus]	gi|359751363|ref|NM_001206556.2|	4392	0	Bos taurus sel-1 suppressor of lin-12-like 3 (C. elegans) (SEL1L3), mRNA	Q68CR1	2053	0	Protein sel-1 homolog 3	STM0654	70.1	1e-11	COG0790	pfam08238	Sel1	Sel1 repeat. This short repeat is found in the Sel1 protein. It is related to TPR repeats.	.	GO:0016021|integral component of membrane;GO:0005654|nucleoplasm;GO:0005634|nucleus;	.	.	.
bta_circ_0004279	0	10	9	2.09522	0	0	0	4.26493	0.0340047	NA	up	yes	NC_037333.1:46076428..46097099:+	gene8175	gi|116004097|ref|NP_001070406.1|	2699	0	TBC1 domain family member 19 [Bos taurus]	gi|116004096|ref|NM_001076938.1|	2712	0	Bos taurus TBC1 domain family member 19 (TBC1D19), mRNA	Q8N5T2	1022	0	TBC1 domain family member 19	.	.	.	.	pfam00566	RabGAP-TBC	Rab-GTPase-TBC domain. Identification of a TBC domain in GYP6_YEAST and GYP7_YEAST, which are GTPase activator proteins of yeast Ypt6 and Ypt7, implies that these domains are GTPase activator proteins of Rab-like small GTPases.	.	.	GO:0005096|GTPase activator activity;	.	.
bta_circ_0004286	3	6	10	2.72416	0	0	0	4.75591	0.0139848	NA	up	yes	NC_037333.1:4641773..4704816:+	gene7874	gi|742195860|ref|XP_010856614.1|	3029	0	PREDICTED: PR domain zinc finger protein 5 isoform X1 [Bison bison bison]	gi|982927693|ref|XM_015471479.1|	6125	0	PREDICTED: Bos taurus PR domain containing 5 (PRDM5), transcript variant X4, mRNA	Q9NQX1	1070	0	PR domain zinc finger protein 5	.	.	.	.	pfam13465	zf-H2C2_2	Zinc-finger double domain.	GO:1990830|cellular response to leukemia inhibitory factor;GO:0016575|histone deacetylation;GO:0051567|histone H3-K9 methylation;GO:0000278|mitotic cell cycle;GO:0000122|negative regulation of transcription from RNA polymerase II promoter;GO:0045892|negative regulation of transcription, DNA-templated;GO:0006351|transcription, DNA-templated;	GO:0016604|nuclear body;GO:0005730|nucleolus;GO:0005634|nucleus;	GO:0046872|metal ion binding;GO:0008168|methyltransferase activity;GO:0070491|repressing transcription factor binding;GO:0000978|RNA polymerase II core promoter proximal region sequence-specific DNA binding;GO:0000981|RNA polymerase II transcription factor activity, sequence-specific DNA binding;GO:0043565|sequence-specific DNA binding;GO:0044212|transcription regulatory region DNA binding;GO:000…	.	.
bta_circ_0004301	5	6	7	2.93288	0	0	0	4.84028	0.0118614	NA	up	yes	NC_037333.1:57410882..57412352:+	gene8206	gi|528952773|ref|XP_005207892.1|	6258	0	PREDICTED: TBC1 domain family member 1 isoform X1 [Bos taurus]	gi|742173327|ref|XM_010852415.1|	5586	0	PREDICTED: Bison bison bison TBC1 (tre-2/USP6, BUB2, cdc16) domain family, member 1 (TBC1D1), transcript variant X1, mRNA	Q60949	2103	0	TBC1 domain family member 1	.	.	.	.	pfam00566	RabGAP-TBC	Rab-GTPase-TBC domain. Identification of a TBC domain in GYP6_YEAST and GYP7_YEAST, which are GTPase activator proteins of yeast Ypt6 and Ypt7, implies that these domains are GTPase activator proteins of Rab-like small GTPases.	GO:0090630|activation of GTPase activity;GO:0006886|intracellular protein transport;GO:0032880|regulation of protein localization;GO:0031338|regulation of vesicle fusion;	GO:0005829|cytosol;GO:0012505|endomembrane system;GO:0005622|intracellular;GO:0005634|nucleus;	GO:0005096|GTPase activator activity;GO:0017137|Rab GTPase binding;	K18341	TBC1D1; TBC1 domain family member 1
bta_circ_0004351	0	0	0	1.79234	3	2	5	-4.25025	0.0329436	NA	down	yes	NC_037333.1:6097922..6119588:-	gene7890	gi|62752057|ref|NP_001015676.1|	1164	3e-156	myozenin-2 [Bos taurus]	gi|982927752|ref|XM_005207588.3|	1245	0	PREDICTED: Bos taurus myozenin 2 (MYOZ2), transcript variant X1, mRNA	Q5E9V3	452	1e-157	Myozenin-2	.	.	.	.	pfam05556	Calsarcin	Calcineurin-binding protein (Calsarcin). This family consists of several mammalian calcineurin-binding proteins. The calcium- and calmodulin-dependent protein phosphatase calcineurin has been implicated in the transduction of signals that control the hypertrophy of cardiac muscle and slow fibre gene expression in skeletal muscle. Calsarcin-1 and calsarcin-2 are expressed in developing cardiac and…	GO:0030239|myofibril assembly;	GO:0015629|actin cytoskeleton;GO:0030018|Z disc;	GO:0003779|actin binding;GO:0051373|FATZ binding;GO:0031433|telethonin binding;	.	.
bta_circ_0004352	30	11	118	123.775	164	239	181	-1.91115	0.0291992	0.423219	down	yes	NC_037333.1:6105778..6119588:-	gene7890	gi|62752057|ref|NP_001015676.1|	1164	3e-156	myozenin-2 [Bos taurus]	gi|982927752|ref|XM_005207588.3|	1245	0	PREDICTED: Bos taurus myozenin 2 (MYOZ2), transcript variant X1, mRNA	Q5E9V3	452	1e-157	Myozenin-2	.	.	.	.	pfam05556	Calsarcin	Calcineurin-binding protein (Calsarcin). This family consists of several mammalian calcineurin-binding proteins. The calcium- and calmodulin-dependent protein phosphatase calcineurin has been implicated in the transduction of signals that control the hypertrophy of cardiac muscle and slow fibre gene expression in skeletal muscle. Calsarcin-1 and calsarcin-2 are expressed in developing cardiac and…	GO:0030239|myofibril assembly;	GO:0015629|actin cytoskeleton;GO:0030018|Z disc;	GO:0003779|actin binding;GO:0051373|FATZ binding;GO:0031433|telethonin binding;	.	.
bta_circ_0004354	0	0	2	3.976	6	13	4	-3.22502	0.0290928	NA	down	yes	NC_037333.1:6105778..6122837:-	gene7890	gi|62752057|ref|NP_001015676.1|	1164	3e-156	myozenin-2 [Bos taurus]	gi|982927752|ref|XM_005207588.3|	1245	0	PREDICTED: Bos taurus myozenin 2 (MYOZ2), transcript variant X1, mRNA	Q5E9V3	452	1e-157	Myozenin-2	.	.	.	.	pfam05556	Calsarcin	Calcineurin-binding protein (Calsarcin). This family consists of several mammalian calcineurin-binding proteins. The calcium- and calmodulin-dependent protein phosphatase calcineurin has been implicated in the transduction of signals that control the hypertrophy of cardiac muscle and slow fibre gene expression in skeletal muscle. Calsarcin-1 and calsarcin-2 are expressed in developing cardiac and…	GO:0030239|myofibril assembly;	GO:0015629|actin cytoskeleton;GO:0030018|Z disc;	GO:0003779|actin binding;GO:0051373|FATZ binding;GO:0031433|telethonin binding;	.	.
bta_circ_0004355	0	0	0	3.93456	7	9	7	-5.46326	0.00296463	NA	down	yes	NC_037333.1:6114228..6119588:-	gene7890	gi|62752057|ref|NP_001015676.1|	1164	3e-156	myozenin-2 [Bos taurus]	gi|982927752|ref|XM_005207588.3|	1245	0	PREDICTED: Bos taurus myozenin 2 (MYOZ2), transcript variant X1, mRNA	Q5E9V3	452	1e-157	Myozenin-2	.	.	.	.	pfam05556	Calsarcin	Calcineurin-binding protein (Calsarcin). This family consists of several mammalian calcineurin-binding proteins. The calcium- and calmodulin-dependent protein phosphatase calcineurin has been implicated in the transduction of signals that control the hypertrophy of cardiac muscle and slow fibre gene expression in skeletal muscle. Calsarcin-1 and calsarcin-2 are expressed in developing cardiac and…	GO:0030239|myofibril assembly;	GO:0015629|actin cytoskeleton;GO:0030018|Z disc;	GO:0003779|actin binding;GO:0051373|FATZ binding;GO:0031433|telethonin binding;	.	.
bta_circ_0004411	2	10	11	13.8573	27	12	20	-1.76551	0.0357937	0.43973	down	yes	NC_037333.1:67740025..67771188:+	gene8306	gi|478489472|ref|XP_004419114.1|	1122	5e-136	PREDICTED: DCN1-like protein 4 isoform X3 [Ceratotherium simum simum]	gi|982928392|ref|XM_015471619.1|	3938	0	PREDICTED: Bos taurus defective in cullin neddylation 1 domain containing 4 (DCUN1D4), transcript variant X4, mRNA	Q92564	435	6e-137	DCN1-like protein 4	.	.	.	.	pfam03556	Cullin_binding	Cullin binding. This domain binds to cullins and to Rbx-1, components of an E3 ubiquitin ligase complex for neddylation. Neddylation is the process by which the C-terminal glycine of the ubiquitin-like protein Nedd8 is covalently linked to lysine residues in a protein through an isopeptide bond. The structure of this domain is composed entirely of alpha helices.	GO:0051443|positive regulation of ubiquitin-protein transferase activity;GO:0045116|protein neddylation;	GO:0005634|nucleus;GO:0000151|ubiquitin ligase complex;	GO:0097602|cullin family protein binding;GO:0031624|ubiquitin conjugating enzyme binding;GO:0032182|ubiquitin-like protein binding;	K17824	DCUN1D4_5; DCN1-like protein 4/5
bta_circ_0004413	0	0	0	2.6204	5	5	5	-4.8517	0.0112761	NA	down	yes	NC_037333.1:67749051..67771188:+	gene8306	gi|478489472|ref|XP_004419114.1|	1122	5e-136	PREDICTED: DCN1-like protein 4 isoform X3 [Ceratotherium simum simum]	gi|982928392|ref|XM_015471619.1|	3938	0	PREDICTED: Bos taurus defective in cullin neddylation 1 domain containing 4 (DCUN1D4), transcript variant X4, mRNA	Q92564	435	6e-137	DCN1-like protein 4	.	.	.	.	pfam03556	Cullin_binding	Cullin binding. This domain binds to cullins and to Rbx-1, components of an E3 ubiquitin ligase complex for neddylation. Neddylation is the process by which the C-terminal glycine of the ubiquitin-like protein Nedd8 is covalently linked to lysine residues in a protein through an isopeptide bond. The structure of this domain is composed entirely of alpha helices.	GO:0051443|positive regulation of ubiquitin-protein transferase activity;GO:0045116|protein neddylation;	GO:0005634|nucleus;GO:0000151|ubiquitin ligase complex;	GO:0097602|cullin family protein binding;GO:0031624|ubiquitin conjugating enzyme binding;GO:0032182|ubiquitin-like protein binding;	K17824	DCUN1D4_5; DCN1-like protein 4/5
bta_circ_0004421	68	51	52	41.2004	23	16	15	1.64718	0.0114472	0.271965	up	yes	NC_037333.1:69042728..69043607:-	gene8324	gi|136256122|ref|NP_001069702.2|	3608	0	E3 ubiquitin-protein ligase LNX [Bos taurus]	gi|982928395|ref|XM_005207970.3|	3286	0	PREDICTED: Bos taurus ligand of numb-protein X 1, E3 ubiquitin protein ligase (LNX1), transcript variant X2, mRNA	Q8TBB1	1254	0	E3 ubiquitin-protein ligase LNX	.	.	.	.	pfam00595	PDZ	PDZ domain (Also known as DHR or GLGF). PDZ domains are found in diverse signaling proteins.	GO:0051260|protein homooligomerization;GO:0006511|ubiquitin-dependent protein catabolic process;	GO:0005737|cytoplasm;	GO:0046872|metal ion binding;GO:0030165|PDZ domain binding;GO:0004842|ubiquitin-protein transferase activity;	K10692	LNX1_2; ligand of Numb protein X 1/2 [EC:2.3.2.27]
bta_circ_0004453	5	4	23	19.7729	33	37	17	-1.60025	0.044396	0.456494	down	yes	NC_037333.1:83251905..83271930:-	gene8403	gi|528953248|ref|XP_005208087.1|	4601	0	PREDICTED: centromere protein C isoform X1 [Bos taurus]	gi|982928513|ref|XM_005208030.3|	3385	0	PREDICTED: Bos taurus centromere protein C (CENPC), transcript variant X1, mRNA	Q03188	1075	0	Centromere protein C	.	.	.	.	pfam15622	CENP_C_N	Kinetochore assembly subunit CENP-C N-terminal. CENP-C is a vertebrate family that forms a core component of the centromeric chromatin. On depletion of CENP-C proper formation of both centromeres and kinetochores is prevented. The N-terminal of CENP-C is necessary for recruitment of some but not all components of the Mis12 complex of the kinetochore.	GO:0051315|attachment of mitotic spindle microtubules to kinetochore;GO:0051455|attachment of spindle microtubules to kinetochore involved in homologous chromosome segregation;GO:0051301|cell division;GO:0034080|CENP-A containing nucleosome assembly;GO:0007059|chromosome segregation;GO:0051382|kinetochore assembly;GO:0000278|mitotic cell cycle;	GO:0032154|cleavage furrow;GO:0000778|condensed nuclear chromosome kinetochore;GO:0000780|condensed nuclear chromosome, centromeric region;GO:0005829|cytosol;GO:0090543|Flemming body;GO:0045171|intercellular bridge;GO:0000776|kinetochore;GO:0030496|midbody;GO:0016604|nuclear body;GO:0031618|nuclear pericentric heterochromatin;GO:0005654|nucleoplasm;GO:0005721|pericentric heterochromatin;	GO:0019237|centromeric DNA binding;GO:0003677|DNA binding;	K11497	CENPC; centromere protein C
bta_circ_0004465	0	0	0	2.43036	7	3	3	-4.70227	0.0151846	NA	down	yes	NC_037333.1:84112810..84114156:+	gene8418	gi|114051698|ref|NP_001039985.1|	1826	0	YTH domain-containing protein 1 [Bos taurus]	gi|742091950|ref|XM_010833728.1|	3301	0	PREDICTED: Bison bison bison YTH domain containing 1 (YTHDC1), transcript variant X2, mRNA	Q96MU7	689	0	YTH domain-containing protein 1	.	.	.	.	pfam04146	YTH	YT521-B-like domain. A protein of the YTH family has been shown to selectively remove transcripts of meiosis-specific genes expressed in mitotic cells. It has been speculated that in higher eukaryotic YTH-family members may be involved in similar mechanisms to suppress gene regulation during gametogenesis or general silencing. The rat protein YT521-B is a tyrosine-phosphorylated nuclear protein, …	GO:0006376|mRNA splice site selection;GO:0010608|posttranscriptional regulation of gene expression;GO:0048024|regulation of mRNA splicing, via spliceosome;	GO:0016607|nuclear speck;GO:0005654|nucleoplasm;GO:0005634|nucleus;GO:0005886|plasma membrane;	GO:1990247|N6-methyladenosine-containing RNA binding;GO:0003723|RNA binding;	.	.
bta_circ_0004556	0	0	0	2.12081	7	2	2	-4.46896	0.0232004	NA	down	yes	NC_037333.1:97846353..97855495:+	gene8608	gi|528953642|ref|XP_005208232.1|	1874	0	PREDICTED: COP9 signalosome complex subunit 4 isoform X1 [Bos taurus]	gi|742150484|ref|XM_010845948.1|	1597	0	PREDICTED: Bison bison bison COP9 signalosome subunit 4 (COPS4), transcript variant X2, mRNA	Q3SZA0	689	0	COP9 signalosome complex subunit 4	.	.	.	.	pfam01399	PCI	PCI domain. This domain has also been called the PINT motif (Proteasome, Int-6, Nip-1 and TRIP-15).	GO:0000338|protein deneddylation;	GO:0030054|cell junction;GO:0008180|COP9 signalosome;GO:0005829|cytosol;GO:0008021|synaptic vesicle;	.	K12178	COPS4, CSN4; COP9 signalosome complex subunit 4
bta_circ_0004565	0	0	0	2.41379	3	8	4	-4.73359	0.0142133	NA	down	yes	NC_037333.1:98214973..98220276:-	gene8619	gi|742150513|ref|XP_010844257.1|	4975	0	PREDICTED: helicase POLQ-like isoform X1 [Bison bison bison]	gi|742150512|ref|XM_010845955.1|	4021	0	PREDICTED: Bison bison bison helicase, POLQ-like (HELQ), transcript variant X1, mRNA	Q8TDG4	1699	0	Helicase POLQ-like	MA3203	209	3e-55	COG1204	pfam00270	DEAD	DEAD/DEAH box helicase. Members of this family include the DEAD and DEAH box helicases. Helicases are involved in unwinding nucleic acids. The DEAD box helicases are involved in various aspects of RNA metabolizm, including nuclear transcription, pre mRNA splicing, ribosome biogenesis, nucleocytoplasmic transport, translation, RNA decay and organellar gene expression.	GO:0000724|double-strand break repair via homologous recombination;GO:0010501|RNA secondary structure unwinding;	GO:0005737|cytoplasm;GO:0005730|nucleolus;	GO:0005524|ATP binding;GO:0004004|ATP-dependent RNA helicase activity;GO:0003677|DNA binding;	K19178	HELQ; POLQ-like helicase [EC:3.6.4.12]
bta_circ_0004591	0	0	0	2.63946	2	6	8	-4.85141	0.0114192	NA	down	yes	NC_037334.1:102156189..102161566:+	gene10719	gi|741934744|ref|XP_010805948.1|	5607	0	PREDICTED: inositol hexakisphosphate and diphosphoinositol-pentakisphosphate kinase 2 isoform X13 [Bos taurus]	gi|803261616|ref|XR_001031240.1|	3861	0	PREDICTED: Ovis aries musimon diphosphoinositol pentakisphosphate kinase 2 (PPIP5K2), transcript variant X23, misc_RNA	O43314	2118	0	Inositol hexakisphosphate and diphosphoinositol-pentakisphosphate kinase 2	.	.	.	.	pfam00328	His_Phos_2	Histidine phosphatase superfamily (branch 2). The histidine phosphatase superfamily is so named because catalysis centres on a conserved His residue that is transiently phosphorylated during the catalytic cycle. Other conserved residues contribute to a 'phosphate pocket' and interact with the phospho group of substrate before, during and after its transfer to the His residue. Structure and sequen…	GO:0006020|inositol metabolic process;GO:0032958|inositol phosphate biosynthetic process;GO:0043647|inositol phosphate metabolic process;	GO:0005829|cytosol;	GO:0005524|ATP binding;GO:0033857|diphosphoinositol-pentakisphosphate kinase activity;GO:0000829|inositol heptakisphosphate kinase activity;GO:0052723|inositol hexakisphosphate 1-kinase activity;GO:0052724|inositol hexakisphosphate 3-kinase activity;GO:0000832|inositol hexakisphosphate 5-kinase activity;GO:0000828|inositol hexakisphosphate kinase activity;GO:0000827|inositol-1,3,4,5,6-pentakispho…	K13024	PPIP5K, VIP; inositol-hexakisphosphate/diphosphoinositol-pentakisphosphate 1-kinase [EC:2.7.4.24]
bta_circ_0004595	0	0	0	2.284	2	2	9	-4.5943	0.0187048	NA	down	yes	NC_037334.1:107167018..107352844:-	gene10738	gi|965846881|ref|XP_014963067.1|	2018	0	PREDICTED: F-box/LRR-repeat protein 17 isoform X2 [Ovis aries musimon]	gi|594087999|ref|XM_006067398.1|	3434	0	PREDICTED: Bubalus bubalis F-box and leucine-rich repeat protein 17 (FBXL17), partial mRNA	Q9UF56	759	0	F-box/LRR-repeat protein 17	.	.	.	.	pfam12937	F-box-like	F-box-like. This is an F-box-like family.	.	.	.	K10283	FBXL17; F-box and leucine-rich repeat protein 17
bta_circ_0004600	0	5	0	6.65185	16	10	8	-3.10534	0.0132861	0.296129	down	yes	NC_037334.1:107326443..107495239:-	gene10738	gi|965846881|ref|XP_014963067.1|	2018	0	PREDICTED: F-box/LRR-repeat protein 17 isoform X2 [Ovis aries musimon]	gi|594087999|ref|XM_006067398.1|	3434	0	PREDICTED: Bubalus bubalis F-box and leucine-rich repeat protein 17 (FBXL17), partial mRNA	Q9UF56	759	0	F-box/LRR-repeat protein 17	.	.	.	.	pfam12937	F-box-like	F-box-like. This is an F-box-like family.	.	.	.	K10283	FBXL17; F-box and leucine-rich repeat protein 17
bta_circ_0004604	6	8	0	2.53058	0	0	0	4.4352	0.025977	NA	up	yes	NC_037334.1:107464046..107495239:-	gene10738	gi|965846881|ref|XP_014963067.1|	2018	0	PREDICTED: F-box/LRR-repeat protein 17 isoform X2 [Ovis aries musimon]	gi|594087999|ref|XM_006067398.1|	3434	0	PREDICTED: Bubalus bubalis F-box and leucine-rich repeat protein 17 (FBXL17), partial mRNA	Q9UF56	759	0	F-box/LRR-repeat protein 17	.	.	.	.	pfam12937	F-box-like	F-box-like. This is an F-box-like family.	.	.	.	K10283	FBXL17; F-box and leucine-rich repeat protein 17
bta_circ_0004616	24	124	124	40.2912	0	32	8	2.39264	0.039051	0.43973	up	yes	NC_037334.1:109741418..109746023:+	gene10755	gi|528908009|ref|XP_005198828.1|	2031	0	PREDICTED: solute carrier family 25 member 46 isoform X2 [Bos taurus]	gi|982985858|ref|XM_005198771.2|	4715	0	PREDICTED: Bos taurus solute carrier family 25 member 46 (SLC25A46), transcript variant X2, mRNA	Q96AG3	719	0	Solute carrier family 25 member 46	.	.	.	.	pfam00153	Mito_carr	Mitochondrial carrier protein.	GO:0090149|mitochondrial membrane fission;	GO:0016021|integral component of membrane;GO:0005741|mitochondrial outer membrane;GO:0005739|mitochondrion;	.	K03454	SLC25A46; solute carrier family 25, member 46
bta_circ_0004617	0	8	13	2.41166	0	0	0	4.4625	0.0247844	NA	up	yes	NC_037334.1:109741418..109756054:+	gene10755	gi|528908009|ref|XP_005198828.1|	2031	0	PREDICTED: solute carrier family 25 member 46 isoform X2 [Bos taurus]	gi|982985858|ref|XM_005198771.2|	4715	0	PREDICTED: Bos taurus solute carrier family 25 member 46 (SLC25A46), transcript variant X2, mRNA	Q96AG3	719	0	Solute carrier family 25 member 46	.	.	.	.	pfam00153	Mito_carr	Mitochondrial carrier protein.	GO:0090149|mitochondrial membrane fission;	GO:0016021|integral component of membrane;GO:0005741|mitochondrial outer membrane;GO:0005739|mitochondrion;	.	K03454	SLC25A46; solute carrier family 25, member 46
bta_circ_0004647	5	7	0	2.14062	0	0	0	4.19311	0.0379923	NA	up	yes	NC_037334.1:14421358..14421640:+	gene9376	gi|593715849|ref|XP_007104382.1|	442	4e-51	PREDICTED: ubiquitin-like protein 5 isoform X1 [Physeter catodon]	gi|982930282|ref|XM_015464956.1|	525	0	PREDICTED: Bos taurus ubiquitin like 5 (UBL5), transcript variant X1, mRNA	Q791B0	150	1e-45	Ubiquitin-like protein 5	.	.	.	.	pfam00240	ubiquitin	Ubiquitin family. This family contains a number of ubiquitin-like proteins: SUMO (smt3 homologue) Nedd8, Elongin B, Rub1, and Parkin. A number of them are thought to carry a distinctive five-residue motif termed the proteasome-interacting motif (PIM), which may have a biologically significant role in protein delivery to proteasomes and recruitment of proteasomes to transcription sites.	.	GO:0005737|cytoplasm;	.	.	.
bta_circ_0004664	0	0	0	2.76218	3	0	12	-4.71128	0.0162435	NA	down	yes	NC_037334.1:18389467..18390601:+	gene9569	gi|742218103|ref|XP_010826522.1|	3400	0	PREDICTED: DNA-binding protein RFX2 isoform X3 [Bison bison bison]	gi|742218102|ref|XM_010828220.1|	3685	0	PREDICTED: Bison bison bison regulatory factor X, 2 (influences HLA class II expression) (RFX2), transcript variant X3, mRNA	A6QLW9	1246	0	DNA-binding protein RFX2	.	.	.	.	pfam04589	RFX1_trans_act	RFX1 transcription activation region. The RFX family is a family of winged-helix DNA binding proteins. RFX1 is a regulatory factor essential for expression of MHC class II genes. This region is to found N terminal to the RFX DNA binding region (pfam02257) in some mammalian RFX proteins, and is thought to activate transcription when associated with DNA. Deletion analysis has identified the region …	GO:0001675|acrosome assembly;GO:1990830|cellular response to leukemia inhibitory factor;GO:0060271|cilium morphogenesis;GO:0045944|positive regulation of transcription from RNA polymerase II promoter;GO:0006357|regulation of transcription from RNA polymerase II promoter;GO:0007286|spermatid development;GO:0006351|transcription, DNA-templated;	GO:0005737|cytoplasm;GO:0005634|nucleus;	GO:0003700|transcription factor activity, sequence-specific DNA binding;GO:0000978|RNA polymerase II core promoter proximal region sequence-specific DNA binding;	K09173	RFX1_2_3; regulatory factor X 1/2/3
bta_circ_0004726	8	46	38	12.6361	5	0	0	3.34652	0.00169767	0.0847995	up	yes	NC_037334.1:25804926..25812952:-	gene9755	gi|803073562|ref|XP_012033566.1|	5615	0	PREDICTED: solute carrier family 12 member 2 isoform X1 [Ovis aries]	gi|741932906|ref|XM_005209086.2|	6805	0	PREDICTED: Bos taurus solute carrier family 12 (sodium/potassium/chloride transporter), member 2 (SLC12A2), transcript variant X1, mRNA	P55011	2058	0	Solute carrier family 12 member 2	SPBC18H10.16	261	3e-70	COG0531	pfam00324	AA_permease	Amino acid permease.	GO:0007568|aging;GO:0015696|ammonium transport;GO:0007214|gamma-aminobutyric acid signaling pathway;GO:0006972|hyperosmotic response;GO:0006811|ion transport;GO:0045795|positive regulation of cell volume;GO:0070634|transepithelial ammonium transport;GO:0030321|transepithelial chloride transport;	GO:0016324|apical plasma membrane;GO:0070062|extracellular exosome;GO:1903561|extracellular vesicle;GO:0005887|integral component of plasma membrane;GO:0016020|membrane;GO:0005886|plasma membrane;	GO:0008519|ammonium transmembrane transporter activity;GO:0019901|protein kinase binding;GO:0008511|sodium:potassium:chloride symporter activity;	K10951	SLC12A2, NKCC1; solute carrier family 12 (sodium/potassium/chloride transporter), member 2
bta_circ_0004731	0	11	7	10.2297	10	21	19	-1.86859	0.0493817	0.476348	down	yes	NC_037334.1:26432073..26453197:-	gene9759	gi|329664638|ref|NP_001192929.1|	1789	0	protein PRRC1 [Bos taurus]	gi|329664637|ref|NM_001206000.1|	2144	0	Bos taurus proline-rich coiled-coil 1 (PRRC1), mRNA	Q96M27	651	0	Protein PRRC1	.	.	.	.	pfam01931	NTPase_I-T	Protein of unknown function DUF84. The function of this prokaryotic protein family is unknown.	.	GO:0005794|Golgi apparatus;	.	.	.
bta_circ_0004751	0	0	0	2.561	7	0	6	-4.60943	0.0192648	NA	down	yes	NC_037334.1:2735442..2736286:-	Null	.	.	.	.	.	.	.	.	.	.	.	.	.	.	.	.	.	.	.	.	.	.	.	.
bta_circ_0004766	3	13	11	3.51873	0	0	0	5.13905	0.0064304	NA	up	yes	NC_037334.1:2737998..2743433:-	Null	.	.	.	.	.	.	.	.	.	.	.	.	.	.	.	.	.	.	.	.	.	.	.	.
bta_circ_0004783	0	0	0	1.80026	2	5	4	-4.28093	0.0312948	NA	down	yes	NC_037334.1:2793554..2867239:-	Null	.	.	.	.	.	.	.	.	.	.	.	.	.	.	.	.	.	.	.	.	.	.	.	.
bta_circ_0004875	0	0	0	2.13987	4	3	5	-4.53328	0.0204663	NA	down	yes	NC_037334.1:44617835..44642116:+	gene10130	gi|166795319|ref|NP_001107664.1|	4105	0	heat shock 70 kDa protein 4 [Bos taurus]	gi|274317530|ref|NM_001114192.2|	4839	0	Bos taurus heat shock protein family A (Hsp70) member 4 (HSPA4), mRNA	P34932	1553	0	Heat shock 70 kDa protein 4	YBR169c	449	3e-138	COG0443	pfam00012	HSP70	Hsp70 protein. Hsp70 chaperones help to fold many proteins. Hsp70 assisted folding involves repeated cycles of substrate binding and release. Hsp70 activity is ATP dependent. Hsp70 proteins are made up of two regions: the amino terminus is the ATPase domain and the carboxyl terminus is the substrate binding region.	GO:0051131|chaperone-mediated protein complex assembly;GO:0045040|protein import into mitochondrial outer membrane;GO:0006986|response to unfolded protein;	GO:0005829|cytosol;GO:0070062|extracellular exosome;	GO:0005524|ATP binding;	K09489	HSPA4; heat shock 70kDa protein 4
bta_circ_0004883	13	45	16	12.584	0	9	7	1.9188	0.0388216	0.43973	up	yes	NC_037334.1:45676307..45676607:-	gene10137	gi|440910465|gb|ELR60261.1|	1496	0	Voltage-dependent anion-selective channel protein 1, partial [Bos mutus]	gi|528956632|ref|XM_005209335.1|	1804	0	PREDICTED: Bos taurus voltage dependent anion channel 1 (VDAC1), transcript variant X3, mRNA	Q9TT15	577	0	Voltage-dependent anion-selective channel protein 1	.	.	.	.	pfam01459	Porin_3	Eukaryotic porin.	GO:0006820|anion transport;GO:0006915|apoptotic process;GO:0001662|behavioral fear response;GO:0007612|learning;GO:2000378|negative regulation of reactive oxygen species metabolic process;GO:0007270|neuron-neuron synaptic transmission;GO:1903146|regulation of mitophagy;	GO:0016020|membrane;GO:0045121|membrane raft;GO:0005741|mitochondrial outer membrane;GO:0005757|mitochondrial permeability transition pore complex;GO:0043209|myelin sheath;GO:0005886|plasma membrane;	GO:0000166|nucleotide binding;GO:0015288|porin activity;GO:0008308|voltage-gated anion channel activity;	K05862	VDAC1; voltage-dependent anion channel protein 1
bta_circ_0004895	35	80	32	24.5193	0	7	9	2.97092	0.000170256	0.0175283	up	yes	NC_037334.1:46847798..46848546:-	gene10165	gi|741933626|ref|XP_010805609.1|	1434	0	PREDICTED: core histone macro-H2A.1 isoform X4 [Bos taurus]	gi|741933625|ref|XM_010807307.1|	1226	0	PREDICTED: Bos taurus H2A histone family, member Y (H2AFY), transcript variant X5, mRNA	O75367	526	2e-171	Core histone macro-H2A.1	YBL003c	140	1e-36	COG5262	pfam01661	Macro	Macro domain. This domain is an ADP-ribose binding module. It is found in a number of otherwise unrelated proteins. It is found at the C-terminus of the macro-H2A histone protein. This domain is found in the non-structural proteins of several types of ssRNA viruses such as NSP3 from alphaviruses. This domain is also found on its own in a family of proteins from bacteria, archaebacteria, and eukar…	GO:0006342|chromatin silencing;GO:0007549|dosage compensation;GO:0071169|establishment of protein localization to chromatin;GO:1902750|negative regulation of cell cycle G2/M phase transition;GO:0045814|negative regulation of gene expression, epigenetic;GO:0061086|negative regulation of histone H3-K27 methylation;GO:0051572|negative regulation of histone H3-K4 methylation;GO:0033128|negative regul…	GO:0001740|Barr body;GO:0000793|condensed chromosome;GO:0070062|extracellular exosome;GO:0000790|nuclear chromatin;GO:0000228|nuclear chromosome;GO:0000784|nuclear chromosome, telomeric region;GO:0005730|nucleolus;GO:0000786|nucleosome;GO:0005634|nucleus;GO:0005721|pericentric heterochromatin;GO:0001739|sex chromatin;	GO:0031490|chromatin DNA binding;GO:0001046|core promoter sequence-specific DNA binding;GO:0003677|DNA binding;GO:0010385|double-stranded methylated DNA binding;GO:0019899|enzyme binding;GO:0031492|nucleosomal DNA binding;GO:0046982|protein heterodimerization activity;GO:0019901|protein kinase binding;GO:0030291|protein serine/threonine kinase inhibitor activity;GO:0000182|rDNA binding;GO:0000979…	K11251	H2A; histone H2A
bta_circ_0004902	0	0	0	1.7076	3	8	0	-4.0158	0.0489359	NA	down	yes	NC_037334.1:47588762..47616420:+	gene10178	gi|440909355|gb|ELR59268.1|	2022	0	Mothers against decapentaplegic-like protein 5, partial [Bos mutus]	gi|999844017|ref|NM_001077107.3|	6863	0	Bos taurus SMAD family member 5 (SMAD5), mRNA	Q5R6H7	777	0	Mothers against decapentaplegic homolog 5	.	.	.	.	pfam03166	MH2	MH2 domain. This is the MH2 (MAD homology 2) domain found at the carboxy terminus of MAD related proteins such as Smads. This domain is separated from the MH1 domain by a non-conserved linker region. The MH2 domain mediates interaction with a wide variety of proteins and provides specificity and selectivity to Smad function and also is critical for mediating interactions in Smad oligomers. Unlike…	GO:0030509|BMP signaling pathway;GO:0060348|bone development;GO:0060048|cardiac muscle contraction;GO:0051216|cartilage development;GO:0071407|cellular response to organic cyclic compound;GO:0009880|embryonic pattern specification;GO:0030218|erythrocyte differentiation;GO:0007281|germ cell development;GO:0000122|negative regulation of transcription from RNA polymerase II promoter;GO:0002051|osteo…	GO:0005829|cytosol;GO:0005654|nucleoplasm;GO:0005667|transcription factor complex;	GO:0017151|DEAD/H-box RNA helicase binding;GO:0003700|transcription factor activity, sequence-specific DNA binding;GO:0046872|metal ion binding;GO:0000978|RNA polymerase II core promoter proximal region sequence-specific DNA binding;GO:0031625|ubiquitin protein ligase binding;	K16790	SMAD5; mothers against decapentaplegic homolog 5
bta_circ_0004953	3	22	37	8.76835	2	5	0	2.60209	0.0187247	0.329128	up	yes	NC_037334.1:57211075..57215136:+	gene10353	gi|139948524|ref|NP_001077222.1|	3243	0	putative E3 ubiquitin-protein ligase SH3RF2 [Bos taurus]	gi|982932257|ref|XM_005209539.3|	5327	0	PREDICTED: Bos taurus SH3 domain containing ring finger 2 (SH3RF2), transcript variant X1, mRNA	Q8TEC5	1082	0	Putative E3 ubiquitin-protein ligase SH3RF2	.	.	.	.	pfam07653	SH3_2	Variant SH3 domain. SH3 (Src homology 3) domains are often indicative of a protein involved in signal transduction related to cytoskeletal organisation. First described in the Src cytoplasmic tyrosine kinase. The structure is a partly opened beta barrel.	GO:0010923|negative regulation of phosphatase activity;GO:0016567|protein ubiquitination;	GO:0005654|nucleoplasm;	GO:0046872|metal ion binding;GO:0019902|phosphatase binding;GO:0008157|protein phosphatase 1 binding;GO:0004864|protein phosphatase inhibitor activity;GO:0016740|transferase activity;	K12171	SH3RF, POSH; E3 ubiquitin-protein ligase SH3RF [EC:2.3.2.27]
bta_circ_0004965	0	0	0	1.94675	0	8	5	-4.23839	0.0352098	NA	down	yes	NC_037334.1:58601701..58603470:-	gene10367	gi|528957212|ref|XP_005209627.1|	2984	0	PREDICTED: dihydropyrimidinase-related protein 3 isoform X1 [Bos taurus]	gi|982932300|ref|XM_005209570.3|	4018	0	PREDICTED: Bos taurus dihydropyrimidinase like 3 (DPYSL3), transcript variant X1, mRNA	Q14195	1135	0	Dihydropyrimidinase-related protein 3	PA0441	422	1e-132	COG0044	pfam01979	Amidohydro_1	Amidohydrolase family. This family of enzymes are a a large metal dependent hydrolase superfamily. The family includes Adenine deaminase EC:3.5.4.2 that hydrolyses adenine to form hypoxanthine and ammonia. Adenine deaminases reaction is important for adenine utilisation as a purine and also as a nitrogen source. This family also includes dihydroorotase and N-acetylglucosamine-6-phosphate deacetyl…	GO:0051764|actin crosslink formation;GO:0051017|actin filament bundle assembly;GO:0071345|cellular response to cytokine stimulus;GO:0030336|negative regulation of cell migration;GO:0010977|negative regulation of neuron projection development;GO:0048666|neuron development;GO:0051491|positive regulation of filopodium assembly;GO:0010976|positive regulation of neuron projection development;GO:005126…	GO:0044297|cell body;GO:0005829|cytosol;GO:0070382|exocytic vesicle;GO:0005615|extracellular space;GO:0031941|filamentous actin;GO:0030426|growth cone;GO:0030027|lamellipodium;	GO:0035374|chondroitin sulfate binding;GO:0031005|filamin binding;GO:0016810|hydrolase activity, acting on carbon-nitrogen (but not peptide) bonds;GO:0017124|SH3 domain binding;	.	.
bta_circ_0004967	0	0	0	2.10189	3	3	6	-4.50496	0.0215462	NA	down	yes	NC_037334.1:58601701..58610294:-	gene10367	gi|528957212|ref|XP_005209627.1|	2984	0	PREDICTED: dihydropyrimidinase-related protein 3 isoform X1 [Bos taurus]	gi|982932300|ref|XM_005209570.3|	4018	0	PREDICTED: Bos taurus dihydropyrimidinase like 3 (DPYSL3), transcript variant X1, mRNA	Q14195	1135	0	Dihydropyrimidinase-related protein 3	PA0441	422	1e-132	COG0044	pfam01979	Amidohydro_1	Amidohydrolase family. This family of enzymes are a a large metal dependent hydrolase superfamily. The family includes Adenine deaminase EC:3.5.4.2 that hydrolyses adenine to form hypoxanthine and ammonia. Adenine deaminases reaction is important for adenine utilisation as a purine and also as a nitrogen source. This family also includes dihydroorotase and N-acetylglucosamine-6-phosphate deacetyl…	GO:0051764|actin crosslink formation;GO:0051017|actin filament bundle assembly;GO:0071345|cellular response to cytokine stimulus;GO:0030336|negative regulation of cell migration;GO:0010977|negative regulation of neuron projection development;GO:0048666|neuron development;GO:0051491|positive regulation of filopodium assembly;GO:0010976|positive regulation of neuron projection development;GO:005126…	GO:0044297|cell body;GO:0005829|cytosol;GO:0070382|exocytic vesicle;GO:0005615|extracellular space;GO:0031941|filamentous actin;GO:0030426|growth cone;GO:0030027|lamellipodium;	GO:0035374|chondroitin sulfate binding;GO:0031005|filamin binding;GO:0016810|hydrolase activity, acting on carbon-nitrogen (but not peptide) bonds;GO:0017124|SH3 domain binding;	.	.
bta_circ_0004978	82	426	236	147.456	79	139	98	0.843522	0.031547	0.428634	up	yes	NC_037334.1:61853686..61857125:+	gene10431	gi|300797717|ref|NP_001179290.1|	4398	0	bifunctional heparan sulfate N-deacetylase/N-sulfotransferase 1 [Bos taurus]	gi|803216887|ref|XM_012113416.1|	6553	0	PREDICTED: Ovis aries musimon N-deacetylase/N-sulfotransferase (heparan glucosaminyl) 1 (NDST1), transcript variant X11, mRNA	P52848	1677	0	Bifunctional heparan sulfate N-deacetylase/N-sulfotransferase 1	.	.	.	.	pfam12062	HSNSD	heparan sulfate-N-deacetylase. This family of proteins is are heparan sulfate N-deacetylase enzymes. This protein is found in eukaryotes. This proteinenzyme is often found associated with pfam00685.	GO:0035904|aorta development;GO:0003279|cardiac septum development;GO:0060976|coronary vasculature development;GO:0048702|embryonic neurocranium morphogenesis;GO:0048703|embryonic viscerocranium morphogenesis;GO:0008543|fibroblast growth factor receptor signaling pathway;GO:0030900|forebrain development;GO:0006024|glycosaminoglycan biosynthetic process;GO:0015012|heparan sulfate proteoglycan bios…	GO:0000139|Golgi membrane;GO:0016021|integral component of membrane;	GO:0015016|[heparan sulfate]-glucosamine N-sulfotransferase activity;GO:0042328|heparan sulfate N-acetylglucosaminyltransferase activity;GO:0050119|N-acetylglucosamine deacetylase activity;	K02576	NDST1; heparan sulfate N-deacetylase/N-sulfotransferase NDST1 [EC:3.1.1.- 2.8.2.-]
bta_circ_0004979	4	42	9	7.38778	0	4	3	2.35346	0.0389345	0.43973	up	yes	NC_037334.1:61874329..61878207:+	gene10431	gi|300797717|ref|NP_001179290.1|	4398	0	bifunctional heparan sulfate N-deacetylase/N-sulfotransferase 1 [Bos taurus]	gi|803216887|ref|XM_012113416.1|	6553	0	PREDICTED: Ovis aries musimon N-deacetylase/N-sulfotransferase (heparan glucosaminyl) 1 (NDST1), transcript variant X11, mRNA	P52848	1677	0	Bifunctional heparan sulfate N-deacetylase/N-sulfotransferase 1	.	.	.	.	pfam12062	HSNSD	heparan sulfate-N-deacetylase. This family of proteins is are heparan sulfate N-deacetylase enzymes. This protein is found in eukaryotes. This proteinenzyme is often found associated with pfam00685.	GO:0035904|aorta development;GO:0003279|cardiac septum development;GO:0060976|coronary vasculature development;GO:0048702|embryonic neurocranium morphogenesis;GO:0048703|embryonic viscerocranium morphogenesis;GO:0008543|fibroblast growth factor receptor signaling pathway;GO:0030900|forebrain development;GO:0006024|glycosaminoglycan biosynthetic process;GO:0015012|heparan sulfate proteoglycan bios…	GO:0000139|Golgi membrane;GO:0016021|integral component of membrane;	GO:0015016|[heparan sulfate]-glucosamine N-sulfotransferase activity;GO:0042328|heparan sulfate N-acetylglucosaminyltransferase activity;GO:0050119|N-acetylglucosamine deacetylase activity;	K02576	NDST1; heparan sulfate N-deacetylase/N-sulfotransferase NDST1 [EC:3.1.1.- 2.8.2.-]
bta_circ_0005001	0	0	0	1.95539	5	0	5	-4.19832	0.0374777	NA	down	yes	NC_037334.1:66130786..66158778:+	Null	.	.	.	.	.	.	.	.	.	.	.	.	.	.	.	.	.	.	.	.	.	.	.	.
bta_circ_0005050	7	27	8	6.6488	3	0	2	2.37479	0.0437913	0.456494	up	yes	NC_037334.1:83426963..83432176:+	gene10610	gi|296485061|tpg|DAA27176.1|	16459	0	TPA: versican core protein precursor [Bos taurus]	gi|31341650|ref|NM_181035.2|	10258	0	Bos taurus versican (VCAN), mRNA	P81282	6324	0	Versican core protein	.	.	.	.	pfam00193	Xlink	Extracellular link domain.	GO:0007155|cell adhesion;GO:0007417|central nervous system development;GO:0001501|skeletal system development;	GO:0005576|extracellular region;	GO:0005509|calcium ion binding;GO:0030246|carbohydrate binding;GO:0005201|extracellular matrix structural constituent;GO:0005540|hyaluronic acid binding;	K06793	VCAN, CSPG2; versican core protein
bta_circ_0005064	0	9	12	2.38025	0	0	0	4.44747	0.0253924	NA	up	yes	NC_037334.1:88279194..88349404:-	gene10636	gi|742237277|ref|XP_010830210.1|	2334	0	PREDICTED: myocyte-specific enhancer factor 2C isoform X2 [Bison bison bison]	gi|742237276|ref|XM_010831908.1|	6148	0	PREDICTED: Bison bison bison myocyte enhancer factor 2C (MEF2C), transcript variant X6, mRNA	A4UTP7	863	0	Myocyte-specific enhancer factor 2C	YPL089c	93.2	4e-18	COG5068	pfam12347	HJURP_C	Holliday junction regulator protein family C-terminal repeat. Although this family is conserved in the Holliday junction regulator, HJURP, proteins in higher eukaryotes, alongside an Scm3, pfam10384, family, its exact function is not known. The C-terminal region of Scm3 proteins has been evolving rapidly, and this short repeat at the C-terminal end can be present in up to two copies in the higher…	GO:0001782|B cell homeostasis;GO:0042100|B cell proliferation;GO:0050853|B cell receptor signaling pathway;GO:0001568|blood vessel development;GO:0001974|blood vessel remodeling;GO:0003211|cardiac ventricle formation;GO:0035051|cardiocyte differentiation;GO:0071277|cellular response to calcium ion;GO:0035690|cellular response to drug;GO:0071498|cellular response to fluid shear stress;GO:0071222|c…	GO:0005737|cytoplasm;GO:0016607|nuclear speck;GO:0005634|nucleus;GO:0032991|macromolecular complex;GO:0016528|sarcoplasm;	GO:0003677|DNA binding;GO:0003700|transcription factor activity, sequence-specific DNA binding;GO:0046983|protein dimerization activity;GO:0000977|RNA polymerase II regulatory region sequence-specific DNA binding;GO:0000981|RNA polymerase II transcription factor activity, sequence-specific DNA binding;GO:0000983|transcription factor activity, RNA polymerase II core promoter sequence-specific;GO:0…	K04454	MEF2C; MADS-box transcription enhancer factor 2C
bta_circ_0005090	6	21	17	21.6154	36	36	18	-1.353	0.0460412	0.460839	down	yes	NC_037334.1:94831634..94835695:-	gene10671	gi|742237414|ref|XP_010830244.1|	8171	0	PREDICTED: tetratricopeptide repeat protein 37 isoform X1 [Bison bison bison]	gi|982985773|ref|XM_015464381.1|	5758	0	PREDICTED: Bos taurus tetratricopeptide repeat domain 37 (TTC37), transcript variant X1, mRNA	Q6PGP7	2888	0	Tetratricopeptide repeat protein 37	.	.	.	.	pfam13414	TPR_11	TPR repeat.	GO:0043928|exonucleolytic nuclear-transcribed mRNA catabolic process involved in deadenylation-dependent decay;	GO:0005737|cytoplasm;GO:0005829|cytosol;GO:0005654|nucleoplasm;GO:0005634|nucleus;GO:0055087|Ski complex;GO:0035327|transcriptionally active chromatin;	.	K12600	SKI3, TTC37; superkiller protein 3
bta_circ_0005101	3	5	7	10.9671	6	28	21	-1.90879	0.034511	0.43973	down	yes	NC_037334.1:95041858..95080705:+	gene10677	gi|297477546|ref|XP_002689442.1|	3228	0	PREDICTED: rho-related BTB domain-containing protein 3 isoform X1 [Bos taurus]	gi|982985779|ref|XM_015464384.1|	5236	0	PREDICTED: Bos taurus Rho-related BTB domain containing 3 (RHOBTB3), transcript variant X1, mRNA	O94955	1212	0	Rho-related BTB domain-containing protein 3	.	.	.	.	pfam00651	BTB	BTB/POZ domain. The BTB (for BR-C, ttk and bab) or POZ (for Pox virus and Zinc finger) domain is present near the N-terminus of a fraction of zinc finger (pfam00096) proteins and in proteins that contain the pfam01344 motif such as Kelch and a family of pox virus proteins. The BTB/POZ domain mediates homomeric dimerization and in some instances heteromeric dimerization. The structure of the dimer…	GO:0008584|male gonad development;GO:0042147|retrograde transport, endosome to Golgi;	GO:0005829|cytosol;GO:0070062|extracellular exosome;GO:0032588|trans-Golgi network membrane;	GO:0005524|ATP binding;GO:0016887|ATPase activity;GO:0003924|GTPase activity;GO:0017137|Rab GTPase binding;	K07869	RHOBTB3; Rho-related BTB domain-containing protein 3
bta_circ_0005103	0	0	0	2.43285	0	9	7	-4.58074	0.0201497	NA	down	yes	NC_037334.1:95051692..95072423:+	gene10677	gi|297477546|ref|XP_002689442.1|	3228	0	PREDICTED: rho-related BTB domain-containing protein 3 isoform X1 [Bos taurus]	gi|982985779|ref|XM_015464384.1|	5236	0	PREDICTED: Bos taurus Rho-related BTB domain containing 3 (RHOBTB3), transcript variant X1, mRNA	O94955	1212	0	Rho-related BTB domain-containing protein 3	.	.	.	.	pfam00651	BTB	BTB/POZ domain. The BTB (for BR-C, ttk and bab) or POZ (for Pox virus and Zinc finger) domain is present near the N-terminus of a fraction of zinc finger (pfam00096) proteins and in proteins that contain the pfam01344 motif such as Kelch and a family of pox virus proteins. The BTB/POZ domain mediates homomeric dimerization and in some instances heteromeric dimerization. The structure of the dimer…	GO:0008584|male gonad development;GO:0042147|retrograde transport, endosome to Golgi;	GO:0005829|cytosol;GO:0070062|extracellular exosome;GO:0032588|trans-Golgi network membrane;	GO:0005524|ATP binding;GO:0016887|ATPase activity;GO:0003924|GTPase activity;GO:0017137|Rab GTPase binding;	K07869	RHOBTB3; Rho-related BTB domain-containing protein 3
bta_circ_0005200	0	0	0	1.61579	3	2	4	-4.09374	0.0418526	NA	down	yes	NC_037335.1:17204326..17234466:-	gene10915	gi|329664886|ref|NP_001192704.1|	2423	0	intraflagellar transport protein 74 homolog [Bos taurus]	gi|982933016|ref|XM_010807734.2|	2812	0	PREDICTED: Bos taurus intraflagellar transport 74 (IFT74), transcript variant X1, mRNA	Q8BKE9	867	0	Intraflagellar transport protein 74 homolog	.	.	.	.	pfam01576	Myosin_tail_1	Myosin tail. The myosin molecule is a multi-subunit complex made up of two heavy chains and four light chains it is a fundamental contractile protein found in all eukaryote cell types. This family consists of the coiled-coil myosin heavy chain tail region. The coiled-coil is composed of the tail from two molecules of myosin. These can then assemble into the macromolecular thick filament. The coil…	GO:0060271|cilium morphogenesis;GO:0007368|determination of left/right symmetry;GO:0008544|epidermis development;GO:0007507|heart development;GO:0042073|intraciliary transport;GO:0035735|intraciliary transport involved in cilium morphogenesis;GO:0003334|keratinocyte development;GO:0050680|negative regulation of epithelial cell proliferation;GO:0007219|Notch signaling pathway;GO:0033630|positive r…	GO:0005813|centrosome;GO:0005929|cilium;GO:0031410|cytoplasmic vesicle;GO:0030992|intraciliary transport particle B;GO:0005634|nucleus;	GO:0048487|beta-tubulin binding;GO:0003682|chromatin binding;	.	.
bta_circ_0005207	0	2	3	9.91683	12	31	15	-3.59953	0.000597048	0.0445109	down	yes	NC_037335.1:2076017..2077361:+	Null	.	.	.	.	.	.	.	.	.	.	.	.	.	.	.	.	.	.	.	.	.	.	.	.
bta_circ_0005208	0	0	0	5.34538	2	29	6	-5.84285	0.00123967	NA	down	yes	NC_037335.1:2076020..2077361:+	Null	.	.	.	.	.	.	.	.	.	.	.	.	.	.	.	.	.	.	.	.	.	.	.	.
bta_circ_0005219	5	26	19	7.27206	3	2	0	2.65611	0.0192774	0.333714	up	yes	NC_037335.1:23999465..24000172:+	gene11024	gi|300796317|ref|NP_001179478.1|	1817	0	protein AF-9 [Bos taurus]	gi|982933051|ref|XM_005209892.3|	6085	0	PREDICTED: Bos taurus myeloid/lymphoid or mixed-lineage leukemia; translocated to, 3 (MLLT3), transcript variant X1, mRNA	A2AM29	697	0	Protein AF-9	YNL107w	85.1	1e-16	COG5033	pfam03366	YEATS	YEATS family. We have named this family the YEATS family, after `YNK7', `ENL', `AF-9', and `TFIIF small subunit'. This family also contains the GAS41 protein. All these proteins are thought to have a transcription stimulatory activity	GO:0009952|anterior/posterior pattern specification;GO:0090090|negative regulation of canonical Wnt signaling pathway;GO:0045893|positive regulation of transcription, DNA-templated;GO:2000096|positive regulation of Wnt signaling pathway, planar cell polarity pathway;GO:0007379|segment specification;GO:0006351|transcription, DNA-templated;	GO:0005694|chromosome;GO:0008023|transcription elongation factor complex;	GO:0003682|chromatin binding;GO:0042393|histone binding;GO:0070577|lysine-acetylated histone binding;	K15187	MLLT1_3, ENL, AF9; YEATS domain-containing protein 1/3
bta_circ_0005233	8	0	5	2.9906	0	0	0	4.63798	0.0185277	NA	up	yes	NC_037335.1:27011185..27050041:-	gene11046	gi|300794616|ref|NP_001179650.1|	6789	0	centlein [Bos taurus]	gi|742190883|ref|XM_010857100.1|	5019	0	PREDICTED: Bison bison bison centlein, centrosomal protein (CNTLN), mRNA	Q9NXG0	2068	0	Centlein	.	.	.	.	pfam02463	SMC_N	RecF/RecN/SMC N terminal domain. This domain is found at the N terminus of SMC proteins. The SMC (structural maintenance of chromosomes) superfamily proteins have ATP-binding domains at the N- and C-termini, and two extended coiled-coil domains separated by a hinge in the middle. The eukaryotic SMC proteins form two kind of heterodimers: the SMC1/SMC3 and the SMC2/SMC4 types. These heterodimers c…	GO:0010457|centriole-centriole cohesion;GO:0033365|protein localization to organelle;	GO:0005814|centriole;GO:0005813|centrosome;GO:0005737|cytoplasm;GO:0005829|cytosol;GO:0070062|extracellular exosome;GO:0005654|nucleoplasm;	GO:0030674|protein binding, bridging;GO:0019904|protein domain specific binding;GO:0019901|protein kinase binding;	K16467	CNTLN; centlein
bta_circ_0005234	4	4	3	1.94028	0	0	0	4.21716	0.035343	NA	up	yes	NC_037335.1:27011185..27083882:-	gene11046	gi|300794616|ref|NP_001179650.1|	6789	0	centlein [Bos taurus]	gi|742190883|ref|XM_010857100.1|	5019	0	PREDICTED: Bison bison bison centlein, centrosomal protein (CNTLN), mRNA	Q9NXG0	2068	0	Centlein	.	.	.	.	pfam02463	SMC_N	RecF/RecN/SMC N terminal domain. This domain is found at the N terminus of SMC proteins. The SMC (structural maintenance of chromosomes) superfamily proteins have ATP-binding domains at the N- and C-termini, and two extended coiled-coil domains separated by a hinge in the middle. The eukaryotic SMC proteins form two kind of heterodimers: the SMC1/SMC3 and the SMC2/SMC4 types. These heterodimers c…	GO:0010457|centriole-centriole cohesion;GO:0033365|protein localization to organelle;	GO:0005814|centriole;GO:0005813|centrosome;GO:0005737|cytoplasm;GO:0005829|cytosol;GO:0070062|extracellular exosome;GO:0005654|nucleoplasm;	GO:0030674|protein binding, bridging;GO:0019904|protein domain specific binding;GO:0019901|protein kinase binding;	K16467	CNTLN; centlein
bta_circ_0005239	466	2423	464	656.035	387	484	461	0.892397	0.0459464	0.460839	up	yes	NC_037335.1:27926054..27928023:+	gene11048	gi|982933151|ref|XP_015327920.1|	4144	0	PREDICTED: zinc finger protein basonuclin-2 isoform X5 [Bos taurus]	gi|982986096|ref|XM_015464467.1|	11953	0	PREDICTED: Bos taurus basonuclin 2 (BNC2), transcript variant X6, mRNA	Q6ZN30	1563	0	Zinc finger protein basonuclin-2	.	.	.	.	pfam13894	zf-C2H2_4	C2H2-type zinc finger. This family contains a number of divergent C2H2 type zinc fingers.	GO:0003416|endochondral bone growth;GO:0060485|mesenchyme development;GO:0060021|palate development;GO:0043586|tongue development;GO:0006351|transcription, DNA-templated;	GO:0005654|nucleoplasm;	GO:0003677|DNA binding;GO:0046872|metal ion binding;GO:0000981|RNA polymerase II transcription factor activity, sequence-specific DNA binding;	.	.
bta_circ_0005262	0	3	0	4.48675	7	11	7	-3.15059	0.0242863	NA	down	yes	NC_037335.1:31106147..31141741:+	gene11068	gi|741935366|ref|XP_010806106.1|	10487	0	PREDICTED: multiple PDZ domain protein isoform X1 [Bos taurus]	gi|982933194|ref|XM_010807804.2|	10771	0	PREDICTED: Bos taurus multiple PDZ domain protein (MPDZ), transcript variant X1, mRNA	O75970	3521	0	Multiple PDZ domain protein	.	.	.	.	pfam09045	L27_2	L27_2. The L27_2 domain is a protein-protein interaction domain capable of organizing scaffold proteins into supramolecular assemblies by formation of heteromeric L27_2 domain complexes. L27_2 domain-mediated protein assemblies have been shown to play essential roles in cellular processes including asymmetric cell division, establishment and maintenance of cell polarity, and clustering of recepto…	GO:0007155|cell adhesion;GO:0016032|viral process;	GO:0016324|apical plasma membrane;GO:0016327|apicolateral plasma membrane;GO:0005923|bicellular tight junction;GO:0005737|cytoplasm;GO:0031410|cytoplasmic vesicle;GO:0030425|dendrite;GO:0014069|postsynaptic density;GO:0045211|postsynaptic membrane;GO:0043220|Schmidt-Lanterman incisure;	GO:0008022|protein C-terminus binding;	K06095	MPDZ, MUPP1, Patj; multiple PDZ domain protein
bta_circ_0005327	0	0	8	9.0355	18	18	10	-2.6594	0.0214827	0.35785	down	yes	NC_037335.1:40361503..40369366:+	gene11128	gi|742205748|ref|XP_010859005.1|	4062	0	PREDICTED: zinc finger protein GLIS3 isoform X1 [Bison bison bison]	gi|982986214|ref|XM_015464501.1|	6617	0	PREDICTED: Bos taurus GLIS family zinc finger 3 (GLIS3), mRNA	Q8NEA6	1101	0	Zinc finger protein GLIS3	.	.	.	.	pfam13465	zf-H2C2_2	Zinc-finger double domain.	GO:0000122|negative regulation of transcription from RNA polymerase II promoter;GO:0045944|positive regulation of transcription from RNA polymerase II promoter;GO:0006366|transcription from RNA polymerase II promoter;	GO:0005634|nucleus;	GO:0003677|DNA binding;GO:0046872|metal ion binding;GO:0000981|RNA polymerase II transcription factor activity, sequence-specific DNA binding;	K09232	GLIS1_3; zinc finger protein GLIS1/3
bta_circ_0005328	12	22	25	29.2729	41	36	39	-1.20993	0.0450498	0.456494	down	yes	NC_037335.1:40368241..40369366:+	gene11128	gi|742205748|ref|XP_010859005.1|	4062	0	PREDICTED: zinc finger protein GLIS3 isoform X1 [Bison bison bison]	gi|982986214|ref|XM_015464501.1|	6617	0	PREDICTED: Bos taurus GLIS family zinc finger 3 (GLIS3), mRNA	Q8NEA6	1101	0	Zinc finger protein GLIS3	.	.	.	.	pfam13465	zf-H2C2_2	Zinc-finger double domain.	GO:0000122|negative regulation of transcription from RNA polymerase II promoter;GO:0045944|positive regulation of transcription from RNA polymerase II promoter;GO:0006366|transcription from RNA polymerase II promoter;	GO:0005634|nucleus;	GO:0003677|DNA binding;GO:0046872|metal ion binding;GO:0000981|RNA polymerase II transcription factor activity, sequence-specific DNA binding;	K09232	GLIS1_3; zinc finger protein GLIS1/3
bta_circ_0005340	0	0	0	2.57685	5	6	4	-4.82824	0.0118094	NA	down	yes	NC_037335.1:42007965..42013050:+	gene11137	gi|741935532|ref|XP_010806156.1|	3083	0	PREDICTED: pumilio homolog 3 isoform X1 [Bos taurus]	gi|982933347|ref|XM_010807854.2|	1834	0	PREDICTED: Bos taurus pumilio RNA binding family member 3 (PUM3), transcript variant X1, mRNA	Q15397	1072	0	Pumilio homolog 3	.	.	.	.	pfam08144	CPL	CPL (NUC119) domain. This C terminal domain is fund in Penguin-like proteins associated with Pumilio like repeats.	GO:0010835|regulation of protein ADP-ribosylation;GO:0006417|regulation of translation;	GO:0005694|chromosome;GO:0005783|endoplasmic reticulum;GO:0005730|nucleolus;GO:0005654|nucleoplasm;	GO:0003677|DNA binding;GO:0003729|mRNA binding;GO:0003723|RNA binding;	K14844	PUF6; pumilio homology domain family member 6
bta_circ_0005358	2	0	0	5.30029	10	10	7	-3.0796	0.0236872	NA	down	yes	NC_037335.1:44431834..44442762:+	gene11156	gi|156121315|ref|NP_001095805.1|	2944	0	phosphoglucomutase-like protein 5 [Bos taurus]	gi|156121314|ref|NM_001102335.1|	3105	0	Bos taurus phosphoglucomutase 5 (PGM5), mRNA	Q8BZF8	1127	0	Phosphoglucomutase-like protein 5	SMc03925	515	4e-170	COG0033	pfam02880	PGM_PMM_III	Phosphoglucomutase/phosphomannomutase, alpha/beta/alpha domain III.	GO:0005975|carbohydrate metabolic process;GO:0007155|cell adhesion;	GO:0005913|cell-cell adherens junction;GO:0030055|cell-substrate junction;GO:0043034|costamere;GO:0009898|cytoplasmic side of plasma membrane;GO:0016010|dystrophin-associated glycoprotein complex;GO:0005925|focal adhesion;GO:0014704|intercalated disc;GO:0042383|sarcolemma;GO:0005914|spot adherens junction;GO:0001725|stress fiber;GO:0030018|Z disc;	GO:0000287|magnesium ion binding;	K15636	PGM5; phosphoglucomutase-like protein 5
bta_circ_0005379	0	0	0	2.98378	4	12	3	-5.04104	0.00778356	NA	down	yes	NC_037335.1:46583942..46587573:-	Null	.	.	.	.	.	.	.	.	.	.	.	.	.	.	.	.	.	.	.	.	.	.	.	.
bta_circ_0005429	0	0	0	1.85966	0	10	3	-4.15965	0.0397893	NA	down	yes	NC_037335.1:53371824..53406187:+	gene11218	gi|555961906|ref|XP_005893047.1|	15485	0	PREDICTED: vacuolar protein sorting-associated protein 13A isoform X4 [Bos mutus]	gi|594102845|ref|XM_006074409.1|	9723	0	PREDICTED: Bubalus bubalis vacuolar protein sorting 13 homolog A (S. cerevisiae) (VPS13A), transcript variant X4, mRNA	Q96RL7	5145	0	Vacuolar protein sorting-associated protein 13A	YLL040c	224	4e-57	COG5043	pfam06650	DUF1162	Protein of unknown function (DUF1162). This family represents a conserved region within several hypothetical eukaryotic proteins. Family members might be vacuolar protein sorting related-proteins.	GO:0006914|autophagy;GO:0006895|Golgi to endosome transport;GO:0007626|locomotory behavior;GO:0007399|nervous system development;GO:0008104|protein localization;GO:0015031|protein transport;GO:0035176|social behavior;	GO:0005829|cytosol;GO:0031045|dense core granule;GO:0005622|intracellular;	.	K19525	VPS13A_C; vacuolar protein sorting-associated protein 13A/C
bta_circ_0005447	0	8	8	1.77762	0	0	0	4.01963	0.0489208	NA	up	yes	NC_037335.1:59575435..59578971:+	gene11258	gi|982933577|ref|XP_015328008.1|	10308	0	PREDICTED: protein unc-13 homolog B isoform X2 [Bos taurus]	gi|982933576|ref|XM_015472522.1|	7322	0	PREDICTED: Bos taurus unc-13 homolog B (C. elegans) (UNC13B), transcript variant X2, mRNA	Q62769	2467	0	Protein unc-13 homolog B	.	.	.	.	pfam06292	DUF1041	Domain of Unknown Function (DUF1041). This family consists of several eukaryotic domains of unknown function. Members of this family are often found in tandem repeats and co-occur with pfam00168, pfam00130 and pfam00169 domains.	GO:0071333|cellular response to glucose stimulus;GO:0007268|synaptic transmission;GO:0035556|intracellular signal transduction;GO:0045921|positive regulation of exocytosis;GO:0097151|positive regulation of inhibitory postsynaptic potential;GO:0050714|positive regulation of protein secretion;GO:0010808|positive regulation of synaptic vesicle priming;GO:0061669|spontaneous neurotransmitter secretio…	GO:0030054|cell junction;GO:0005829|cytosol;GO:0005886|plasma membrane;GO:0048786|presynaptic active zone;GO:0097060|synaptic membrane;GO:0043195|terminal bouton;	GO:0005509|calcium ion binding;GO:0005516|calmodulin binding;GO:0019992|diacylglycerol binding;GO:0005543|phospholipid binding;GO:0019905|syntaxin binding;GO:0017075|syntaxin-1 binding;	K15293	UNC13, MUNC13; protein unc-13
bta_circ_0005460	0	26	4	2.9875	0	0	0	4.75415	0.0150163	NA	up	yes	NC_037335.1:60661138..60666834:-	Null	.	.	.	.	.	.	.	.	.	.	.	.	.	.	.	.	.	.	.	.	.	.	.	.
bta_circ_0005482	0	0	3	4.83906	8	10	8	-3.03056	0.0269336	NA	down	yes	NC_037335.1:62888176..62900883:-	gene11357	gi|556749142|ref|XP_005970004.1|	1013	9e-128	PREDICTED: DNA repair protein complementing XP-A cells isoform X2 [Pantholops hodgsonii]	gi|982933710|ref|XR_001500856.1|	1992	0	PREDICTED: Bos taurus xeroderma pigmentosum, complementation group A (XPA), transcript variant X1, misc_RNA	P23025	296	1e-91	DNA repair protein complementing XP-A cells	SPBC649.03	69.7	4e-12	COG5145	pfam05181	XPA_C	XPA protein C-terminus.	GO:0006284|base-excision repair;GO:0006281|DNA repair;GO:0070911|global genome nucleotide-excision repair;GO:0008630|intrinsic apoptotic signaling pathway in response to DNA damage;GO:0035264|multicellular organism growth;GO:1901255|nucleotide-excision repair involved in interstrand cross-link repair;GO:0000715|nucleotide-excision repair, DNA damage recognition;GO:0033683|nucleotide-excision repa…	GO:0005737|cytoplasm;GO:0045171|intercellular bridge;GO:0005654|nucleoplasm;GO:0000110|nucleotide-excision repair factor 1 complex;GO:0005634|nucleus;	GO:0003684|damaged DNA binding;GO:0046872|metal ion binding;GO:0019904|protein domain specific binding;GO:0042803|protein homodimerization activity;	K10847	XPA; DNA-repair protein complementing XP-A cells
bta_circ_0005514	7	3	0	2.34818	0	0	0	4.27673	0.0335944	NA	up	yes	NC_037335.1:69007756..69010725:-	gene11416	gi|296484619|tpg|DAA26734.1|	2374	0	TPA: GDNF family receptor alpha-2 precursor [Bos taurus]	gi|113205971|ref|NM_001015595.2|	2039	0	Bos taurus GDNF family receptor alpha 2 (GFRA2), mRNA	Q5E9X0	917	0	GDNF family receptor alpha-2	.	.	.	.	pfam02351	GDNF	GDNF/GAS1 domain. This cysteine rich domain is found in multiple copies in GNDF and GAS1 proteins. GDNF and neurturin (NTN) receptors are potent survival factors for sympathetic, sensory and central nervous system neurons. GDNF and neurturin promote neuronal survival by signaling through similar multicomponent receptors that consist of a common receptor tyrosine kinase and a member of a GPI-linke…	.	GO:0031225|anchored component of membrane;GO:0005886|plasma membrane;	GO:0038023|signaling receptor activity;	.	.
bta_circ_0005526	2	5	11	2.461	0	0	0	4.60536	0.0185619	NA	up	yes	NC_037335.1:69806203..69813594:+	gene11438	gi|528959148|ref|XP_005210311.1|	2491	0	PREDICTED: serine/threonine-protein phosphatase 2B catalytic subunit gamma isoform isoform X1 [Bos taurus]	gi|982933873|ref|XM_010808040.2|	4797	0	PREDICTED: Bos taurus protein phosphatase 3, catalytic subunit, gamma isozyme (PPP3CC), transcript variant X4, mRNA	P48454	862	0	Serine/threonine-protein phosphatase 2B catalytic subunit gamma isoform	SPBC1346.01c	594	0	COG0639	pfam00149	Metallophos	Calcineurin-like phosphoesterase. This family includes a diverse range of phosphoesterases, including protein phosphoserine phosphatases, nucleotidases, sphingomyelin phosphodiesterases and 2'-3' cAMP phosphodiesterases as well as nucleases such as bacterial SbcD or yeast MRE11. The most conserved regions in this superfamily centre around the metal chelating residues.	GO:0007420|brain development;GO:0033173|calcineurin-NFAT signaling cascade;GO:0006470|protein dephosphorylation;	GO:0005737|cytoplasm;GO:0005829|cytosol;	GO:0005516|calmodulin binding;GO:0033192|calmodulin-dependent protein phosphatase activity;GO:0046872|metal ion binding;	K04348	PPP3C, CNA; serine/threonine-protein phosphatase 2B catalytic subunit [EC:3.1.3.16]
bta_circ_0005554	93	210	187	103.618	51	69	70	1.11833	0.00646748	0.201993	up	yes	NC_037335.1:72763885..72764994:-	gene11476	gi|426220043|ref|XP_004004227.1|	1963	0	PREDICTED: BTB/POZ domain-containing protein KCTD9 isoform X1 [Ovis aries]	gi|742119255|ref|XM_010840166.1|	3110	0	PREDICTED: Bison bison bison potassium channel tetramerization domain containing 9 (KCTD9), transcript variant X2, mRNA	Q7L273	749	0	BTB/POZ domain-containing protein KCTD9	MA3328	114	2e-26	COG1357	pfam02214	BTB_2	BTB/POZ domain. In voltage-gated K+ channels this domain is responsible for subfamily-specific assembly of alpha-subunits into functional tetrameric channels. In KCTD1 this domain functions as a transcriptional repressor. It also mediates homomultimerization of KCTD1 and interaction of KCTD1 with the transcription factor AP-2-alpha.	GO:0035556|intracellular signal transduction;GO:0051260|protein homooligomerization;GO:0016567|protein ubiquitination;	GO:0005622|intracellular;	GO:0097602|cullin family protein binding;GO:0042802|identical protein binding;GO:0043621|protein self-association;	.	.
bta_circ_0005614	51	83	44	38.9023	21	11	25	1.4248	0.0229201	0.375403	up	yes	NC_037335.1:80155602..80161721:+	gene11577	.	.	.	.	gi|965868578|ref|XR_001438171.1|	2407	0	PREDICTED: Ovis aries musimon uncharacterized LOC105607140 (LOC105607140), transcript variant X6, ncRNA	.	.	.	.	.	.	.	.	pfam05072	Herpes_UL43	Herpesvirus UL43 protein. UL43 genes are expressed with true-late (gamma2) kinetics and have been identified as a virion tegument component.	.	.	.	.	.
bta_circ_0005636	0	0	0	2.64489	8	3	3	-4.82203	0.0121416	NA	down	yes	NC_037335.1:82661118..82672623:+	gene11597	gi|635377446|sp|A3KMX0.3|ER6L2_BOVIN	8319	0	RecName: Full=DNA excision repair protein ERCC-6-like 2	gi|432134241|ref|NM_001082606.2|	5718	0	Bos taurus excision repair cross-complementation group 6 like 2 (ERCC6L2), mRNA	A3KMX0	3209	0	DNA excision repair protein ERCC-6-like 2	.	.	.	.	pfam00176	SNF2_N	SNF2 family N-terminal domain. This domain is found in proteins involved in a variety of processes including transcription regulation (e.g., SNF2, STH1, brahma, MOT1), DNA repair (e.g., ERCC6, RAD16, RAD5), DNA recombination (e.g., RAD54), and chromatin unwinding (e.g., ISWI) as well as a variety of other proteins with little functional information (e.g., lodestar, ETL1).	GO:0006281|DNA repair;	GO:0005815|microtubule organizing center;GO:0005739|mitochondrion;GO:0005634|nucleus;	GO:0005524|ATP binding;GO:0003677|DNA binding;GO:0004386|helicase activity;	.	.
bta_circ_0005654	0	5	0	5.68771	8	13	10	-2.88342	0.0248168	0.383893	down	yes	NC_037335.1:85498481..85522034:+	gene11645	gi|741882520|ref|XP_010797088.1|	3130	0	PREDICTED: zinc finger protein 169 isoform X3 [Bos taurus]	gi|982986750|ref|XM_010798786.2|	2456	0	PREDICTED: Bos taurus zinc finger protein 169 (ZNF169), transcript variant X4, mRNA	Q14929	921	0	Zinc finger protein 169	.	.	.	.	pfam01352	KRAB	KRAB box. The KRAB domain (or Kruppel-associated box) is present in about a third of zinc finger proteins containing C2H2 fingers. The KRAB domain is found to be involved in protein-protein interactions. The KRAB domain is generally encoded by two exons. The regions coded by the two exons are known as KRAB-A and KRAB-B. The A box plays an important role in repression by binding to corepressors, w…	GO:0006351|transcription, DNA-templated;	GO:0005634|nucleus;	GO:0003677|DNA binding;GO:0046872|metal ion binding;GO:0000981|RNA polymerase II transcription factor activity, sequence-specific DNA binding;	K09228	KRAB; KRAB domain-containing zinc finger protein
bta_circ_0005670	0	7	9	1.80903	0	0	0	4.04254	0.0473631	NA	up	yes	NC_037335.1:88760782..88763705:-	gene11667	gi|741882560|ref|XP_010797131.1|	3367	0	PREDICTED: selenocysteine insertion sequence-binding protein 2 isoform X5 [Bos taurus]	gi|982986780|ref|XM_010798829.2|	2969	0	PREDICTED: Bos taurus SECIS binding protein 2 (SECISBP2), transcript variant X5, mRNA	Q96T21	902	0	Selenocysteine insertion sequence-binding protein 2	.	.	.	.	pfam01248	Ribosomal_L7Ae	Ribosomal protein L7Ae/L30e/S12e/Gadd45 family. This family includes: Ribosomal L7A from metazoa, Ribosomal L8-A and L8-B from fungi, 30S ribosomal protein HS6 from archaebacteria, 40S ribosomal protein S12 from eukaryotes, Ribosomal protein L30 from eukaryotes and archaebacteria. Gadd45 and MyD118.	GO:2000623|negative regulation of nuclear-transcribed mRNA catabolic process, nonsense-mediated decay;GO:0048666|neuron development;GO:0001514|selenocysteine incorporation;GO:0021756|striatum development;	GO:0005739|mitochondrion;GO:0005634|nucleus;	GO:0003730|mRNA 3'-UTR binding;GO:0043021|ribonucleoprotein complex binding;GO:0003723|RNA binding;GO:0035368|selenocysteine insertion sequence binding;	K19539	SECISBP2, SBP2; selenocysteine insertion sequence-binding protein 2
bta_circ_0005775	0	9	11	2.25344	0	0	0	4.36869	0.0288714	NA	up	yes	NC_037336.1:10406485..10406978:+	gene11967	gi|982987233|ref|XP_015320207.1|	2001	0	PREDICTED: LOW QUALITY PROTEIN: opioid growth factor receptor-like protein 1 isoform X2 [Bos taurus]	gi|982987232|ref|XM_015464721.1|	7729	0	PREDICTED: Bos taurus opioid growth factor receptor-like 1 (OGFRL1), transcript variant X2, mRNA	Q5TC84	578	0	Opioid growth factor receptor-like protein 1	.	.	.	.	pfam04664	OGFr_N	Opioid growth factor receptor (OGFr) conserved region. Opioid peptides act as growth factors in neural and non-neural cells and tissues, in addition to serving in neurotransmission/neuromodulation in the nervous system. The Opioid growth factor receptor is an integral membrane protein associated with the nucleus. The conserved region is situated at the N-terminus of the member proteins with a ser…	.	GO:0016020|membrane;	GO:0038023|signaling receptor activity;	.	.
bta_circ_0005783	0	0	0	20.3644	0	104	37	-5.21163	0.0105891	0.260155	down	yes	NC_037336.1:12069056..12070194:+	Null	.	.	.	.	.	.	.	.	.	.	.	.	.	.	.	.	.	.	.	.	.	.	.	.
bta_circ_0005788	0	0	0	1.57224	3	3	3	-4.06401	0.0436473	NA	down	yes	NC_037336.1:12518301..12542313:+	gene11972	gi|803278924|ref|XP_011999134.1|	4019	0	PREDICTED: potassium voltage-gated channel subfamily KQT member 5 isoform X2 [Ovis aries musimon]	gi|803278923|ref|XM_012143744.1|	4251	0	PREDICTED: Ovis aries musimon potassium channel, voltage gated KQT-like subfamily Q, member 5 (KCNQ5), transcript variant X2, mRNA	Q9NR82	1320	0	Potassium voltage-gated channel subfamily KQT member 5	all4633	83.2	5e-16	COG1226	pfam03520	KCNQ_channel	KCNQ voltage-gated potassium channel. This family matches to the C-terminal tail of KCNQ type potassium channels.	GO:0071805|potassium ion transmembrane transport;GO:0034765|regulation of ion transmembrane transport;	GO:0030118|clathrin coat;GO:0016021|integral component of membrane;GO:0005887|integral component of plasma membrane;GO:0005886|plasma membrane;GO:0008076|voltage-gated potassium channel complex;	GO:0005249|voltage-gated potassium channel activity;	K04930	KCNQ5; potassium voltage-gated channel KQT-like subfamily member 5
bta_circ_0005801	526	1840	1600	774.904	306	688	478	1.13595	0.000567751	0.0442135	up	yes	NC_037336.1:15276392..15278547:+	gene12000	gi|528960256|ref|XP_005210725.1|	5516	0	PREDICTED: sentrin-specific protease 6 isoform X1 [Bos taurus]	gi|742184111|ref|XM_010855270.1|	5908	0	PREDICTED: Bison bison bison SUMO1/sentrin specific peptidase 6 (SENP6), mRNA	Q9GZR1	1734	0	Sentrin-specific protease 6	SPAC17A5.07c	91.7	1e-17	COG5160	pfam02902	Peptidase_C48	Ulp1 protease family, C-terminal catalytic domain. This domain contains the catalytic triad Cys-His-Asn.	GO:0016926|protein desumoylation;GO:0070646|protein modification by small protein removal;GO:0016925|protein sumoylation;GO:0090234|regulation of kinetochore assembly;GO:0090169|regulation of spindle assembly;	GO:0005829|cytosol;GO:0005654|nucleoplasm;	GO:0070139|SUMO-specific endopeptidase activity;	K08595	SENP6; sentrin-specific protease 6 [EC:3.4.22.68]
bta_circ_0005810	0	13	7	2.12779	0	0	0	4.28835	0.0328054	NA	up	yes	NC_037336.1:15293330..15314456:+	gene12000	gi|528960256|ref|XP_005210725.1|	5516	0	PREDICTED: sentrin-specific protease 6 isoform X1 [Bos taurus]	gi|742184111|ref|XM_010855270.1|	5908	0	PREDICTED: Bison bison bison SUMO1/sentrin specific peptidase 6 (SENP6), mRNA	Q9GZR1	1734	0	Sentrin-specific protease 6	SPAC17A5.07c	91.7	1e-17	COG5160	pfam02902	Peptidase_C48	Ulp1 protease family, C-terminal catalytic domain. This domain contains the catalytic triad Cys-His-Asn.	GO:0016926|protein desumoylation;GO:0070646|protein modification by small protein removal;GO:0016925|protein sumoylation;GO:0090234|regulation of kinetochore assembly;GO:0090169|regulation of spindle assembly;	GO:0005829|cytosol;GO:0005654|nucleoplasm;	GO:0070139|SUMO-specific endopeptidase activity;	K08595	SENP6; sentrin-specific protease 6 [EC:3.4.22.68]
bta_circ_0005847	0	0	0	6.39805	22	2	8	-6.0359	0.000759001	0.0492513	down	yes	NC_037336.1:24250207..24255116:+	Null	.	.	.	.	.	.	.	.	.	.	.	.	.	.	.	.	.	.	.	.	.	.	.	.
bta_circ_0005878	14	12	24	9.01831	0	0	4	3.25892	0.00574057	0.19277	up	yes	NC_037336.1:27892318..28008812:+	Null	.	.	.	.	.	.	.	.	.	.	.	.	.	.	.	.	.	.	.	.	.	.	.	.
bta_circ_0005902	0	6	13	11.9362	16	26	16	-1.92865	0.037513	0.43973	down	yes	NC_037336.1:32358716..32398246:+	gene12121	gi|528960475|ref|XP_002690127.3|	4063	0	PREDICTED: centrosomal protein of 85 kDa-like isoform X2 [Bos taurus]	gi|982987477|ref|XM_015464770.1|	7087	0	PREDICTED: Bos taurus centrosomal protein 85kDa-like (CEP85L), transcript variant X2, mRNA	Q5SZL2	1393	0	Centrosomal protein of 85 kDa-like	.	.	.	.	pfam02463	SMC_N	RecF/RecN/SMC N terminal domain. This domain is found at the N terminus of SMC proteins. The SMC (structural maintenance of chromosomes) superfamily proteins have ATP-binding domains at the N- and C-termini, and two extended coiled-coil domains separated by a hinge in the middle. The eukaryotic SMC proteins form two kind of heterodimers: the SMC1/SMC3 and the SMC2/SMC4 types. These heterodimers c…	.	GO:0005813|centrosome;GO:0005737|cytoplasm;	.	K16766	CEP85; centrosomal protein CEP85
bta_circ_0005903	0	0	0	2.31877	4	7	3	-4.66833	0.0160412	NA	down	yes	NC_037336.1:32358716..32441549:+	gene12121	gi|528960475|ref|XP_002690127.3|	4063	0	PREDICTED: centrosomal protein of 85 kDa-like isoform X2 [Bos taurus]	gi|982987477|ref|XM_015464770.1|	7087	0	PREDICTED: Bos taurus centrosomal protein 85kDa-like (CEP85L), transcript variant X2, mRNA	Q5SZL2	1393	0	Centrosomal protein of 85 kDa-like	.	.	.	.	pfam02463	SMC_N	RecF/RecN/SMC N terminal domain. This domain is found at the N terminus of SMC proteins. The SMC (structural maintenance of chromosomes) superfamily proteins have ATP-binding domains at the N- and C-termini, and two extended coiled-coil domains separated by a hinge in the middle. The eukaryotic SMC proteins form two kind of heterodimers: the SMC1/SMC3 and the SMC2/SMC4 types. These heterodimers c…	.	GO:0005813|centrosome;GO:0005737|cytoplasm;	.	K16766	CEP85; centrosomal protein CEP85
bta_circ_0005971	0	0	0	4.19499	8	12	5	-5.551	0.00241265	NA	down	yes	NC_037336.1:40933470..40952206:-	gene12211	gi|742189243|ref|XP_010854995.1|	1250	0	PREDICTED: transmembrane protein FLJ37396 [Bison bison bison]	gi|742189242|ref|XM_010856693.1|	1209	0	PREDICTED: Bison bison bison uncharacterized LOC105000705 (LOC105000705), mRNA	.	.	.	.	.	.	.	.	pfam15082	DUF4549	Domain of unknown function (DUF4549). This family of proteins is found in eukaryotes. Proteins in this family are typically between 143 and 1871 amino acids in length. The human member of this family is C6orf183.	.	.	.	.	.
bta_circ_0006017	28	90	58	33.1397	12	36	9	1.38821	0.0215174	0.35785	up	yes	NC_037336.1:50306491..50311257:+	gene12288	gi|329664042|ref|NP_001193110.1|	2373	0	ubiquitin carboxyl-terminal hydrolase 45 [Bos taurus]	gi|742096208|ref|XM_010834741.1|	1472	0	PREDICTED: Bison bison bison ubiquitin specific peptidase 45 (USP45), transcript variant X2, mRNA	Q70EL2	769	0	Ubiquitin carboxyl-terminal hydrolase 45	.	.	.	.	pfam00443	UCH	Ubiquitin carboxyl-terminal hydrolase.	GO:0006281|DNA repair;GO:0070911|global genome nucleotide-excision repair;GO:0016579|protein deubiquitination;GO:0006511|ubiquitin-dependent protein catabolic process;	GO:0005737|cytoplasm;GO:0005654|nucleoplasm;GO:0005634|nucleus;	GO:0004843|ubiquitin-specific protease activity;GO:0008270|zinc ion binding;	K11844	USP16_45; ubiquitin carboxyl-terminal hydrolase 16/45 [EC:3.4.19.12]
bta_circ_0006093	0	0	0	2.00687	4	2	5	-4.41998	0.0249783	NA	down	yes	NC_037336.1:67158489..67164809:+	gene12407	gi|742095761|ref|XP_010832946.1|	16245	0	PREDICTED: laminin subunit alpha-2 isoform X1 [Bison bison bison]	gi|742095764|ref|XM_010834645.1|	9527	0	PREDICTED: Bison bison bison laminin, alpha 2 (LAMA2), transcript variant X2, mRNA	P24043	5798	0	Laminin subunit alpha-2	.	.	.	.	pfam00055	Laminin_N	Laminin N-terminal (Domain VI).	GO:0007411|axon guidance;GO:0007155|cell adhesion;GO:0030198|extracellular matrix organization;GO:0007517|muscle organ development;GO:0032224|positive regulation of synaptic transmission, cholinergic;GO:0030155|regulation of cell adhesion;GO:0030334|regulation of cell migration;GO:0045995|regulation of embryonic development;GO:0014037|Schwann cell differentiation;	GO:0005605|basal lamina;GO:0005604|basement membrane;GO:0043197|dendritic spine;GO:0005576|extracellular region;GO:0042383|sarcolemma;	GO:0005102|receptor binding;GO:0005198|structural molecule activity;	K05637	LAMA1_2; laminin, alpha 1/2
bta_circ_0006145	26	30	23	17.7359	12	5	6	1.58861	0.0462693	0.460988	up	yes	NC_037336.1:69799939..69815551:+	gene12426	gi|741938121|ref|XP_010806874.1|	4285	0	PREDICTED: ectonucleotide pyrophosphatase/phosphodiesterase family member 1 isoform X1 [Bos taurus]	gi|982935233|ref|XM_010808572.2|	4370	0	PREDICTED: Bos taurus ectonucleotide pyrophosphatase/phosphodiesterase 1 (ENPP1), transcript variant X1, mRNA	P22413	1438	0	Ectonucleotide pyrophosphatase/phosphodiesterase family member 1	SPBC725.05c	173	2e-44	COG1524	pfam01663	Phosphodiest	Type I phosphodiesterase / nucleotide pyrophosphatase. This family consists of phosphodiesterases, including human plasma-cell membrane glycoprotein PC-1 / alkaline phosphodiesterase i / nucleotide pyrophosphatase (nppase). These enzymes catalyse the cleavage of phosphodiester and phosphosulfate bonds in NAD, deoxynucleotides and nucleotide sugars. Also in this family is ATX an autotaxin, tumor c…	GO:0050427|3'-phosphoadenosine 5'-phosphosulfate metabolic process;GO:0046034|ATP metabolic process;GO:0031214|biomineral tissue development;GO:0030643|cellular phosphate ion homeostasis;GO:0032869|cellular response to insulin stimulus;GO:0006091|generation of precursor metabolites and energy;GO:0006955|immune response;GO:0030505|inorganic diphosphate transport;GO:0030308|negative regulation of c…	GO:0016323|basolateral plasma membrane;GO:0009986|cell surface;GO:0005615|extracellular space;GO:0016021|integral component of membrane;GO:0005887|integral component of plasma membrane;GO:0005765|lysosomal membrane;GO:0005886|plasma membrane;	GO:0050656|3'-phosphoadenosine 5'-phosphosulfate binding;GO:0005524|ATP binding;GO:0005509|calcium ion binding;GO:0004527|exonuclease activity;GO:0005158|insulin receptor binding;GO:0035529|NADH pyrophosphatase activity;GO:0003676|nucleic acid binding;GO:0047429|nucleoside-triphosphate diphosphatase activity;GO:0004551|nucleotide diphosphatase activity;GO:0004528|phosphodiesterase I activity;GO:0…	K01513	ENPP1_3; ectonucleotide pyrophosphatase/phosphodiesterase family member 1/3 [EC:3.1.4.1 3.6.1.9]
bta_circ_0006147	0	0	0	1.95539	5	0	5	-4.19832	0.0374777	NA	down	yes	NC_037336.1:69911924..69960228:+	gene12428	.	.	.	.	gi|982987817|ref|XR_001497166.1|	2417	0	PREDICTED: Bos taurus uncharacterized LOC101904601 (LOC101904601), transcript variant X4, ncRNA	.	.	.	.	.	.	.	.	pfam10325	7TM_GPCR_Srz	Serpentine type 7TM GPCR chemoreceptor Srz. Chemoreception is mediated in Caenorhabditis elegans by members of the seven-transmembrane G-protein-coupled receptor class (7TM GPCRs) of proteins which are of the serpentine type. Srz is a solo families amongst the superfamilies of chemoreceptors. Chemoperception is one of the central senses of soil nematodes like C. elegans which are otherwise 'blind…	.	.	.	.	.
bta_circ_0006155	0	0	0	2.61247	6	2	6	-4.80782	0.0124733	NA	down	yes	NC_037336.1:71568435..71568776:+	Null	.	.	.	.	.	.	.	.	.	.	.	.	.	.	.	.	.	.	.	.	.	.	.	.
bta_circ_0006174	0	0	0	1.68075	0	6	5	-4.00796	0.0493797	NA	down	yes	NC_037336.1:73371110..73478869:-	gene12498	gi|594070898|ref|XP_006059325.1|	5752	0	PREDICTED: jouberin isoform X1 [Bubalus bubalis]	gi|594070897|ref|XM_006059263.1|	4530	0	PREDICTED: Bubalus bubalis Abelson helper integration site 1 (AHI1), transcript variant X1, mRNA	Q8N157	1778	0	Jouberin	.	.	.	.	pfam00018	SH3_1	SH3 domain. SH3 (Src homology 3) domains are often indicative of a protein involved in signal transduction related to cytoskeletal organisation. First described in the Src cytoplasmic tyrosine kinase. The structure is a partly opened beta barrel.	GO:0034613|cellular protein localization;GO:0007417|central nervous system development;GO:0060271|cilium morphogenesis;GO:0035844|cloaca development;GO:0001947|heart looping;GO:0030902|hindbrain development;GO:0070121|Kupffer's vesicle development;GO:0070986|left/right axis specification;GO:0001738|morphogenesis of a polarized epithelium;GO:0043066|negative regulation of apoptotic process;GO:0071…	GO:0005912|adherens junction;GO:0005911|cell-cell junction;GO:0005814|centriole;GO:0005813|centrosome;GO:0036064|ciliary basal body;GO:0005929|cilium;GO:0005829|cytosol;GO:0036038|TCTN-B9D complex;	GO:0042802|identical protein binding;	K16740	AHI1; jouberin
bta_circ_0006196	0	0	0	2.38445	7	0	5	-4.49812	0.0233007	NA	down	yes	NC_037336.1:75089911..75094536:-	gene12516	gi|296483981|tpg|DAA26096.1|	2240	0	TPA: interferon gamma receptor 1 [Bos taurus]	gi|982935300|ref|XM_010808608.2|	2266	0	PREDICTED: Bos taurus interferon gamma receptor 1 (IFNGR1), transcript variant X1, mRNA	P15260	462	8e-153	Interferon gamma receptor 1	.	.	.	.	pfam07140	IFNGR1	Interferon gamma receptor (IFNGR1). This family consists of several eukaryotic and viral interferon gamma receptor proteins. Molecular interactions among cytokines and cytokine receptors in eukaryotes form the basis of many cell-signaling pathways relevant to immune function. Human interferon-gamma (IFN-gamma) signals through a multimeric receptor complex consisting of two different but structura…	GO:0060333|interferon-gamma-mediated signaling pathway;GO:0060334|regulation of interferon-gamma-mediated signaling pathway;GO:0009615|response to virus;GO:0007165|signal transduction;	GO:0005887|integral component of plasma membrane;GO:0005886|plasma membrane;	GO:0019955|cytokine binding;GO:0004906|interferon-gamma receptor activity;	K05132	IFNGR1, CD119; interferon gamma receptor 1
bta_circ_0006234	0	0	0	1.61579	3	2	4	-4.09374	0.0418526	NA	down	yes	NC_037336.1:82102994..82131905:+	gene12570	gi|514239922|ref|NP_001265490.1|	17036	0	utrophin [Bos taurus]	gi|982935396|ref|XM_010808642.2|	12518	0	PREDICTED: Bos taurus utrophin (UTRN), transcript variant X4, mRNA	P46939	6043	0	Utrophin	ECU09g0290	148	2e-35	COG5069	pfam09068	EF-hand_2	EF hand. Members of this family adopt a helix-loop-helix motif, as per other EF hand domains. However, since they do not contain the canonical pattern of calcium binding residues found in many EF hand domains, they do not bind calcium ions. The main function of this domain is the provision of specificity in beta-dystroglycan recognition, though in dystrophin it serves an additional role: stabilis…	GO:0006936|muscle contraction;GO:0007517|muscle organ development;GO:0007528|neuromuscular junction development;GO:0001954|positive regulation of cell-matrix adhesion;GO:2000649|regulation of sodium ion transmembrane transporter activity;GO:0014894|response to denervation involved in regulation of muscle adaptation;	GO:0030054|cell junction;GO:0030864|cortical actin cytoskeleton;GO:0005737|cytoplasm;GO:0005856|cytoskeleton;GO:0016010|dystrophin-associated glycoprotein complex;GO:0070062|extracellular exosome;GO:0030175|filopodium;GO:0031527|filopodium membrane;GO:0030426|growth cone;GO:0016020|membrane;GO:0031594|neuromuscular junction;GO:0005654|nucleoplasm;GO:0005886|plasma membrane;GO:0045211|postsynaptic…	GO:0003779|actin binding;GO:0051015|actin filament binding;GO:0005178|integrin binding;GO:0019901|protein kinase binding;GO:0017166|vinculin binding;GO:0008270|zinc ion binding;	.	.
bta_circ_0006246	0	3	7	9.22023	20	7	16	-2.47017	0.0203278	0.346053	down	yes	NC_037336.1:83074573..83076622:-	gene12575	gi|329664022|ref|NP_001192596.1|	3953	0	F-box only protein 30 [Bos taurus]	gi|850485237|gb|CP011893.1|	3551	0	Ovis canadensis canadensis isolate 43U chromosome 8 sequence	Q8TB52	1399	0	F-box only protein 30	.	.	.	.	pfam00646	F-box	F-box domain. This domain is approximately 50 amino acids long, and is usually found in the N-terminal half of a variety of proteins. Two motifs that are commonly found associated with the F-box domain are the leucine rich repeats (LRRs; pfam00560 and pfam07723) and the WD repeat (pfam00400). The F-box domain has a role in mediating protein-protein interactions in a variety of contexts, such as p…	GO:0043687|post-translational protein modification;GO:0000209|protein polyubiquitination;	GO:0005829|cytosol;	GO:0061630|ubiquitin protein ligase activity;GO:0004842|ubiquitin-protein transferase activity;GO:0008270|zinc ion binding;	K10307	FBXO30; F-box protein 30
bta_circ_0006316	0	0	0	3.83718	8	4	9	-5.39628	0.00353807	NA	down	yes	NC_037336.1:91453729..91498324:+	gene12660	gi|594102754|ref|XP_006074428.1|	3129	0	PREDICTED: LOW QUALITY PROTEIN: T-lymphoma invasion and metastasis-inducing protein 2 [Bubalus bubalis]	gi|982988124|ref|XM_015464871.1|	5050	0	PREDICTED: Bos taurus SR-related CTD-associated factor 8 (SCAF8), transcript variant X4, mRNA	Q9UPN6	1120	0	Protein SCAF8	.	.	.	.	pfam04818	CTD_bind	RNA polymerase II-binding domain. This domain binds to the phosphorylated C-terminal domain (CTD) of RNA polymerase II.	GO:0006397|mRNA processing;GO:0008380|RNA splicing;	GO:0016363|nuclear matrix;GO:0005654|nucleoplasm;GO:0005681|spliceosomal complex;	GO:0003723|RNA binding;GO:0043175|RNA polymerase core enzyme binding;	K13191	RBM16, SCAF8; RNA-binding protein 16
bta_circ_0006323	5	0	7	2.36051	0	0	0	4.3261	0.0310271	NA	up	yes	NC_037336.1:91711312..91724037:+	gene12662	gi|982935533|ref|XP_015328402.1|	8402	0	PREDICTED: LOW QUALITY PROTEIN: T-lymphoma invasion and metastasis-inducing protein 2 [Bos taurus]	gi|982988133|ref|XM_010799033.2|	6785	0	PREDICTED: Bos taurus T-cell lymphoma invasion and metastasis 2 (TIAM2), mRNA	Q8IVF5	2787	0	T-lymphoma invasion and metastasis-inducing protein 2	.	.	.	.	pfam00621	RhoGEF	RhoGEF domain. Guanine nucleotide exchange factor for Rho/Rac/Cdc42-like GTPases Also called Dbl-homologous (DH) domain. It appears that pfam00169 domains invariably occur C-terminal to RhoGEF/DH domains.	GO:0007186|G-protein coupled receptor signaling pathway;GO:0035556|intracellular signal transduction;GO:0043065|positive regulation of apoptotic process;GO:0019216|regulation of lipid metabolic process;GO:0035023|regulation of Rho protein signal transduction;GO:0051056|regulation of small GTPase mediated signal transduction;	GO:0005829|cytosol;GO:0070062|extracellular exosome;GO:0030175|filopodium;GO:0030426|growth cone;GO:0030027|lamellipodium;GO:0016020|membrane;	GO:0005096|GTPase activator activity;GO:0005085|guanyl-nucleotide exchange factor activity;GO:0005089|Rho guanyl-nucleotide exchange factor activity;	K16847	TIAM2; T-lymphoma invasion and metastasis-inducing protein 2
bta_circ_0006337	9	90	72	26.0335	13	15	5	1.8247	0.00989163	0.250501	up	yes	NC_037336.1:93668123..93716277:+	gene12672	gi|742123649|ref|XP_010839160.1|	7665	0	PREDICTED: AT-rich interactive domain-containing protein 1B isoform X1 [Bison bison bison]	gi|742123648|ref|XM_010840858.1|	6796	0	PREDICTED: Bison bison bison AT rich interactive domain 1B (SWI1-like) (ARID1B), transcript variant X1, mRNA	E9Q4N7	2748	0	AT-rich interactive domain-containing protein 1B	.	.	.	.	pfam12031	DUF3518	Domain of unknown function (DUF3518). This presumed domain is functionally uncharacterized. This domain is found in eukaryotes. This domain is about 260 amino acids in length. This domain is found associated with pfam01388.	GO:0006338|chromatin remodeling;GO:0097026|dendritic cell dendrite assembly;GO:0060996|dendritic spine development;GO:0007270|neuron-neuron synaptic transmission;GO:0006355|regulation of transcription, DNA-templated;GO:0006351|transcription, DNA-templated;	GO:0005737|cytoplasm;GO:0005829|cytosol;GO:0071565|nBAF complex;GO:0005654|nucleoplasm;GO:0005634|nucleus;GO:0005886|plasma membrane;GO:0016514|SWI/SNF complex;	GO:0003677|DNA binding;	K11653	ARID1; AT-rich interactive domain-containing protein 1
bta_circ_0006338	5	187	85	35.1103	4	22	7	2.49016	0.00123177	0.0682843	up	yes	NC_037336.1:93668123..93745630:+	gene12672	gi|742123649|ref|XP_010839160.1|	7665	0	PREDICTED: AT-rich interactive domain-containing protein 1B isoform X1 [Bison bison bison]	gi|742123648|ref|XM_010840858.1|	6796	0	PREDICTED: Bison bison bison AT rich interactive domain 1B (SWI1-like) (ARID1B), transcript variant X1, mRNA	E9Q4N7	2748	0	AT-rich interactive domain-containing protein 1B	.	.	.	.	pfam12031	DUF3518	Domain of unknown function (DUF3518). This presumed domain is functionally uncharacterized. This domain is found in eukaryotes. This domain is about 260 amino acids in length. This domain is found associated with pfam01388.	GO:0006338|chromatin remodeling;GO:0097026|dendritic cell dendrite assembly;GO:0060996|dendritic spine development;GO:0007270|neuron-neuron synaptic transmission;GO:0006355|regulation of transcription, DNA-templated;GO:0006351|transcription, DNA-templated;	GO:0005737|cytoplasm;GO:0005829|cytosol;GO:0071565|nBAF complex;GO:0005654|nucleoplasm;GO:0005634|nucleus;GO:0005886|plasma membrane;GO:0016514|SWI/SNF complex;	GO:0003677|DNA binding;	K11653	ARID1; AT-rich interactive domain-containing protein 1
bta_circ_0006384	3	6	4	1.96331	0	0	0	4.27164	0.0323845	NA	up	yes	NC_037336.1:98111827..98148059:-	gene12724	gi|742104506|ref|XP_010835036.1|	2292	0	PREDICTED: E3 ubiquitin-protein ligase parkin isoform X6 [Bison bison bison]	gi|926701296|ref|XM_005684988.2|	2970	0	PREDICTED: Capra hircus parkin RBR E3 ubiquitin protein ligase (PARK2), mRNA	O60260	759	0	E3 ubiquitin-protein ligase parkin	SPAC1805.12c_1	54.3	1e-07	COG5272	pfam00240	ubiquitin	Ubiquitin family. This family contains a number of ubiquitin-like proteins: SUMO (smt3 homologue) Nedd8, Elongin B, Rub1, and Parkin. A number of them are thought to carry a distinctive five-residue motif termed the proteasome-interacting motif (PIM), which may have a biologically significant role in protein delivery to proteasomes and recruitment of proteasomes to transcription sites.	GO:0008344|adult locomotory behavior;GO:0070842|aggresome assembly;GO:0000422|mitophagy;GO:0044257|cellular protein catabolic process;GO:0044267|cellular protein metabolic process;GO:1903351|cellular response to dopamine;GO:0071287|cellular response to manganese ion;GO:0097237|cellular response to toxic substance;GO:0034620|cellular response to unfolded protein;GO:0007417|central nervous system d…	GO:0016235|aggresome;GO:0005737|cytoplasm;GO:0005829|cytosol;GO:0005783|endoplasmic reticulum;GO:0005794|Golgi apparatus;GO:0097413|Lewy body;GO:0005739|mitochondrion;GO:0043005|neuron projection;GO:0016607|nuclear speck;GO:0005634|nucleus;GO:1990452|Parkin-FBXW7-Cul1 ubiquitin ligase complex;GO:0048471|perinuclear region of cytoplasm;GO:0098793|presynapse;GO:0000151|ubiquitin ligase complex;	GO:0003779|actin binding;GO:0008013|beta-catenin binding;GO:0051087|chaperone binding;GO:0097602|cullin family protein binding;GO:0003700|transcription factor activity, sequence-specific DNA binding;GO:0019899|enzyme binding;GO:1990444|F-box domain binding;GO:0001664|G-protein coupled receptor binding;GO:0031072|heat shock protein binding;GO:0042826|histone deacetylase binding;GO:0030544|Hsp70 pr…	K04556	PARK2; parkin [EC:2.3.2.27]
bta_circ_0006420	4	7	11	3.24093	0	0	0	5.00278	0.00856798	NA	up	yes	NC_037337.1:101086075..101090112:-	gene14216	gi|528967206|ref|XP_005212203.1|	1930	0	PREDICTED: forkhead box protein N3 isoform X1 [Bos taurus]	gi|982937882|ref|XM_005212147.3|	7856	0	PREDICTED: Bos taurus forkhead box N3 (FOXN3), transcript variant X4, mRNA	Q33BP8	716	0	Forkhead box protein N3	SPBC16G5.15c	102	5e-21	COG5025	pfam00250	Fork_head	Fork head domain.	GO:0007049|cell cycle;GO:0030154|cell differentiation;GO:0045893|positive regulation of transcription, DNA-templated;GO:0006351|transcription, DNA-templated;	GO:0005634|nucleus;	GO:0003700|transcription factor activity, sequence-specific DNA binding;GO:0043565|sequence-specific DNA binding;	K09407	FOXN; forkhead box protein N
bta_circ_0006424	0	0	0	1.74086	4	0	5	-4.01986	0.0486117	NA	down	yes	NC_037337.1:101238997..101243081:-	Null	.	.	.	.	.	.	.	.	.	.	.	.	.	.	.	.	.	.	.	.	.	.	.	.
bta_circ_0006449	22	101	114	42.2526	13	35	24	1.36751	0.0139539	0.298907	up	yes	NC_037337.1:10488330..10499191:-	gene12912	gi|982936116|ref|XP_015328528.1|	1612	0	PREDICTED: homer protein homolog 1 isoform X2 [Bos taurus]	gi|982936115|ref|XM_015473042.1|	6224	0	PREDICTED: Bos taurus homer scaffolding protein 1 (HOMER1), transcript variant X2, mRNA	Q2KJ56	574	0	Homer protein homolog 1	.	.	.	.	pfam00568	WH1	WH1 domain. WASp Homology domain 1 (WH1) domain. WASP is the protein that is defective in Wiskott-Aldrich syndrome (WAS). The majority of point mutations occur within the amino- terminal WH1 domain. The metabotropic glutamate receptors mGluR1alpha and mGluR5 bind a protein called homer, which is a WH1 domain homologue. A subset of WH1 domains has been termed a "EVH1" domain and appear to bind a p…	GO:0048148|behavioral response to cocaine;GO:0048875|chemical homeostasis within a tissue;GO:0051928|positive regulation of calcium ion transport;GO:0090279|regulation of calcium ion import;GO:2001257|regulation of cation channel activity;GO:2001256|regulation of store-operated calcium entry;GO:0051592|response to calcium ion;GO:0003009|skeletal muscle contraction;GO:0048741|skeletal muscle fiber…	GO:0045177|apical part of cell;GO:0030424|axon;GO:0030054|cell junction;GO:0043034|costamere;GO:0014069|postsynaptic density;GO:0045211|postsynaptic membrane;GO:0030018|Z disc;	GO:0035256|G-protein coupled glutamate receptor binding;GO:0044325|ion channel binding;	K15010	HOMER; homer
bta_circ_0006453	4	20	13	18.1288	22	40	19	-1.43002	0.0429869	0.456494	down	yes	NC_037337.1:10618645..10667454:+	gene12913	gi|114052222|ref|NP_001039826.1|	2578	0	poly(A) RNA polymerase GLD2 [Bos taurus]	gi|942096705|ref|XM_005909462.2|	2811	0	PREDICTED: Bos mutus PAP associated domain containing 4 (PAPD4), transcript variant X1, mRNA	Q2HJ44	997	0	Poly(A) RNA polymerase GLD2	SPAC821.04c	125	7e-29	COG5260	pfam03828	PAP_assoc	Cid1 family poly A polymerase. This domain is found in poly(A) polymerases and has been shown to have polynucleotide adenylyltransferase activity. Proteins in this family have been located to both the nucleus and the cytoplasm.	GO:0002244|hematopoietic progenitor cell differentiation;GO:0071044|histone mRNA catabolic process;GO:0006397|mRNA processing;GO:0043631|RNA polyadenylation;	GO:0005737|cytoplasm;GO:0005634|nucleus;	GO:0005524|ATP binding;GO:0046872|metal ion binding;GO:0004652|polynucleotide adenylyltransferase activity;	K14079	PAPD4, GLD2; poly(A) RNA polymerase GLD2 [EC:2.7.7.19]
bta_circ_0006455	0	0	0	2.13987	4	3	5	-4.53328	0.0204663	NA	down	yes	NC_037337.1:10637915..10657947:+	gene12913	gi|114052222|ref|NP_001039826.1|	2578	0	poly(A) RNA polymerase GLD2 [Bos taurus]	gi|942096705|ref|XM_005909462.2|	2811	0	PREDICTED: Bos mutus PAP associated domain containing 4 (PAPD4), transcript variant X1, mRNA	Q2HJ44	997	0	Poly(A) RNA polymerase GLD2	SPAC821.04c	125	7e-29	COG5260	pfam03828	PAP_assoc	Cid1 family poly A polymerase. This domain is found in poly(A) polymerases and has been shown to have polynucleotide adenylyltransferase activity. Proteins in this family have been located to both the nucleus and the cytoplasm.	GO:0002244|hematopoietic progenitor cell differentiation;GO:0071044|histone mRNA catabolic process;GO:0006397|mRNA processing;GO:0043631|RNA polyadenylation;	GO:0005737|cytoplasm;GO:0005634|nucleus;	GO:0005524|ATP binding;GO:0046872|metal ion binding;GO:0004652|polynucleotide adenylyltransferase activity;	K14079	PAPD4, GLD2; poly(A) RNA polymerase GLD2 [EC:2.7.7.19]
bta_circ_0006470	5	0	5	2.10689	0	0	0	4.14934	0.0406319	NA	up	yes	NC_037337.1:11540660..11542556:+	gene12924	gi|741939063|ref|XP_010807159.1|	2386	0	PREDICTED: ERO1-like protein alpha isoform X1 [Bos taurus]	gi|982935909|ref|XM_010808857.2|	4866	0	PREDICTED: Bos taurus endoplasmic reticulum oxidoreductase alpha (ERO1A), transcript variant X1, mRNA	A5PJN2	917	0	ERO1-like protein alpha	SPCC1450.14c	223	1e-60	COG5061	pfam04137	ERO1	Endoplasmic Reticulum Oxidoreductin 1 (ERO1). Members of this family are required for the formation of disulphide bonds in the ER.	GO:0019471|4-hydroxyproline metabolic process;GO:0050873|brown fat cell differentiation;GO:0045454|cell redox homeostasis;GO:0006464|cellular protein modification process;GO:0051085|chaperone mediated protein folding requiring cofactor;GO:0030968|endoplasmic reticulum unfolded protein response;GO:0030198|extracellular matrix organization;GO:0070059|intrinsic apoptotic signaling pathway in respons…	GO:0005789|endoplasmic reticulum membrane;	GO:0016671|oxidoreductase activity, acting on a sulfur group of donors, disulfide as acceptor;GO:0003756|protein disulfide isomerase activity;GO:0015035|protein disulfide oxidoreductase activity;	K10950	ERO1L; ERO1-like protein alpha [EC:1.8.4.-]
bta_circ_0006492	0	0	0	1.52869	3	4	2	-4.0203	0.046592	NA	down	yes	NC_037337.1:12387508..12397514:-	gene12949	gi|803087186|ref|XP_012036133.1|	3869	0	PREDICTED: dipeptidyl peptidase 8 isoform X2 [Ovis aries]	gi|982936126|ref|XM_015473043.1|	4599	0	PREDICTED: Bos taurus dipeptidyl-peptidase 8 (DPP8), transcript variant X4, mRNA	Q6V1X1	1459	0	Dipeptidyl peptidase 8	CC2154	162	2e-39	COG1506	pfam00930	DPPIV_N	Dipeptidyl peptidase IV (DPP IV) N-terminal region. This family is an alignment of the region to the N-terminal side of the active site. The Prosite motif does not correspond to this Pfam entry.	GO:0006955|immune response;GO:0006508|proteolysis;	GO:0005737|cytoplasm;GO:0005829|cytosol;	GO:0008239|dipeptidyl-peptidase activity;GO:0008236|serine-type peptidase activity;	K08655	DPP8; dipeptidyl-peptidase 8 [EC:3.4.14.5]
bta_circ_0006496	8	2	0	2.54735	0	0	0	4.36936	0.0291882	NA	up	yes	NC_037337.1:12567236..12567656:-	gene12953	gi|528962007|ref|XP_005211381.1|	9574	0	PREDICTED: C-myc promoter-binding protein isoform X3 [Bos taurus]	gi|982936033|ref|XM_005211324.3|	9984	0	PREDICTED: Bos taurus DENN/MADD domain containing 4A (DENND4A), transcript variant X5, mRNA	Q7Z401	3343	0	C-myc promoter-binding protein	.	.	.	.	pfam02141	DENN	DENN (AEX-3) domain. DENN (after differentially expressed in neoplastic vs normal cells) is a domain which occurs in several proteins involved in Rab- mediated processes or regulation of MAPK signalling pathways.	GO:0006355|regulation of transcription, DNA-templated;GO:0006351|transcription, DNA-templated;	GO:0005829|cytosol;GO:0005634|nucleus;	GO:0003677|DNA binding;GO:0017112|Rab guanyl-nucleotide exchange factor activity;	.	.
bta_circ_0006518	0	0	0	2.08518	6	6	0	-4.3175	0.0311398	NA	down	yes	NC_037337.1:14983399..14988547:+	gene12991	gi|528961931|ref|XP_005211347.1|	3363	0	PREDICTED: E3 SUMO-protein ligase PIAS1 isoform X1 [Bos taurus]	gi|741939168|ref|XM_005211290.2|	5838	0	PREDICTED: Bos taurus protein inhibitor of activated STAT 1 (PIAS1), transcript variant X1, mRNA	O75925	1167	0	E3 SUMO-protein ligase PIAS1	.	.	.	.	pfam14324	PINIT	PINIT domain. The PINIT domain is a protein domain that is found in PIAS proteins. The PINIT domain is about 180 amino acids in length.	GO:0030521|androgen receptor signaling pathway;GO:0045444|fat cell differentiation;GO:0000082|G1/S transition of mitotic cell cycle;GO:0007259|JAK-STAT cascade;GO:0043066|negative regulation of apoptotic process;GO:0000122|negative regulation of transcription from RNA polymerase II promoter;GO:0032436|positive regulation of proteasomal ubiquitin-dependent protein catabolic process;GO:0033235|posi…	GO:0016607|nuclear speck;GO:0005654|nucleoplasm;GO:0005634|nucleus;GO:0016605|PML body;	GO:0050681|androgen receptor binding;GO:0003677|DNA binding;GO:0019899|enzyme binding;GO:0008022|protein C-terminus binding;GO:0019904|protein domain specific binding;GO:0061665|SUMO ligase activity;GO:0019789|SUMO transferase activity;GO:0003713|transcription coactivator activity;GO:0003714|transcription corepressor activity;GO:0031625|ubiquitin protein ligase binding;GO:0008270|zinc ion binding;	K04706	PIAS1; E3 SUMO-protein ligase PIAS1
bta_circ_0006527	0	0	0	2.89197	4	6	7	-5.00375	0.00830383	NA	down	yes	NC_037337.1:17550198..17568063:-	gene13018	gi|296483588|tpg|DAA25703.1|	6952	0	TPA: uveal autoantigen with coiled-coil domains and ankyrin repeats protein [Bos taurus]	gi|31342589|ref|NM_174209.2|	4709	0	Bos taurus uveal autoantigen with coiled-coil domains and ankyrin repeats (UACA), mRNA	Q8HYY4	2668	0	Uveal autoantigen with coiled-coil domains and ankyrin repeats protein	all2748	94.7	2e-19	COG0666	pfam01576	Myosin_tail_1	Myosin tail. The myosin molecule is a multi-subunit complex made up of two heavy chains and four light chains it is a fundamental contractile protein found in all eukaryote cell types. This family consists of the coiled-coil myosin heavy chain tail region. The coiled-coil is composed of the tail from two molecules of myosin. These can then assemble into the macromolecular thick filament. The coil…	GO:0097190|apoptotic signaling pathway;GO:1901222|regulation of NIK/NF-kappaB signaling;	GO:0005737|cytoplasm;GO:0005856|cytoskeleton;GO:0005634|nucleus;	.	.	.
bta_circ_0006532	0	0	0	2.69636	7	5	3	-4.87507	0.0108506	NA	down	yes	NC_037337.1:17558090..17568063:-	gene13018	gi|296483588|tpg|DAA25703.1|	6952	0	TPA: uveal autoantigen with coiled-coil domains and ankyrin repeats protein [Bos taurus]	gi|31342589|ref|NM_174209.2|	4709	0	Bos taurus uveal autoantigen with coiled-coil domains and ankyrin repeats (UACA), mRNA	Q8HYY4	2668	0	Uveal autoantigen with coiled-coil domains and ankyrin repeats protein	all2748	94.7	2e-19	COG0666	pfam01576	Myosin_tail_1	Myosin tail. The myosin molecule is a multi-subunit complex made up of two heavy chains and four light chains it is a fundamental contractile protein found in all eukaryote cell types. This family consists of the coiled-coil myosin heavy chain tail region. The coiled-coil is composed of the tail from two molecules of myosin. These can then assemble into the macromolecular thick filament. The coil…	GO:0097190|apoptotic signaling pathway;GO:1901222|regulation of NIK/NF-kappaB signaling;	GO:0005737|cytoplasm;GO:0005856|cytoskeleton;GO:0005634|nucleus;	.	.	.
bta_circ_0006559	24	38	29	19.4119	7	12	11	1.44496	0.0401087	0.442423	up	yes	NC_037337.1:19001909..19002819:-	gene13026	gi|742094995|ref|XP_010832771.1|	12770	0	PREDICTED: unconventional myosin-IXa isoform X9 [Bison bison bison]	gi|965827029|ref|XM_012129087.2|	10958	0	PREDICTED: Ovis aries musimon myosin IXA (MYO9A), transcript variant X23, mRNA	B2RTY4	4372	0	Unconventional myosin-IXa	SPCC1919.10c	394	2e-110	COG5022	pfam00063	Myosin_head	Myosin head (motor domain).	GO:0034329|cell junction assembly;GO:0045198|establishment of epithelial cell apical/basal polarity;GO:0035556|intracellular signal transduction;GO:0007018|microtubule-based movement;GO:0051056|regulation of small GTPase mediated signal transduction;GO:0007601|visual perception;	GO:0005829|cytosol;GO:0016021|integral component of membrane;GO:0016461|unconventional myosin complex;	GO:0003779|actin binding;GO:0005524|ATP binding;GO:0005096|GTPase activator activity;GO:0046872|metal ion binding;GO:0008017|microtubule binding;GO:0003777|microtubule motor activity;	K10360	MYO9; myosin IX
bta_circ_0006578	32	603	205	130.281	35	134	68	1.29689	0.0221311	0.365248	up	yes	NC_037337.1:20063680..20079638:+	gene13041	gi|741884106|ref|XP_010808326.1|	7320	0	PREDICTED: neogenin isoform X2 [Bos taurus]	gi|982988664|ref|XM_010810024.2|	5215	0	PREDICTED: Bos taurus neogenin 1 (NEO1), transcript variant X2, mRNA	Q92859	2642	0	Neogenin	.	.	.	.	pfam06583	Neogenin_C	Neogenin C-terminus. This family represents the C-terminus of eukaryotic neogenin precursor proteins, which contains several potential phosphorylation sites. Neogenin is a member of the N-CAM family of cell adhesion molecules (and therefore contains multiple copies of pfam00047 and pfam00041) and is closely related to the DCC tumor suppressor gene product - these proteins may play an integral rol…	GO:0007411|axon guidance;GO:0007155|cell adhesion;GO:0055072|iron ion homeostasis;GO:0030513|positive regulation of BMP signaling pathway;	GO:0005794|Golgi apparatus;GO:0005887|integral component of plasma membrane;GO:0005654|nucleoplasm;GO:0005886|plasma membrane;GO:0098797|plasma membrane protein complex;	GO:0039706|co-receptor binding;GO:0038023|signaling receptor activity;	K06766	NEO1; neogenin
bta_circ_0006598	0	0	0	14.2911	26	31	26	-7.26836	1.08256e-05	0.00212772	down	yes	NC_037337.1:21493019..21518315:+	Null	.	.	.	.	.	.	.	.	.	.	.	.	.	.	.	.	.	.	.	.	.	.	.	.
bta_circ_0006600	0	2	5	6.90718	10	15	11	-2.54235	0.0237908	0.375453	down	yes	NC_037337.1:21495458..21496530:+	gene13101	gi|41386711|ref|NP_777152.1|	9177	0	myosin-7 [Bos taurus]	gi|41386710|ref|NM_174727.1|	5906	0	Bos taurus myosin, heavy chain 7, cardiac muscle, beta (MYH7), mRNA	Q9BE39	3539	0	Myosin-7	SPCC645.05c	768	0	COG5022	pfam01576	Myosin_tail_1	Myosin tail. The myosin molecule is a multi-subunit complex made up of two heavy chains and four light chains it is a fundamental contractile protein found in all eukaryote cell types. This family consists of the coiled-coil myosin heavy chain tail region. The coiled-coil is composed of the tail from two molecules of myosin. These can then assemble into the macromolecular thick filament. The coil…	GO:0007018|microtubule-based movement;	GO:0030016|myofibril;GO:0032982|myosin filament;GO:0030017|sarcomere;	GO:0051015|actin filament binding;GO:0005524|ATP binding;GO:0005516|calmodulin binding;GO:0008017|microtubule binding;GO:0003777|microtubule motor activity;	K17751	MYH6_7; myosin heavy chain 6/7
bta_circ_0006606	10	0	2	3.19932	0	0	0	4.6835	0.0173092	NA	up	yes	NC_037337.1:21503178..21529819:+	Null	.	.	.	.	.	.	.	.	.	.	.	.	.	.	.	.	.	.	.	.	.	.	.	.
bta_circ_0006607	0	0	0	2.23253	3	0	9	-4.39637	0.0276427	NA	down	yes	NC_037337.1:21503787..21532718:+	Null	.	.	.	.	.	.	.	.	.	.	.	.	.	.	.	.	.	.	.	.	.	.	.	.
bta_circ_0006731	0	4	0	5.63894	14	5	9	-3.12562	0.0191652	NA	down	yes	NC_037337.1:43177987..43214396:-	gene13598	gi|155371911|ref|NP_001094560.1|	2327	0	L-2-hydroxyglutarate dehydrogenase, mitochondrial precursor [Bos taurus]	gi|155371910|ref|NM_001101090.1|	3265	0	Bos taurus L-2-hydroxyglutarate dehydrogenase (L2HGDH), mRNA	A7MBI3	902	0	L-2-hydroxyglutarate dehydrogenase, mitochondrial	alr2826	334	6e-103	COG0579	pfam01266	DAO	FAD dependent oxidoreductase. This family includes various FAD dependent oxidoreductases: Glycerol-3-phosphate dehydrogenase EC:1.1.99.5, Sarcosine oxidase beta subunit EC:1.5.3.1, D-alanine oxidase EC:1.4.99.1, D-aspartate oxidase EC:1.4.3.1.	GO:0044267|cellular protein metabolic process;	GO:0016021|integral component of membrane;GO:0005739|mitochondrion;	GO:0047545|2-hydroxyglutarate dehydrogenase activity;	K00109	E1.1.99.2; 2-hydroxyglutarate dehydrogenase [EC:1.1.99.2]
bta_circ_0006779	3	22	0	2.9824	0	0	0	4.70504	0.0164711	NA	up	yes	NC_037337.1:47004327..47007762:-	gene13654	gi|830074122|ref|XP_012584089.1|	914	8e-113	PREDICTED: tropomyosin alpha-1 chain isoform X6 [Condylura cristata]	gi|850484816|gb|CP011892.1|	1002	0	Ovis canadensis canadensis isolate 43U chromosome 7 sequence	Q63610	187	4e-52	Tropomyosin alpha-3 chain	.	.	.	.	pfam00261	Tropomyosin	Tropomyosin.	GO:0007015|actin filament organization;GO:0007420|brain development;GO:0006936|muscle contraction;	GO:0005884|actin filament;GO:0005903|brush border;GO:0005862|muscle thin filament tropomyosin;	GO:0051015|actin filament binding;GO:0008307|structural constituent of muscle;	K09290	TPM3; tropomyosin 3
bta_circ_0006815	6	5	6	3.00524	0	0	0	4.85334	0.0116025	NA	up	yes	NC_037337.1:48944579..49055340:+	Null	.	.	.	.	.	.	.	.	.	.	.	.	.	.	.	.	.	.	.	.	.	.	.	.
bta_circ_0006829	8	11	0	3.40591	0	0	0	4.86244	0.0122188	NA	up	yes	NC_037337.1:50867791..50869245:-	gene13688	gi|528910572|ref|XP_005193713.1|	1850	0	PREDICTED: protein FAM81A isoform X1 [Bos taurus]	gi|982989424|ref|XM_005193656.3|	3300	0	PREDICTED: Bos taurus family with sequence similarity 81 member A (FAM81A), transcript variant X1, mRNA	.	.	.	.	.	.	.	.	pfam12128	DUF3584	Protein of unknown function (DUF3584). This protein is found in bacteria and eukaryotes. Proteins in this family are typically between 943 to 1234 amino acids in length. This family contains a P-loop motif suggesting it is a nucleotide binding protein. It may be involved in replication.	.	.	.	.	.
bta_circ_0006839	45	186	113	67.2661	40	46	41	1.04645	0.0214042	0.35785	up	yes	NC_037337.1:51360123..51364223:+	gene13694	gi|982989432|ref|XP_015320565.1|	2494	0	PREDICTED: LOW QUALITY PROTEIN: SAFB-like transcription modulator isoform X2 [Bos taurus]	gi|742104858|ref|XM_010836819.1|	4086	0	PREDICTED: Bison bison bison SAFB-like, transcription modulator (SLTM), transcript variant X2, mRNA	Q9NWH9	911	0	SAFB-like transcription modulator	.	.	.	.	pfam14259	RRM_6	RNA recognition motif (a.k.a. RRM, RBD, or RNP domain).	GO:0006915|apoptotic process;GO:0050684|regulation of mRNA processing;GO:0006357|regulation of transcription from RNA polymerase II promoter;GO:0006351|transcription, DNA-templated;	GO:0016604|nuclear body;GO:0005654|nucleoplasm;GO:0005634|nucleus;	GO:0003690|double-stranded DNA binding;GO:0003723|RNA binding;GO:0043565|sequence-specific DNA binding;	.	.
bta_circ_0006850	5	5	0	1.94983	0	0	0	4.04273	0.047352	NA	up	yes	NC_037337.1:52294320..52296744:+	gene13707	gi|297479648|ref|XP_002690901.1|	2765	0	PREDICTED: retinal dehydrogenase 2 [Bos taurus]	gi|982989436|ref|XM_015465080.1|	3527	0	PREDICTED: Bos taurus aldehyde dehydrogenase 1 family member A2 (ALDH1A2), mRNA	O94788	1065	0	Retinal dehydrogenase 2	SPAC9E9.09c	556	0	COG1012	pfam00171	Aldedh	Aldehyde dehydrogenase family. This family of dehydrogenases act on aldehyde substrates. Members use NADP as a cofactor. The family includes the following members: The prototypical members are the aldehyde dehydrogenases EC:1.2.1.3. Succinate-semialdehyde dehydrogenase EC:1.2.1.16. Lactaldehyde dehydrogenase EC:1.2.1.22. Benzaldehyde dehydrogenase EC:1.2.1.28. Methylmalonate-semialdehyde dehydrog…	GO:0042904|9-cis-retinoic acid biosynthetic process;GO:0001568|blood vessel development;GO:0048738|cardiac muscle tissue development;GO:0071300|cellular response to retinoic acid;GO:0009855|determination of bilateral symmetry;GO:0031076|embryonic camera-type eye development;GO:0048566|embryonic digestive tract development;GO:0035115|embryonic forelimb morphogenesis;GO:0060324|face development;GO:…	GO:0005737|cytoplasm;GO:0005829|cytosol;GO:0048471|perinuclear region of cytoplasm;	GO:0004028|3-chloroallyl aldehyde dehydrogenase activity;GO:0004029|aldehyde dehydrogenase (NAD) activity;GO:0016918|retinal binding;GO:0001758|retinal dehydrogenase activity;	K07249	E1.2.1.36; retinal dehydrogenase [EC:1.2.1.36]
bta_circ_0006853	20	33	29	16.7274	9	9	5	1.60719	0.0326049	0.428634	up	yes	NC_037337.1:53070727..53073155:-	gene13713	gi|118150880|ref|NP_001071353.1|	3024	0	transcription factor 12 [Bos taurus]	gi|982936879|ref|XM_010809243.2|	4438	0	PREDICTED: Bos taurus transcription factor 12 (TCF12), transcript variant X1, mRNA	Q99081	1155	0	Transcription factor 12	.	.	.	.	pfam00010	HLH	Helix-loop-helix DNA-binding domain.	GO:0006955|immune response;GO:0007517|muscle organ development;GO:0045666|positive regulation of neuron differentiation;GO:0045944|positive regulation of transcription from RNA polymerase II promoter;GO:1902036|regulation of hematopoietic stem cell differentiation;GO:0006357|regulation of transcription from RNA polymerase II promoter;	GO:0005737|cytoplasm;GO:0043231|intracellular membrane-bounded organelle;GO:0000790|nuclear chromatin;GO:0016607|nuclear speck;GO:0005654|nucleoplasm;GO:0005634|nucleus;GO:0090575|RNA polymerase II transcription factor complex;	GO:0043425|bHLH transcription factor binding;GO:0035497|cAMP response element binding;GO:0003700|transcription factor activity, sequence-specific DNA binding;GO:0070888|E-box binding;GO:0035326|enhancer binding;GO:0071837|HMG box domain binding;GO:0046982|protein heterodimerization activity;GO:0042803|protein homodimerization activity;GO:0000978|RNA polymerase II core promoter proximal region seq…	K15603	TCF4_12; transcription factor 4/12
bta_circ_0006885	0	18	4	2.22434	0	0	0	4.33851	0.0304381	NA	up	yes	NC_037337.1:5466543..5474845:-	gene12859	gi|528961781|ref|XP_005211286.1|	1957	0	PREDICTED: histamine H2 receptor isoform X3 [Bos taurus]	gi|982988452|ref|XM_015464945.1|	2668	0	PREDICTED: Bos taurus histamine receptor H2 (HRH2), transcript variant X5, mRNA	P17124	572	0	Histamine H2 receptor	.	.	.	.	pfam00001	7tm_1	7 transmembrane receptor (rhodopsin family). This family contains, amongst other G-protein-coupled receptors (GCPRs), members of the opsin family, which have been considered to be typical members of the rhodopsin superfamily. They share several motifs, mainly the seven transmembrane helices, GCPRs of the rhodopsin superfamily. All opsins bind a chromophore, such as 11-cis-retinal. The function of…	GO:0001697|histamine-induced gastric acid secretion;GO:0006955|immune response;GO:0045907|positive regulation of vasoconstriction;	GO:0016021|integral component of membrane;GO:0005886|plasma membrane;	GO:0004969|histamine receptor activity;	K04150	HRH2; histamine receptor H2
bta_circ_0006918	0	0	0	2.18342	4	2	6	-4.54573	0.0201517	NA	down	yes	NC_037337.1:60226175..60234098:+	gene13785	gi|528966518|ref|XP_005211944.1|	6429	0	PREDICTED: probable phospholipid-transporting ATPase IM isoform X1 [Bos taurus]	gi|982989649|ref|XM_015465120.1|	5536	0	PREDICTED: Bos taurus ATPase, class I, type 8B, member 4 (ATP8B4), transcript variant X2, mRNA	Q8TF62	2289	0	Probable phospholipid-transporting ATPase IM	YAL026c	796	0	COG0474	pfam13246	Hydrolase_like2	Putative hydrolase of sodium-potassium ATPase alpha subunit. This is a putative hydrolase of the sodium-potassium ATPase alpha subunit.	GO:0007030|Golgi organization;GO:0043312|neutrophil degranulation;	GO:0005794|Golgi apparatus;GO:0016021|integral component of membrane;GO:0005886|plasma membrane;GO:0035579|specific granule membrane;GO:0070821|tertiary granule membrane;	GO:0005524|ATP binding;GO:0000287|magnesium ion binding;GO:0004012|phospholipid-translocating ATPase activity;	K01530	E3.6.3.1; phospholipid-translocating ATPase [EC:3.6.3.1]
bta_circ_0006921	3	0	8	1.89817	0	0	0	4.02214	0.0488772	NA	up	yes	NC_037337.1:60702315..60707681:-	gene13790	gi|528966417|ref|XP_005211904.1|	1281	7e-170	PREDICTED: DTW domain-containing protein 1 isoform X2 [Bos taurus]	gi|982937247|ref|XM_015473193.1|	1906	0	PREDICTED: Bos taurus DTW domain containing 1 (DTWD1), transcript variant X3, mRNA	.	.	.	.	.	.	.	.	pfam03942	DTW	DTW domain. This presumed domain is found in bacterial and eukaryotic proteins. Its function is unknown. The domain contains multiple conserved motifs including a DTXW motif that this domain has been named after.	.	.	.	.	.
bta_circ_0006951	4	25	26	8.05481	0	5	3	2.31312	0.0324229	0.428634	up	yes	NC_037337.1:68068507..68070990:+	gene13873	gi|528966386|ref|XP_005211889.1|	5692	0	PREDICTED: kinectin isoform X1 [Bos taurus]	gi|741940727|ref|XM_010809358.1|	4860	0	PREDICTED: Bos taurus kinectin 1 (KTN1), transcript variant X2, mRNA	Q86UP2	2004	0	Kinectin	.	.	.	.	pfam02463	SMC_N	RecF/RecN/SMC N terminal domain. This domain is found at the N terminus of SMC proteins. The SMC (structural maintenance of chromosomes) superfamily proteins have ATP-binding domains at the N- and C-termini, and two extended coiled-coil domains separated by a hinge in the middle. The eukaryotic SMC proteins form two kind of heterodimers: the SMC1/SMC3 and the SMC2/SMC4 types. These heterodimers c…	GO:0044267|cellular protein metabolic process;GO:0007018|microtubule-based movement;GO:0043687|post-translational protein modification;	GO:0005783|endoplasmic reticulum;GO:0005788|endoplasmic reticulum lumen;GO:0005789|endoplasmic reticulum membrane;GO:0016021|integral component of membrane;GO:0005887|integral component of plasma membrane;GO:0016020|membrane;	GO:0045296|cadherin binding;GO:0019894|kinesin binding;GO:0003723|RNA binding;	K17975	KTN1; kinectin
bta_circ_0006964	0	0	0	4.65175	12	5	8	-5.66965	0.00182452	NA	down	yes	NC_037337.1:69631650..69655795:-	gene13884	gi|300794420|ref|NP_001179640.1|	3669	0	exocyst complex component 5 [Bos taurus]	gi|982937220|ref|XM_015473190.1|	5510	0	PREDICTED: Bos taurus exocyst complex component 5 (EXOC5), transcript variant X1, mRNA	O00471	1390	0	Exocyst complex component 5	.	.	.	.	pfam07393	Sec10	Exocyst complex component Sec10. This family contains the Sec10 component (approximately 650 residues long) of the eukaryotic exocyst complex, which specifically affects the synthesis and delivery of secretory and basolateral plasma membrane proteins.	GO:0006887|exocytosis;GO:0006893|Golgi to plasma membrane transport;GO:0006892|post-Golgi vesicle-mediated transport;GO:0015031|protein transport;GO:0048278|vesicle docking;	GO:0005737|cytoplasm;GO:0005829|cytosol;GO:0000145|exocyst;GO:0030496|midbody;	GO:0047485|protein N-terminus binding;GO:0017160|Ral GTPase binding;	.	.
bta_circ_0006983	0	0	0	2.19134	3	5	5	-4.58426	0.0186591	NA	down	yes	NC_037337.1:72976684..72989829:+	gene13930	gi|594038643|ref|XP_006043933.1|	1251	6e-168	PREDICTED: CDK-activating kinase assembly factor MAT1 isoform X2 [Bubalus bubalis]	gi|982937561|ref|XR_236196.3|	1514	0	PREDICTED: Bos taurus MNAT CDK-activating kinase assembly factor 1 (MNAT1), transcript variant X1, misc_RNA	P51948	414	4e-158	CDK-activating kinase assembly factor MAT1	SPBC776.18c	135	8e-35	COG5220	pfam06391	MAT1	CDK-activating kinase assembly factor MAT1. MAT1 is an assembly/targeting factor for cyclin-dependent kinase-activating kinase (CAK), which interacts with the transcription factor TFIIH. The domain found to the N-terminal side of this domain is a C3HC4 RING finger.	GO:0006370|7-methylguanosine mRNA capping;GO:0007512|adult heart development;GO:0008283|cell proliferation;GO:0006281|DNA repair;GO:0000082|G1/S transition of mitotic cell cycle;GO:0043066|negative regulation of apoptotic process;GO:0006294|nucleotide-excision repair, preincision complex assembly;GO:0048661|positive regulation of smooth muscle cell proliferation;GO:0045944|positive regulation of …	GO:0005829|cytosol;GO:0005675|holo TFIIH complex;GO:0005654|nucleoplasm;	GO:0061575|cyclin-dependent protein serine/threonine kinase activator activity;GO:0047485|protein N-terminus binding;GO:0008270|zinc ion binding;	K10842	MNAT1; CDK-activating kinase assembly factor MAT1
bta_circ_0007028	0	0	0	1.9903	0	7	6	-4.27149	0.0334416	NA	down	yes	NC_037337.1:79185632..79220274:+	gene13997	gi|329664248|ref|NP_001192880.1|	3388	0	MAGUK p55 subfamily member 5 [Bos taurus]	gi|329664247|ref|NM_001205951.1|	6598	0	Bos taurus membrane protein, palmitoylated 5 (MPP5), mRNA	Q8N3R9	1290	0	MAGUK p55 subfamily member 5	YDR454c	124	2e-30	COG0194	pfam00625	Guanylate_kin	Guanylate kinase.	GO:0070830|bicellular tight junction assembly;GO:0090162|establishment of epithelial cell polarity;GO:0002011|morphogenesis of an epithelial sheet;GO:0032288|myelin assembly;GO:0032287|peripheral nervous system myelin maintenance;GO:0035750|protein localization to myelin sheath abaxonal region;GO:0072659|protein localization to plasma membrane;	GO:0005923|bicellular tight junction;GO:0005913|cell-cell adherens junction;GO:0005737|cytoplasm;GO:0012505|endomembrane system;GO:0070062|extracellular exosome;GO:0043219|lateral loop;GO:0035749|myelin sheath adaxonal region;GO:0005886|plasma membrane;GO:0032991|macromolecular complex;GO:0043220|Schmidt-Lanterman incisure;	GO:0019904|protein domain specific binding;	K06091	MPP5, PALS1; MAGUK p55 subfamily member 5
bta_circ_0007029	0	0	8	9.71885	9	35	12	-2.78356	0.0148649	0.298907	down	yes	NC_037337.1:79185632..79230004:+	gene13997	gi|329664248|ref|NP_001192880.1|	3388	0	MAGUK p55 subfamily member 5 [Bos taurus]	gi|329664247|ref|NM_001205951.1|	6598	0	Bos taurus membrane protein, palmitoylated 5 (MPP5), mRNA	Q8N3R9	1290	0	MAGUK p55 subfamily member 5	YDR454c	124	2e-30	COG0194	pfam00625	Guanylate_kin	Guanylate kinase.	GO:0070830|bicellular tight junction assembly;GO:0090162|establishment of epithelial cell polarity;GO:0002011|morphogenesis of an epithelial sheet;GO:0032288|myelin assembly;GO:0032287|peripheral nervous system myelin maintenance;GO:0035750|protein localization to myelin sheath abaxonal region;GO:0072659|protein localization to plasma membrane;	GO:0005923|bicellular tight junction;GO:0005913|cell-cell adherens junction;GO:0005737|cytoplasm;GO:0012505|endomembrane system;GO:0070062|extracellular exosome;GO:0043219|lateral loop;GO:0035749|myelin sheath adaxonal region;GO:0005886|plasma membrane;GO:0032991|macromolecular complex;GO:0043220|Schmidt-Lanterman incisure;	GO:0019904|protein domain specific binding;	K06091	MPP5, PALS1; MAGUK p55 subfamily member 5
bta_circ_0007032	0	0	0	2.85634	3	10	5	-4.98641	0.00865597	NA	down	yes	NC_037337.1:79191716..79212041:+	gene13997	gi|329664248|ref|NP_001192880.1|	3388	0	MAGUK p55 subfamily member 5 [Bos taurus]	gi|329664247|ref|NM_001205951.1|	6598	0	Bos taurus membrane protein, palmitoylated 5 (MPP5), mRNA	Q8N3R9	1290	0	MAGUK p55 subfamily member 5	YDR454c	124	2e-30	COG0194	pfam00625	Guanylate_kin	Guanylate kinase.	GO:0070830|bicellular tight junction assembly;GO:0090162|establishment of epithelial cell polarity;GO:0002011|morphogenesis of an epithelial sheet;GO:0032288|myelin assembly;GO:0032287|peripheral nervous system myelin maintenance;GO:0035750|protein localization to myelin sheath abaxonal region;GO:0072659|protein localization to plasma membrane;	GO:0005923|bicellular tight junction;GO:0005913|cell-cell adherens junction;GO:0005737|cytoplasm;GO:0012505|endomembrane system;GO:0070062|extracellular exosome;GO:0043219|lateral loop;GO:0035749|myelin sheath adaxonal region;GO:0005886|plasma membrane;GO:0032991|macromolecular complex;GO:0043220|Schmidt-Lanterman incisure;	GO:0019904|protein domain specific binding;	K06091	MPP5, PALS1; MAGUK p55 subfamily member 5
bta_circ_0007084	6	0	6	2.52827	0	0	0	4.41461	0.0269418	NA	up	yes	NC_037337.1:83482310..83519543:+	gene14059	gi|528967073|ref|XP_005212157.1|	2872	0	PREDICTED: regulator of G-protein signaling 6 isoform X1 [Bos taurus]	gi|982990032|ref|XM_015465212.1|	3000	0	PREDICTED: Bos taurus regulator of G-protein signaling 6 (RGS6), transcript variant X4, mRNA	P49758	941	0	Regulator of G-protein signaling 6	.	.	.	.	pfam00615	RGS	Regulator of G protein signaling domain. RGS family members are GTPase-activating proteins for heterotrimeric G-protein alpha-subunits.	GO:0007186|G-protein coupled receptor signaling pathway;GO:0035556|intracellular signal transduction;GO:0009968|negative regulation of signal transduction;GO:0043547|positive regulation of GTPase activity;GO:0008277|regulation of G-protein coupled receptor protein signaling pathway;	GO:0005829|cytosol;GO:0019898|extrinsic component of membrane;GO:0005634|nucleus;GO:0005886|plasma membrane;	GO:0005096|GTPase activator activity;	K16449	RGS; regulator of G-protein signaling
bta_circ_0007089	0	0	0	2.46291	2	6	7	-4.75153	0.0138105	NA	down	yes	NC_037337.1:84528781..84529722:-	gene14065	gi|426233626|ref|XP_004010816.1|	3293	0	PREDICTED: zinc finger FYVE domain-containing protein 1 isoform X1 [Ovis aries]	gi|982937575|ref|XM_010809489.2|	3256	0	PREDICTED: Bos taurus zinc finger, FYVE domain containing 1 (ZFYVE1), transcript variant X2, mRNA	Q9HBF4	1251	0	Zinc finger FYVE domain-containing protein 1	.	.	.	.	pfam01363	FYVE	FYVE zinc finger. The FYVE zinc finger is named after four proteins that it has been found in: Fab1, YOTB/ZK632.12, Vac1, and EEA1. The FYVE finger has been shown to bind two Zn++ ions. The FYVE finger has eight potential zinc coordinating cysteine positions. Many members of this family also include two histidines in a motif R+HHC+XCG, where + represents a charged residue and X any residue. We ha…	GO:0009267|cellular response to starvation;GO:0016236|macroautophagy;GO:0010923|negative regulation of phosphatase activity;	GO:0005776|autophagosome;GO:0005783|endoplasmic reticulum;GO:0044233|ER-mitochondrion membrane contact site;GO:0097629|extrinsic component of omegasome membrane;GO:0005795|Golgi stack;GO:1990462|omegasome;GO:0048471|perinuclear region of cytoplasm;GO:0000407|pre-autophagosomal structure;	GO:0005545|1-phosphatidylinositol binding;GO:0005547|phosphatidylinositol-3,4,5-trisphosphate binding;GO:0043325|phosphatidylinositol-3,4-bisphosphate binding;GO:0008270|zinc ion binding;	K17603	ZFYVE1; zinc finger FYVE domain-containing protein 1
bta_circ_0007171	27	51	63	27.3814	9	15	15	1.61857	0.00890322	0.246779	up	yes	NC_037338.1:101757040..101762410:-	gene15498	gi|594055954|ref|XP_006052192.1|	4504	0	PREDICTED: rap guanine nucleotide exchange factor 1-like isoform X1 [Bubalus bubalis]	gi|982939851|ref|XM_015473640.1|	3153	0	PREDICTED: Bos taurus Rap guanine nucleotide exchange factor 1 (RAPGEF1), transcript variant X19, mRNA	Q13905	1056	0	Rap guanine nucleotide exchange factor 1	.	.	.	.	pfam00617	RasGEF	RasGEF domain. Guanine nucleotide exchange factor for Ras-like small GTPases.	GO:0000186|activation of MAPKK activity;GO:0001568|blood vessel development;GO:0098609|cell-cell adhesion;GO:0071320|cellular response to cAMP;GO:1990090|cellular response to nerve growth factor stimulus;GO:0019221|cytokine-mediated signaling pathway;GO:0061028|establishment of endothelial barrier;GO:0090090|negative regulation of canonical Wnt signaling pathway;GO:0070373|negative regulation of …	GO:0005737|cytoplasm;GO:0005829|cytosol;GO:0005769|early endosome;GO:0005768|endosome;GO:0048471|perinuclear region of cytoplasm;GO:0030670|phagocytic vesicle membrane;GO:0032991|macromolecular complex;	GO:0005085|guanyl-nucleotide exchange factor activity;GO:0017034|Rap guanyl-nucleotide exchange factor activity;GO:0017124|SH3 domain binding;	K06277	RAPGEF1, GRF2; Rap guanine nucleotide exchange factor 1
bta_circ_0007184	0	0	0	3.14448	6	6	6	-5.1262	0.00640123	NA	down	yes	NC_037338.1:102361303..102374858:-	gene15505	gi|742189572|ref|XP_010855080.1|	13802	0	PREDICTED: probable helicase senataxin isoform X1 [Bison bison bison]	gi|982991376|ref|XM_015465520.1|	10607	0	PREDICTED: Bos taurus senataxin (SETX), mRNA	Q7Z333	3996	0	Probable helicase senataxin	SPAC6G9.10c	267	1e-70	COG1112	pfam13087	AAA_12	AAA domain. This family of domains contain a P-loop motif that is characteristic of the AAA superfamily. Many of the proteins in this family are conjugative transfer proteins.	GO:0006974|cellular response to DNA damage stimulus;GO:0044344|cellular response to fibroblast growth factor stimulus;GO:0070301|cellular response to hydrogen peroxide;GO:0034599|cellular response to oxidative stress;GO:0071300|cellular response to retinoic acid;GO:0007623|circadian rhythm;GO:0006310|DNA recombination;GO:0006353|DNA-templated transcription, termination;GO:0006302|double-strand br…	GO:0030424|axon;GO:0000781|chromosome, telomeric region;GO:0005737|cytoplasm;GO:0030426|growth cone;GO:0045171|intercellular bridge;GO:0016604|nuclear body;GO:0000228|nuclear chromosome;GO:0005730|nucleolus;GO:0005654|nucleoplasm;GO:0005634|nucleus;	GO:0005524|ATP binding;GO:0003677|DNA binding;GO:0003678|DNA helicase activity;GO:0042802|identical protein binding;GO:0001147|transcription termination site sequence-specific DNA binding;	K10706	SETX, ALS4; senataxin [EC:3.6.4.-]
bta_circ_0007193	12	33	21	39.6907	32	73	78	-1.68528	0.00235678	0.108412	down	yes	NC_037338.1:103422207..103423378:-	gene15532	gi|741944288|ref|XP_010808697.1|	7733	0	PREDICTED: calmodulin-regulated spectrin-associated protein 1 isoform X1 [Bos taurus]	gi|982939756|ref|XM_010810395.2|	6363	0	PREDICTED: Bos taurus calmodulin regulated spectrin associated protein 1 (CAMSAP1), transcript variant X1, mRNA	Q5T5Y3	2281	0	Calmodulin-regulated spectrin-associated protein 1	.	.	.	.	pfam08683	CAMSAP_CKK	Microtubule-binding calmodulin-regulated spectrin-associated. This is the C-terminal domain of a family of eumetazoan proteins collectively defined as calmodulin-regulated spectrin-associated, or CAMSAP, proteins. CAMSAP proteins carry an N-terminal region that includes the CH domain, a central region including a predicted coiled-coil and this C-terminal, or CKK, domain - defined as being present…	GO:0007010|cytoskeleton organization;GO:0000226|microtubule cytoskeleton organization;GO:0031175|neuron projection development;GO:0022604|regulation of cell morphogenesis;GO:0031113|regulation of microtubule polymerization;	GO:0005737|cytoplasm;GO:0005874|microtubule;	GO:0005516|calmodulin binding;GO:0008017|microtubule binding;GO:0051011|microtubule minus-end binding;GO:0030507|spectrin binding;	K17493	CAMSAP; calmodulin-regulated spectrin-associated protein
bta_circ_0007194	0	6	13	2.22087	0	0	0	4.33421	0.0305719	NA	up	yes	NC_037338.1:10424929..10436840:-	gene14431	gi|594041888|ref|XP_006045485.1|	1728	0	PREDICTED: bifunctional methylenetetrahydrofolate dehydrogenase/cyclohydrolase, mitochondrial [Bubalus bubalis]	gi|402693352|ref|NM_001075755.2|	1640	0	Bos taurus methylenetetrahydrofolate dehydrogenase (NADP+ dependent) 2, methenyltetrahydrofolate cyclohydrolase (MTHFD2), mRNA	Q0P5C2	666	0	Bifunctional methylenetetrahydrofolate dehydrogenase/cyclohydrolase, mitochondrial	BS_folD	249	5e-77	COG0190	pfam02882	THF_DHG_CYH_C	Tetrahydrofolate dehydrogenase/cyclohydrolase, NAD(P)-binding domain.	GO:0006730|one-carbon metabolic process;GO:0046653|tetrahydrofolate metabolic process;	GO:0005739|mitochondrion;	GO:0000287|magnesium ion binding;GO:0004477|methenyltetrahydrofolate cyclohydrolase activity;GO:0004487|methylenetetrahydrofolate dehydrogenase (NAD+) activity;GO:0004488|methylenetetrahydrofolate dehydrogenase (NADP+) activity;GO:0042301|phosphate ion binding;	K13403	MTHFD2; methylenetetrahydrofolate dehydrogenase(NAD+) / 5,10-methenyltetrahydrofolate cyclohydrolase [EC:1.5.1.15 3.5.4.9]
bta_circ_0007212	0	8	25	4.19936	0	2	0	3.14364	0.0466212	NA	up	yes	NC_037338.1:106638949..106652953:+	gene15673	gi|149642797|ref|NP_001092511.1|	6097	0	histone-lysine N-methyltransferase EHMT1 [Bos taurus]	gi|149642796|ref|NM_001099041.1|	4369	0	Bos taurus euchromatic histone-lysine N-methyltransferase 1 (EHMT1), mRNA	Q9H9B1	2085	0	Histone-lysine N-methyltransferase EHMT1	SPBC428.08c	143	2e-34	COG2940	pfam05033	Pre-SET	Pre-SET motif. This protein motif is a zinc binding motif. It contains 9 conserved cysteines that coordinate three zinc ions. It is thought that this region plays a structural role in stabilizing SET domains.	GO:0006325|chromatin organization;GO:0006306|DNA methylation;GO:0009790|embryo development;GO:0016571|histone methylation;GO:0070317|negative regulation of G0 to G1 transition;GO:0000122|negative regulation of transcription from RNA polymerase II promoter;GO:0045892|negative regulation of transcription, DNA-templated;GO:0018027|peptidyl-lysine dimethylation;GO:0018026|peptidyl-lysine monomethylat…	GO:0005694|chromosome;GO:0016604|nuclear body;GO:0005654|nucleoplasm;GO:0005634|nucleus;	GO:0070742|C2H2 zinc finger domain binding;GO:0046976|histone methyltransferase activity (H3-K27 specific);GO:0046974|histone methyltransferase activity (H3-K9 specific);GO:0018024|histone-lysine N-methyltransferase activity;GO:0008168|methyltransferase activity;GO:0002039|p53 binding;GO:0016279|protein-lysine N-methyltransferase activity;GO:0008270|zinc ion binding;	K11420	EHMT; euchromatic histone-lysine N-methyltransferase [EC:2.1.1.43]
bta_circ_0007218	16	168	72	35.6615	7	15	13	2.3267	0.000239854	0.0225463	up	yes	NC_037338.1:106649994..106657077:+	gene15673	gi|149642797|ref|NP_001092511.1|	6097	0	histone-lysine N-methyltransferase EHMT1 [Bos taurus]	gi|149642796|ref|NM_001099041.1|	4369	0	Bos taurus euchromatic histone-lysine N-methyltransferase 1 (EHMT1), mRNA	Q9H9B1	2085	0	Histone-lysine N-methyltransferase EHMT1	SPBC428.08c	143	2e-34	COG2940	pfam05033	Pre-SET	Pre-SET motif. This protein motif is a zinc binding motif. It contains 9 conserved cysteines that coordinate three zinc ions. It is thought that this region plays a structural role in stabilizing SET domains.	GO:0006325|chromatin organization;GO:0006306|DNA methylation;GO:0009790|embryo development;GO:0016571|histone methylation;GO:0070317|negative regulation of G0 to G1 transition;GO:0000122|negative regulation of transcription from RNA polymerase II promoter;GO:0045892|negative regulation of transcription, DNA-templated;GO:0018027|peptidyl-lysine dimethylation;GO:0018026|peptidyl-lysine monomethylat…	GO:0005694|chromosome;GO:0016604|nuclear body;GO:0005654|nucleoplasm;GO:0005634|nucleus;	GO:0070742|C2H2 zinc finger domain binding;GO:0046976|histone methyltransferase activity (H3-K27 specific);GO:0046974|histone methyltransferase activity (H3-K9 specific);GO:0018024|histone-lysine N-methyltransferase activity;GO:0008168|methyltransferase activity;GO:0002039|p53 binding;GO:0016279|protein-lysine N-methyltransferase activity;GO:0008270|zinc ion binding;	K11420	EHMT; euchromatic histone-lysine N-methyltransferase [EC:2.1.1.43]
bta_circ_0007262	12	30	30	13.2259	4	7	7	1.68646	0.0349748	0.43973	up	yes	NC_037338.1:13048482..13051370:-	gene14469	gi|156523092|ref|NP_001095960.1|	10680	0	dysferlin [Bos taurus]	gi|402745129|ref|NM_001102490.2|	6990	0	Bos taurus dysferlin, limb girdle muscular dystrophy 2B (autosomal recessive) (DYSF), mRNA	A6QQP7	4119	0	Dysferlin	.	.	.	.	pfam08150	FerB	FerB (NUC096) domain. This is central domain B in proteins of the Ferlin family.	GO:0006906|vesicle fusion;	GO:0030659|cytoplasmic vesicle membrane;GO:0016021|integral component of membrane;GO:0005886|plasma membrane;GO:0042383|sarcolemma;	GO:0005509|calcium ion binding;GO:0005543|phospholipid binding;	K18261	DYSF; dysferlin
bta_circ_0007265	9	24	18	47.5954	82	85	65	-2.4551	3.4681e-06	0.000937253	down	yes	NC_037338.1:13162077..13167647:-	gene14472	gi|803237576|ref|XP_011978911.1|	8614	0	PREDICTED: zinc finger protein 638 isoform X2 [Ovis aries musimon]	gi|300794827|ref|NM_001192476.1|	5900	0	Bos taurus zinc finger protein 638 (ZNF638), mRNA	Q14966	2672	0	Zinc finger protein 638	.	.	.	.	pfam14259	RRM_6	RNA recognition motif (a.k.a. RRM, RBD, or RNP domain).	GO:0006355|regulation of transcription, DNA-templated;GO:0008380|RNA splicing;GO:0006351|transcription, DNA-templated;	GO:0005737|cytoplasm;GO:0043231|intracellular membrane-bounded organelle;GO:0016607|nuclear speck;GO:0005654|nucleoplasm;	GO:0003690|double-stranded DNA binding;GO:0003723|RNA binding;GO:0008270|zinc ion binding;	.	.
bta_circ_0007268	0	3	0	4.25008	3	17	6	-3.06995	0.0332932	NA	down	yes	NC_037338.1:13162077..13188546:-	gene14472	gi|803237576|ref|XP_011978911.1|	8614	0	PREDICTED: zinc finger protein 638 isoform X2 [Ovis aries musimon]	gi|300794827|ref|NM_001192476.1|	5900	0	Bos taurus zinc finger protein 638 (ZNF638), mRNA	Q14966	2672	0	Zinc finger protein 638	.	.	.	.	pfam14259	RRM_6	RNA recognition motif (a.k.a. RRM, RBD, or RNP domain).	GO:0006355|regulation of transcription, DNA-templated;GO:0008380|RNA splicing;GO:0006351|transcription, DNA-templated;	GO:0005737|cytoplasm;GO:0043231|intracellular membrane-bounded organelle;GO:0016607|nuclear speck;GO:0005654|nucleoplasm;	GO:0003690|double-stranded DNA binding;GO:0003723|RNA binding;GO:0008270|zinc ion binding;	.	.
bta_circ_0007307	0	16	19	20.0785	27	38	30	-1.87147	0.0166687	0.308014	down	yes	NC_037338.1:14902219..14914837:+	gene14502	gi|426223849|ref|XP_004006086.1|	964	1e-114	PREDICTED: protein YIPF4 [Ovis aries]	gi|850480667|gb|CP011888.1|	5994	0	Ovis canadensis canadensis isolate 43U chromosome 3 sequence	Q9BSR8	362	2e-111	Protein YIPF4	.	.	.	.	pfam04893	Yip1	Yip1 domain. The Yip1 integral membrane domain contains four transmembrane alpha helices. The domain is characterized by the motifs DLYGP and GY. The Yip1 protein is a golgi protein involved in vesicular transport that interacts with GTPases.	.	GO:0005783|endoplasmic reticulum;GO:0005794|Golgi apparatus;GO:0016021|integral component of membrane;GO:0043231|intracellular membrane-bounded organelle;GO:0005886|plasma membrane;	.	.	.
bta_circ_0007322	0	13	9	2.3814	0	0	0	4.45457	0.0250818	NA	up	yes	NC_037338.1:153295..160777:-	gene14255	gi|296482845|tpg|DAA24960.1|	4518	0	TPA: suppressor of sable-like [Bos taurus]	gi|982990254|ref|XM_582657.8|	9444	0	PREDICTED: Bos taurus zinc finger CCCH-type containing 6 (ZC3H6), mRNA	P61129	1437	0	Zinc finger CCCH domain-containing protein 6	SPAC227.08c	53.1	2e-06	COG5084	pfam00642	zf-CCCH	Zinc finger C-x8-C-x5-C-x3-H type (and similar).	.	.	GO:0046872|metal ion binding;GO:0000981|RNA polymerase II transcription factor activity, sequence-specific DNA binding;	.	.
bta_circ_0007327	0	0	0	3.19038	6	9	4	-5.1484	0.00612135	NA	down	yes	NC_037338.1:15774098..15800558:+	gene14507	gi|926703802|ref|XP_013822980.1|	8386	0	PREDICTED: latent-transforming growth factor beta-binding protein 1 [Capra hircus]	gi|926703801|ref|XM_013967526.1|	5499	0	PREDICTED: Capra hircus latent transforming growth factor beta binding protein 1 (LTBP1), mRNA	Q14766	3053	0	Latent-transforming growth factor beta-binding protein 1	.	.	.	.	pfam00683	TB	TB domain. This domain is also known as the 8 cysteine domain. This family includes the hybrid domains. This cysteine rich repeat is found in TGF binding protein and fibrillin.	GO:0035904|aorta development;GO:0044267|cellular protein metabolic process;GO:0060976|coronary vasculature development;GO:0043687|post-translational protein modification;GO:0035583|sequestering of TGFbeta in extracellular matrix;GO:0003281|ventricular septum development;	GO:0005788|endoplasmic reticulum lumen;GO:0031012|extracellular matrix;GO:0005576|extracellular region;GO:0001527|microfibril;GO:0032991|macromolecular complex;	GO:0005509|calcium ion binding;GO:0050436|microfibril binding;GO:0050431|transforming growth factor beta binding;GO:0005024|transforming growth factor beta-activated receptor activity;	K19559	LTBP1; latent transforming growth factor beta binding protein 1
bta_circ_0007330	0	0	0	2.22932	4	5	4	-4.60929	0.0178166	NA	down	yes	NC_037338.1:15779367..15800558:+	gene14507	gi|926703802|ref|XP_013822980.1|	8386	0	PREDICTED: latent-transforming growth factor beta-binding protein 1 [Capra hircus]	gi|926703801|ref|XM_013967526.1|	5499	0	PREDICTED: Capra hircus latent transforming growth factor beta binding protein 1 (LTBP1), mRNA	Q14766	3053	0	Latent-transforming growth factor beta-binding protein 1	.	.	.	.	pfam00683	TB	TB domain. This domain is also known as the 8 cysteine domain. This family includes the hybrid domains. This cysteine rich repeat is found in TGF binding protein and fibrillin.	GO:0035904|aorta development;GO:0044267|cellular protein metabolic process;GO:0060976|coronary vasculature development;GO:0043687|post-translational protein modification;GO:0035583|sequestering of TGFbeta in extracellular matrix;GO:0003281|ventricular septum development;	GO:0005788|endoplasmic reticulum lumen;GO:0031012|extracellular matrix;GO:0005576|extracellular region;GO:0001527|microfibril;GO:0032991|macromolecular complex;	GO:0005509|calcium ion binding;GO:0050436|microfibril binding;GO:0050431|transforming growth factor beta binding;GO:0005024|transforming growth factor beta-activated receptor activity;	K19559	LTBP1; latent transforming growth factor beta binding protein 1
bta_circ_0007332	5	8	19	20.1833	31	27	30	-1.69334	0.0194487	0.333714	down	yes	NC_037338.1:15784705..15800558:+	gene14507	gi|926703802|ref|XP_013822980.1|	8386	0	PREDICTED: latent-transforming growth factor beta-binding protein 1 [Capra hircus]	gi|926703801|ref|XM_013967526.1|	5499	0	PREDICTED: Capra hircus latent transforming growth factor beta binding protein 1 (LTBP1), mRNA	Q14766	3053	0	Latent-transforming growth factor beta-binding protein 1	.	.	.	.	pfam00683	TB	TB domain. This domain is also known as the 8 cysteine domain. This family includes the hybrid domains. This cysteine rich repeat is found in TGF binding protein and fibrillin.	GO:0035904|aorta development;GO:0044267|cellular protein metabolic process;GO:0060976|coronary vasculature development;GO:0043687|post-translational protein modification;GO:0035583|sequestering of TGFbeta in extracellular matrix;GO:0003281|ventricular septum development;	GO:0005788|endoplasmic reticulum lumen;GO:0031012|extracellular matrix;GO:0005576|extracellular region;GO:0001527|microfibril;GO:0032991|macromolecular complex;	GO:0005509|calcium ion binding;GO:0050436|microfibril binding;GO:0050431|transforming growth factor beta binding;GO:0005024|transforming growth factor beta-activated receptor activity;	K19559	LTBP1; latent transforming growth factor beta binding protein 1
bta_circ_0007334	0	0	0	1.81683	6	0	3	-4.07203	0.0451989	NA	down	yes	NC_037338.1:15800439..15823261:+	gene14507	gi|926703802|ref|XP_013822980.1|	8386	0	PREDICTED: latent-transforming growth factor beta-binding protein 1 [Capra hircus]	gi|926703801|ref|XM_013967526.1|	5499	0	PREDICTED: Capra hircus latent transforming growth factor beta binding protein 1 (LTBP1), mRNA	Q14766	3053	0	Latent-transforming growth factor beta-binding protein 1	.	.	.	.	pfam00683	TB	TB domain. This domain is also known as the 8 cysteine domain. This family includes the hybrid domains. This cysteine rich repeat is found in TGF binding protein and fibrillin.	GO:0035904|aorta development;GO:0044267|cellular protein metabolic process;GO:0060976|coronary vasculature development;GO:0043687|post-translational protein modification;GO:0035583|sequestering of TGFbeta in extracellular matrix;GO:0003281|ventricular septum development;	GO:0005788|endoplasmic reticulum lumen;GO:0031012|extracellular matrix;GO:0005576|extracellular region;GO:0001527|microfibril;GO:0032991|macromolecular complex;	GO:0005509|calcium ion binding;GO:0050436|microfibril binding;GO:0050431|transforming growth factor beta binding;GO:0005024|transforming growth factor beta-activated receptor activity;	K19559	LTBP1; latent transforming growth factor beta binding protein 1
bta_circ_0007338	0	2	0	3.46035	7	4	7	-3.2002	0.0373079	NA	down	yes	NC_037338.1:18854667..18908268:+	gene14519	gi|328802685|ref|NP_001192227.1|	5207	0	cysteine-rich motor neuron 1 protein precursor [Bos taurus]	gi|328802684|ref|NM_001205298.1|	5469	0	Bos taurus cysteine rich transmembrane BMP regulator 1 (chordin-like) (CRIM1), mRNA	Q9JLL0	1825	0	Cysteine-rich motor neuron 1 protein	.	.	.	.	pfam00093	VWC	von Willebrand factor type C domain. The high cutoff was used to prevent overlap with pfam00094.	GO:0001558|regulation of cell growth;	GO:0005576|extracellular region;GO:0016021|integral component of membrane;	GO:0005520|insulin-like growth factor binding;GO:0030165|PDZ domain binding;GO:0004867|serine-type endopeptidase inhibitor activity;	.	.
bta_circ_0007370	0	0	0	1.7243	0	5	6	-4.04367	0.0469483	NA	down	yes	NC_037338.1:21571080..21594658:-	gene14563	gi|803257192|ref|XP_011988487.1|	4508	0	PREDICTED: mitogen-activated protein kinase kinase kinase kinase 3 isoform X2 [Ovis aries musimon]	gi|965834964|ref|XM_012133097.2|	4076	0	PREDICTED: Ovis aries musimon mitogen-activated protein kinase kinase kinase kinase 3 (MAP4K3), transcript variant X2, mRNA	Q8IVH8	1659	0	Mitogen-activated protein kinase kinase kinase kinase 3	.	.	.	.	pfam00069	Pkinase	Protein kinase domain.	GO:0035556|intracellular signal transduction;GO:0007254|JNK cascade;GO:0006468|protein phosphorylation;GO:0042981|regulation of apoptotic process;GO:0007346|regulation of mitotic cell cycle;GO:0034612|response to tumor necrosis factor;GO:0009411|response to UV;	GO:0005737|cytoplasm;	GO:0005524|ATP binding;GO:0008349|MAP kinase kinase kinase kinase activity;GO:0004672|protein kinase activity;GO:0004674|protein serine/threonine kinase activity;	K04406	MAP4K3, GLK; mitogen-activated protein kinase kinase kinase kinase 3 [EC:2.7.11.1]
bta_circ_0007407	0	0	0	2.2563	0	9	6	-4.46621	0.0244723	NA	down	yes	NC_037338.1:27973554..27976396:-	gene14626	gi|741942668|ref|XP_005212665.2|	4868	0	PREDICTED: S1 RNA-binding domain-containing protein 1 isoform X1 [Bos taurus]	gi|982938686|ref|XM_005212608.3|	3249	0	PREDICTED: Bos taurus S1 RNA binding domain 1 (SRBD1), transcript variant X1, mRNA	Q8N5C6	1683	0	S1 RNA-binding domain-containing protein 1	CAC2842	431	4e-133	COG2183	pfam09371	Tex_N	Tex-like protein N-terminal domain. This presumed domain is found at the N-terminus of Bordetella pertussis tex. This protein defines a novel family of prokaryotic transcriptional accessory factors.	GO:0006139|nucleobase-containing compound metabolic process;	.	GO:0003723|RNA binding;	.	.
bta_circ_0007408	4	11	8	13.3105	16	26	18	-1.59091	0.0425274	0.456494	down	yes	NC_037338.1:27973554..27995478:-	gene14626	gi|741942668|ref|XP_005212665.2|	4868	0	PREDICTED: S1 RNA-binding domain-containing protein 1 isoform X1 [Bos taurus]	gi|982938686|ref|XM_005212608.3|	3249	0	PREDICTED: Bos taurus S1 RNA binding domain 1 (SRBD1), transcript variant X1, mRNA	Q8N5C6	1683	0	S1 RNA-binding domain-containing protein 1	CAC2842	431	4e-133	COG2183	pfam09371	Tex_N	Tex-like protein N-terminal domain. This presumed domain is found at the N-terminus of Bordetella pertussis tex. This protein defines a novel family of prokaryotic transcriptional accessory factors.	GO:0006139|nucleobase-containing compound metabolic process;	.	GO:0003723|RNA binding;	.	.
bta_circ_0007412	0	0	2	5.14131	10	10	8	-3.62619	0.00891595	NA	down	yes	NC_037338.1:27973554..28035043:-	gene14626	gi|741942668|ref|XP_005212665.2|	4868	0	PREDICTED: S1 RNA-binding domain-containing protein 1 isoform X1 [Bos taurus]	gi|982938686|ref|XM_005212608.3|	3249	0	PREDICTED: Bos taurus S1 RNA binding domain 1 (SRBD1), transcript variant X1, mRNA	Q8N5C6	1683	0	S1 RNA-binding domain-containing protein 1	CAC2842	431	4e-133	COG2183	pfam09371	Tex_N	Tex-like protein N-terminal domain. This presumed domain is found at the N-terminus of Bordetella pertussis tex. This protein defines a novel family of prokaryotic transcriptional accessory factors.	GO:0006139|nucleobase-containing compound metabolic process;	.	GO:0003723|RNA binding;	.	.
bta_circ_0007413	8	0	5	2.9906	0	0	0	4.63798	0.0185277	NA	up	yes	NC_037338.1:27991449..27999032:-	gene14626	gi|741942668|ref|XP_005212665.2|	4868	0	PREDICTED: S1 RNA-binding domain-containing protein 1 isoform X1 [Bos taurus]	gi|982938686|ref|XM_005212608.3|	3249	0	PREDICTED: Bos taurus S1 RNA binding domain 1 (SRBD1), transcript variant X1, mRNA	Q8N5C6	1683	0	S1 RNA-binding domain-containing protein 1	CAC2842	431	4e-133	COG2183	pfam09371	Tex_N	Tex-like protein N-terminal domain. This presumed domain is found at the N-terminus of Bordetella pertussis tex. This protein defines a novel family of prokaryotic transcriptional accessory factors.	GO:0006139|nucleobase-containing compound metabolic process;	.	GO:0003723|RNA binding;	.	.
bta_circ_0007437	0	0	0	2.51981	7	5	2	-4.76013	0.013638	NA	down	yes	NC_037338.1:3136703..3142760:-	gene14323	gi|297480081|ref|XP_002691187.1|	7927	0	PREDICTED: transmembrane protein 131 isoform X1 [Bos taurus]	gi|982990330|ref|XM_613474.9|	6949	0	PREDICTED: Bos taurus transmembrane protein 131 (TMEM131), transcript variant X1, mRNA	Q92545	2339	0	Transmembrane protein 131	.	.	.	.	pfam12371	DUF3651	Protein of unknown function (DUF3651). This domain family is found in eukaryotes, and is approximately 70 amino acids in length. This family is frequently annotated as a membrane protein but there is little associated literature to back this up.	.	GO:0016021|integral component of membrane;GO:0016020|membrane;	.	.	.
bta_circ_0007443	0	0	0	1.68075	0	6	5	-4.00796	0.0493797	NA	down	yes	NC_037338.1:3159058..3171873:-	gene14323	gi|297480081|ref|XP_002691187.1|	7927	0	PREDICTED: transmembrane protein 131 isoform X1 [Bos taurus]	gi|982990330|ref|XM_613474.9|	6949	0	PREDICTED: Bos taurus transmembrane protein 131 (TMEM131), transcript variant X1, mRNA	Q92545	2339	0	Transmembrane protein 131	.	.	.	.	pfam12371	DUF3651	Protein of unknown function (DUF3651). This domain family is found in eukaryotes, and is approximately 70 amino acids in length. This family is frequently annotated as a membrane protein but there is little associated literature to back this up.	.	GO:0016021|integral component of membrane;GO:0016020|membrane;	.	.	.
bta_circ_0007457	0	8	11	2.15804	0	0	0	4.30297	0.0320619	NA	up	yes	NC_037338.1:36440785..36444372:-	gene14672	gi|440894597|gb|ELR47008.1|	2766	0	Ankyrin repeat and SOCS box protein 3, partial [Bos mutus]	gi|982938800|ref|XM_015473453.1|	3195	0	PREDICTED: Bos taurus ankyrin repeat and SOCS box containing 3 (ASB3), transcript variant X1, mRNA	Q08DV6	1061	0	Ankyrin repeat and SOCS box protein 3	all2748	125	2e-29	COG0666	pfam12796	Ank_2	Ankyrin repeats (3 copies).	GO:0035556|intracellular signal transduction;	GO:0005737|cytoplasm;GO:0005634|nucleus;GO:0000151|ubiquitin ligase complex;	GO:0031625|ubiquitin protein ligase binding;GO:0004842|ubiquitin-protein transferase activity;	K10325	ASB3; ankyrin repeat and SOCS box protein 3
bta_circ_0007502	7	7	0	2.72976	0	0	0	4.53277	0.0220981	NA	up	yes	NC_037338.1:40858218..40877018:-	gene14714	gi|528968453|ref|XP_005212726.1|	1831	0	PREDICTED: E3 ubiquitin-protein ligase FANCL isoform X1 [Bos taurus]	gi|528968456|ref|XM_005212671.1|	1634	0	PREDICTED: Bos taurus Fanconi anemia complementation group L (FANCL), transcript variant X6, mRNA	Q9NW38	598	0	E3 ubiquitin-protein ligase FANCL	.	.	.	.	pfam09765	WD-3	WD-repeat region. This entry is of a region of approximately 100 residues containing three WD repeats and six cysteine residues possibly as three cystine-bridges. These regions are contained within the Fancl protein in humans which is the putative E3 ubiquitin ligase subunit of the FA complex (Fanconi anaemia). Eight subunits of the Fanconi anaemia gene products form a multisubunit nuclear comple…	GO:0006974|cellular response to DNA damage stimulus;GO:0006281|DNA repair;GO:0007276|gamete generation;GO:0036297|interstrand cross-link repair;GO:0006513|protein monoubiquitination;GO:0042127|regulation of cell proliferation;	GO:0005737|cytoplasm;GO:0043240|Fanconi anaemia nuclear complex;GO:0043231|intracellular membrane-bounded organelle;GO:0016604|nuclear body;GO:0005635|nuclear envelope;GO:0005654|nucleoplasm;	GO:0046872|metal ion binding;GO:0061630|ubiquitin protein ligase activity;GO:0031625|ubiquitin protein ligase binding;GO:0004842|ubiquitin-protein transferase activity;	K10606	FANCL, PHF9; E3 ubiquitin-protein ligase FANCL [EC:2.3.2.27]
bta_circ_0007506	0	7	7	8.92423	10	26	10	-1.99891	0.0467613	0.462817	down	yes	NC_037338.1:4255174..4281420:-	gene14335	gi|982990364|ref|XP_015320774.1|	3656	0	PREDICTED: testis-specific gene 10 protein isoform X5 [Bos taurus]	gi|555960383|ref|XM_005892234.1|	3005	0	PREDICTED: Bos mutus testis specific, 10 (TSGA10), transcript variant X1, mRNA	Q6NY15	1321	0	Testis-specific gene 10 protein	.	.	.	.	pfam10174	Cast	RIM-binding protein of the cytomatrix active zone. This is a family of proteins that form part of the CAZ (cytomatrix at the active zone) complex which is involved in determining the site of synaptic vesicle fusion. The C-terminus is a PDZ-binding motif that binds directly to RIM (a small G protein Rab-3A effector). The family also contains four coiled-coil domains.	GO:0030031|cell projection assembly;GO:0007283|spermatogenesis;	GO:0005737|cytoplasm;GO:0031514|motile cilium;GO:0043005|neuron projection;GO:0031965|nuclear membrane;	GO:0005198|structural molecule activity;	.	.
bta_circ_0007528	7	3	0	2.34818	0	0	0	4.27673	0.0335944	NA	up	yes	NC_037338.1:44723413..44724754:-	gene14749	gi|803212232|ref|XP_011966528.1|	1588	0	PREDICTED: LIM and senescent cell antigen-like-containing domain protein 1 isoform X5 [Ovis aries musimon]	gi|803037321|ref|XM_012170496.1|	3251	0	PREDICTED: Ovis aries LIM and senescent cell antigen-like domains 1 (LIMS1), transcript variant X3, mRNA	P48059	589	0	LIM and senescent cell antigen-like-containing domain protein 1	.	.	.	.	pfam00412	LIM	LIM domain. This family represents two copies of the LIM structural domain.	GO:0007569|cell aging;GO:0034329|cell junction assembly;GO:0071560|cellular response to transforming growth factor beta stimulus;GO:0045184|establishment of protein localization;GO:0045892|negative regulation of transcription, DNA-templated;GO:0010811|positive regulation of cell-substrate adhesion;GO:0051894|positive regulation of focal adhesion assembly;GO:0010628|positive regulation of gene exp…	GO:0005911|cell-cell junction;GO:0005829|cytosol;GO:0005925|focal adhesion;GO:0048471|perinuclear region of cytoplasm;GO:0005886|plasma membrane;	GO:0019901|protein kinase binding;GO:0008270|zinc ion binding;	.	.
bta_circ_0007595	0	0	0	1.91741	4	0	6	-4.16964	0.0391396	NA	down	yes	NC_037338.1:61329417..61332260:+	gene14921	gi|297480441|ref|XP_002691425.1|	5777	0	PREDICTED: EH domain-binding protein 1 isoform X1 [Bos taurus]	gi|982990764|ref|XM_015465385.1|	5112	0	PREDICTED: Bos taurus EH domain binding protein 1 (EHBP1), transcript variant X1, mRNA	Q8NDI1	2070	0	EH domain-binding protein 1	SPAC15A10.08	92	7e-18	COG5069	pfam12130	DUF3585	Protein of unknown function (DUF3585). This domain is found in eukaryotes. This domain is typically between 135 and 149 amino acids in length and is found associated with pfam00307.	GO:0006897|endocytosis;GO:0015031|protein transport;	GO:0005829|cytosol;GO:0005768|endosome;GO:0005886|plasma membrane;	.	.	.
bta_circ_0007621	0	0	0	2.1343	5	4	3	-4.52916	0.0206074	NA	down	yes	NC_037338.1:66891426..66929893:+	gene14967	gi|528968965|ref|XP_005212902.1|	2424	0	PREDICTED: aprataxin and PNK-like factor isoform X1 [Bos taurus]	gi|982939149|ref|XM_005212845.3|	4612	0	PREDICTED: Bos taurus aprataxin and PNKP like factor (APLF), transcript variant X1, mRNA	A0JNH9	875	0	Aprataxin and PNK-like factor	.	.	.	.	pfam10283	zf-CCHH	Zinc-finger (CX5CX6HX5H) motif. This domain is a zinc-finger motif that in humans is part of the APLF, aprataxin- and PNK-like forkead association domain-containing protein. The ZnF is highly conserved both in primary sequence and in the spacing between the putative zinc coordinating residues and is configured CX5CX6HX5H. Many of the proteins containing the APLF-like ZnF are involved in DNA stran…	GO:0006974|cellular response to DNA damage stimulus;GO:0006302|double-strand break repair;GO:0000012|single strand break repair;	GO:0005829|cytosol;GO:0005634|nucleus;	GO:0008408|3'-5' exonuclease activity;GO:0003906|DNA-(apurinic or apyrimidinic site) lyase activity;GO:0004520|endodeoxyribonuclease activity;GO:0046872|metal ion binding;GO:0000166|nucleotide binding;	K13295	APLF; aprataxin and PNK-like factor [EC:4.2.99.18]
bta_circ_0007655	0	12	5	10.4491	13	19	19	-2.02772	0.0327949	0.428634	down	yes	NC_037338.1:70987493..70993232:-	gene15015	gi|50513466|pdb|1S70|A	1756	0	Chain A, Complex Between Protein Ser/thr Phosphatase-1 (delta) And The Myosin Phosphatase Targeting Subunit 1 (mypt1)	gi|742122836|ref|XM_010840669.1|	3897	0	PREDICTED: Bison bison bison protein phosphatase 1, catalytic subunit, beta isozyme (PPP1CB), mRNA	P62142	679	0	Serine/threonine-protein phosphatase PP1-beta catalytic subunit	.	.	.	.	pfam00149	Metallophos	Calcineurin-like phosphoesterase. This family includes a diverse range of phosphoesterases, including protein phosphoserine phosphatases, nucleotidases, sphingomyelin phosphodiesterases and 2'-3' cAMP phosphodiesterases as well as nucleases such as bacterial SbcD or yeast MRE11. The most conserved regions in this superfamily centre around the metal chelating residues.	GO:0007049|cell cycle;GO:0051301|cell division;GO:0032922|circadian regulation of gene expression;GO:0043153|entrainment of circadian clock by photoperiod;GO:0005977|glycogen metabolic process;GO:0006470|protein dephosphorylation;GO:0030155|regulation of cell adhesion;GO:0042752|regulation of circadian rhythm;GO:0005979|regulation of glycogen biosynthetic process;GO:0005981|regulation of glycogen…	GO:0005829|cytosol;GO:0042587|glycogen granule;GO:0005730|nucleolus;GO:0005654|nucleoplasm;GO:0000164|protein phosphatase type 1 complex;GO:0072357|PTW/PP1 phosphatase complex;	GO:0046872|metal ion binding;GO:0017018|myosin phosphatase activity;GO:0050115|myosin-light-chain-phosphatase activity;GO:0016791|phosphatase activity;GO:0004721|phosphoprotein phosphatase activity;GO:0004722|protein serine/threonine phosphatase activity;	K06269	PPP1C; serine/threonine-protein phosphatase PP1 catalytic subunit [EC:3.1.3.16]
bta_circ_0007764	0	12	7	2.03239	0	0	0	4.22081	0.0364065	NA	up	yes	NC_037338.1:86294718..86301851:-	gene15201	gi|528969192|ref|XP_005213004.1|	9476	0	PREDICTED: protein GREB1 isoform X1 [Bos taurus]	gi|982939306|ref|XM_010810181.2|	7472	0	PREDICTED: Bos taurus growth regulation by estrogen in breast cancer 1 (GREB1), transcript variant X3, mRNA	Q4ZG55	3365	0	Protein GREB1	.	.	.	.	pfam14655	RAB3GAP2_N	Rab3 GTPase-activating protein regulatory subunit N-terminus. This family includes the N-terminus of the Rab3 GTPase-activating protein non-catalytic subunit. Rab3 GTPase-activating protein is a GTPase activating protein with specificity for Rab3 subfamily.	.	GO:0070062|extracellular exosome;GO:0016021|integral component of membrane;GO:0005654|nucleoplasm;	.	.	.
bta_circ_0007792	0	17	3	2.00213	0	0	0	4.17724	0.0390787	NA	up	yes	NC_037338.1:92519544..92521950:+	Null	.	.	.	.	.	.	.	.	.	.	.	.	.	.	.	.	.	.	.	.	.	.	.	.
bta_circ_0007802	0	17	10	14.1078	15	19	31	-1.7617	0.0447743	0.456494	down	yes	NC_037338.1:94123536..94175392:+	gene15323	gi|329299101|ref|NP_001178338.2|	5193	0	rab GTPase-activating protein 1 [Bos taurus]	gi|982939633|ref|XM_010810342.2|	6356	0	PREDICTED: Bos taurus RAB GTPase activating protein 1 (RABGAP1), transcript variant X1, mRNA	Q5RAN1	1978	0	Rab GTPase-activating protein 1	.	.	.	.	pfam00566	RabGAP-TBC	Rab-GTPase-TBC domain. Identification of a TBC domain in GYP6_YEAST and GYP7_YEAST, which are GTPase activator proteins of yeast Ypt6 and Ypt7, implies that these domains are GTPase activator proteins of Rab-like small GTPases.	GO:0007049|cell cycle;	GO:0005829|cytosol;GO:0005815|microtubule organizing center;	GO:0005096|GTPase activator activity;	.	.
bta_circ_0007830	0	0	0	2.16921	0	11	4	-4.40086	0.0273295	NA	down	yes	NC_037338.1:95741617..95754323:-	gene15343	gi|741886438|ref|XP_010816578.1|	2282	0	PREDICTED: nuclear receptor subfamily 6 group A member 1 isoform X1 [Bos taurus]	gi|982991247|ref|XM_010818276.2|	6726	0	PREDICTED: Bos taurus nuclear receptor subfamily 6 group A member 1 (NR6A1), transcript variant X1, mRNA	A0P8Z4	864	0	Nuclear receptor subfamily 6 group A member 1	.	.	.	.	pfam00105	zf-C4	Zinc finger, C4 type (two domains). In nearly all cases, this is the DNA binding domain of a nuclear hormone receptor. The alignment contains two Zinc finger domains that are too dissimilar to be aligned with each other.	GO:0030154|cell differentiation;GO:0030518|intracellular steroid hormone receptor signaling pathway;GO:0007275|multicellular organismal development;GO:0007283|spermatogenesis;GO:0006351|transcription, DNA-templated;	GO:0005634|nucleus;GO:0005667|transcription factor complex;	GO:0004879|RNA polymerase II transcription factor activity, ligand-activated sequence-specific DNA binding;GO:0000978|RNA polymerase II core promoter proximal region sequence-specific DNA binding;GO:0003707|steroid hormone receptor activity;GO:0008270|zinc ion binding;	K08561	NR6A1, GCNF; germ cell nuclear factor
bta_circ_0007857	8	5	9	3.97481	0	0	0	5.24155	0.00518288	NA	up	yes	NC_037339.1:11111355..11115645:-	gene15714	gi|528970949|ref|XP_005213688.1|	1674	0	PREDICTED: protein SGT1 homolog isoform X1 [Bos taurus]	gi|982940539|ref|XM_005213631.3|	1910	0	PREDICTED: Bos taurus SGT1 homolog, MIS12 kinetochore complex assembly cochaperone (SUGT1), transcript variant X1, mRNA	Q2KIK0	647	0	Protein SGT1 homolog	SPBC36.12c	116	4e-27	COG5091	pfam05002	SGS	SGS domain. This domain was thought to be unique to the SGT1-like proteins, but is also found in calcyclin binding proteins.	.	GO:0005737|cytoplasm;GO:0005634|nucleus;	.	K12795	SUGT1, SGT1; suppressor of G2 allele of SKP1
bta_circ_0007954	0	0	0	2.99799	8	3	5	-5.01941	0.00814909	NA	down	yes	NC_037339.1:19037675..19051461:+	gene15810	gi|219804562|ref|NP_001137333.1|	3710	0	histone-lysine N-methyltransferase SETDB2 [Bos taurus]	gi|982940457|ref|XM_005213601.3|	6137	0	PREDICTED: Bos taurus SET domain, bifurcated 2 (SETDB2), transcript variant X2, mRNA	Q96T68	1127	0	Histone-lysine N-methyltransferase SETDB2	SPBC428.08c	69.3	7e-11	COG2940	pfam05033	Pre-SET	Pre-SET motif. This protein motif is a zinc binding motif. It contains 9 conserved cysteines that coordinate three zinc ions. It is thought that this region plays a structural role in stabilizing SET domains.	GO:0051301|cell division;GO:0007059|chromosome segregation;GO:0001947|heart looping;GO:0051567|histone H3-K9 methylation;GO:0070986|left/right axis specification;GO:0000278|mitotic cell cycle;GO:0045892|negative regulation of transcription, DNA-templated;	GO:0005694|chromosome;GO:0005829|cytosol;GO:0005654|nucleoplasm;GO:0005634|nucleus;	GO:0003677|DNA binding;GO:0046974|histone methyltransferase activity (H3-K9 specific);GO:0018024|histone-lysine N-methyltransferase activity;GO:0008270|zinc ion binding;	K18494	SETDB2; histone-lysine N-methyltransferase SETDB2 [EC:2.1.1.43]
bta_circ_0008023	7	159	83	38.4257	12	33	21	1.36086	0.0414111	0.454471	up	yes	NC_037339.1:28760535..28771876:-	gene15916	gi|741945182|ref|XP_010808979.1|	14816	0	PREDICTED: protein furry homolog isoform X9 [Bos taurus]	gi|982940422|ref|XM_010810677.2|	10642	0	PREDICTED: Bos taurus FRY microtubule binding protein (FRY), transcript variant X9, mRNA	Q5TBA9	5382	0	Protein furry homolog	.	.	.	.	pfam14222	MOR2-PAG1_N	Cell morphogenesis N-terminal. This family is the conserved N-terminal region of proteins that are involved in cell morphogenesis.	GO:0090527|actin filament reorganization;GO:0000902|cell morphogenesis;GO:1904428|negative regulation of tubulin deacetylation;GO:0031175|neuron projection development;	GO:0005938|cell cortex;GO:0005815|microtubule organizing center;GO:0030427|site of polarized growth;GO:0000922|spindle pole;	GO:0004857|enzyme inhibitor activity;	.	.
bta_circ_0008066	0	3	3	7.9222	13	15	14	-3.03092	0.00507359	0.179821	down	yes	NC_037339.1:34457321..34488085:-	gene15992	gi|528971464|ref|XP_005213864.1|	1909	0	PREDICTED: tumor necrosis factor receptor superfamily member 19 isoform X1 [Bos taurus]	gi|982941108|ref|XM_010810804.2|	5000	0	PREDICTED: Bos taurus tumor necrosis factor receptor superfamily member 19 (TNFRSF19), transcript variant X3, mRNA	Q9NS68	530	3e-171	Tumor necrosis factor receptor superfamily member 19	.	.	.	.	pfam00020	TNFR_c6	TNFR/NGFR cysteine-rich region.	GO:0006915|apoptotic process;GO:0001942|hair follicle development;GO:0007254|JNK cascade;GO:0043123|positive regulation of I-kappaB kinase/NF-kappaB signaling;GO:0046330|positive regulation of JNK cascade;GO:0009888|tissue development;	GO:0016021|integral component of membrane;GO:0005622|intracellular;GO:0005886|plasma membrane;	GO:0005031|tumor necrosis factor-activated receptor activity;	K05155	TNFRSF19, TROY; tumor necrosis factor receptor superfamily member 19
bta_circ_0008067	0	0	5	7.7804	10	23	11	-3.09975	0.00938188	0.247891	down	yes	NC_037339.1:34468016..34488085:-	gene15992	gi|528971464|ref|XP_005213864.1|	1909	0	PREDICTED: tumor necrosis factor receptor superfamily member 19 isoform X1 [Bos taurus]	gi|982941108|ref|XM_010810804.2|	5000	0	PREDICTED: Bos taurus tumor necrosis factor receptor superfamily member 19 (TNFRSF19), transcript variant X3, mRNA	Q9NS68	530	3e-171	Tumor necrosis factor receptor superfamily member 19	.	.	.	.	pfam00020	TNFR_c6	TNFR/NGFR cysteine-rich region.	GO:0006915|apoptotic process;GO:0001942|hair follicle development;GO:0007254|JNK cascade;GO:0043123|positive regulation of I-kappaB kinase/NF-kappaB signaling;GO:0046330|positive regulation of JNK cascade;GO:0009888|tissue development;	GO:0016021|integral component of membrane;GO:0005622|intracellular;GO:0005886|plasma membrane;	GO:0005031|tumor necrosis factor-activated receptor activity;	K05155	TNFRSF19, TROY; tumor necrosis factor receptor superfamily member 19
bta_circ_0008082	0	5	18	15.2575	17	40	20	-2.00107	0.0261222	0.394939	down	yes	NC_037339.1:35750598..35786285:+	gene16011	gi|329755281|ref|NP_001092359.2|	5842	0	exportin-4 [Bos taurus]	gi|329755280|ref|NM_001098889.2|	4673	0	Bos taurus exportin 4 (XPO4), mRNA	Q9C0E2	2174	0	Exportin-4	.	.	.	.	pfam08902	DUF1848	Domain of unknown function (DUF1848). This family of proteins are functionally uncharacterized. The C-terminus contains a cluster of cysteines that are similar to the iron-sulfur cluster found at the N-terminus of pfam04055.	GO:0046827|positive regulation of protein export from nucleus;GO:0015031|protein transport;	GO:0005737|cytoplasm;GO:0005829|cytosol;GO:0005643|nuclear pore;GO:0005654|nucleoplasm;	GO:0005049|nuclear export signal receptor activity;GO:0008536|Ran GTPase binding;	.	.
bta_circ_0008084	2	3	13	14.1026	28	18	18	-2.07971	0.0179953	0.321536	down	yes	NC_037339.1:35755223..35755754:+	gene16011	gi|329755281|ref|NP_001092359.2|	5842	0	exportin-4 [Bos taurus]	gi|329755280|ref|NM_001098889.2|	4673	0	Bos taurus exportin 4 (XPO4), mRNA	Q9C0E2	2174	0	Exportin-4	.	.	.	.	pfam08902	DUF1848	Domain of unknown function (DUF1848). This family of proteins are functionally uncharacterized. The C-terminus contains a cluster of cysteines that are similar to the iron-sulfur cluster found at the N-terminus of pfam04055.	GO:0046827|positive regulation of protein export from nucleus;GO:0015031|protein transport;	GO:0005737|cytoplasm;GO:0005829|cytosol;GO:0005643|nuclear pore;GO:0005654|nucleoplasm;	GO:0005049|nuclear export signal receptor activity;GO:0008536|Ran GTPase binding;	.	.
bta_circ_0008120	0	0	0	1.72666	0	9	3	-4.04585	0.0469266	NA	down	yes	NC_037339.1:50843635..50873294:+	gene16072	gi|528912750|ref|XP_005194220.1|	8534	0	PREDICTED: LIM domain only protein 7 isoform X1 [Bos taurus]	gi|982992025|ref|XM_005194163.3|	6400	0	PREDICTED: Bos taurus LIM domain 7 (LMO7), transcript variant X14, mRNA	Q8WWI1	1717	0	LIM domain only protein 7	ECU03g1150	51.6	4e-06	COG5199	pfam00307	CH	Calponin homology (CH) domain. The CH domain is found in both cytoskeletal proteins and signal transduction proteins. The CH domain is involved in actin binding in some members of the family. However in calponins there is evidence that the CH domain is not involved in its actin binding activity. Most member proteins have from two to four copies of the CH domain, however some proteins such as calp…	GO:0045944|positive regulation of transcription from RNA polymerase II promoter;GO:0043687|post-translational protein modification;GO:0000209|protein polyubiquitination;GO:0016567|protein ubiquitination;GO:0030155|regulation of cell adhesion;GO:0023051|regulation of signaling;	GO:0016324|apical plasma membrane;GO:0009986|cell surface;GO:0005737|cytoplasm;GO:0005829|cytosol;GO:0005925|focal adhesion;GO:0005635|nuclear envelope;GO:0005634|nucleus;GO:0000151|ubiquitin ligase complex;	GO:0003700|transcription factor activity, sequence-specific DNA binding;GO:0046872|metal ion binding;GO:0004842|ubiquitin-protein transferase activity;	K06084	LMO7, FBXO20; F-box protein 20
bta_circ_0008141	0	0	0	2.2563	0	9	6	-4.46621	0.0244723	NA	down	yes	NC_037339.1:54444102..54479913:-	gene16098	gi|742183332|ref|XP_010853420.1|	3296	0	PREDICTED: RNA-binding protein 26 isoform X7 [Bison bison bison]	gi|742183290|ref|XM_010855108.1|	7248	0	PREDICTED: Bison bison bison RNA binding motif protein 26 (RBM26), transcript variant X1, mRNA	Q5T8P6	997	0	RNA-binding protein 26	.	.	.	.	pfam14259	RRM_6	RNA recognition motif (a.k.a. RRM, RBD, or RNP domain).	GO:0006397|mRNA processing;GO:0010923|negative regulation of phosphatase activity;	.	GO:0046872|metal ion binding;GO:0003723|RNA binding;	K13192	RBM26; RNA-binding protein 26
bta_circ_0008174	7	4	0	2.44357	0	0	0	4.34771	0.0300129	NA	up	yes	NC_037339.1:77016322..77084656:+	gene16232	gi|742234945|ref|XP_010829791.1|	3783	0	PREDICTED: propionyl-CoA carboxylase alpha chain, mitochondrial [Bison bison bison]	gi|742234944|ref|XM_010831489.1|	2466	0	PREDICTED: Bison bison bison propionyl CoA carboxylase, alpha polypeptide (PCCA), mRNA	P05165	1310	0	Propionyl-CoA carboxylase alpha chain, mitochondrial	BMEI0800	674	0	COG4770	pfam02786	CPSase_L_D2	Carbamoyl-phosphate synthase L chain, ATP binding domain. Carbamoyl-phosphate synthase catalyses the ATP-dependent synthesis of carbamyl-phosphate from glutamine or ammonia and bicarbonate. This important enzyme initiates both the urea cycle and the biosynthesis of arginine and/or pyrimidines. The carbamoyl-phosphate synthase (CPS) enzyme in prokaryotes is a heterodimer of a small and large chain…	GO:0006768|biotin metabolic process;	GO:0005829|cytosol;GO:0005759|mitochondrial matrix;	GO:0005524|ATP binding;GO:0009374|biotin binding;GO:0019899|enzyme binding;GO:0046872|metal ion binding;GO:0004658|propionyl-CoA carboxylase activity;	K01965	PCCA, pccA; propionyl-CoA carboxylase alpha chain [EC:6.4.1.3]
bta_circ_0008181	0	0	0	3.01705	5	4	8	-5.05197	0.00755062	NA	down	yes	NC_037339.1:79039770..79048475:+	gene16251	gi|803228794|ref|XP_011974669.1|	2676	0	PREDICTED: basic immunoglobulin-like variable motif-containing protein isoform X3 [Ovis aries musimon]	gi|355390310|ref|NM_001206453.2|	3646	0	Bos taurus basic, immunoglobulin-like variable motif containing (BIVM), mRNA	Q86UB2	913	0	Basic immunoglobulin-like variable motif-containing protein	.	.	.	.	pfam11882	DUF3402	Domain of unknown function (DUF3402). This domain is functionally uncharacterized. This domain is found in eukaryotes. This presumed domain is typically between 350 to 473 amino acids in length. This domain is found associated with pfam07923.	.	GO:0005737|cytoplasm;GO:0005615|extracellular space;GO:0005634|nucleus;	.	.	.
bta_circ_0008226	0	8	7	12.393	14	25	25	-2.43749	0.00654	0.201993	down	yes	NC_037340.1:12169842..12183760:-	gene16437	gi|122692573|ref|NP_001073743.1|	1785	0	cell division cycle protein 123 homolog [Bos taurus]	gi|402746477|ref|NM_001080274.2|	1507	0	Bos taurus cell division cycle 123 (CDC123), mRNA	Q2YDG3	692	0	Cell division cycle protein 123 homolog	.	.	.	.	pfam07065	D123	D123. This family contains a number of eukaryotic D123 proteins approximately 330 residues long. It has been shown that mutated variants of D123 exhibit temperature-dependent differences in their degradation rate. D123 proteins are regulators of eIF2, the central regulator of translational initiation.	GO:0007050|cell cycle arrest;GO:0051301|cell division;GO:0006417|regulation of translation;	GO:0005737|cytoplasm;	.	.	.
bta_circ_0008252	0	0	0	1.66726	2	4	4	-4.16018	0.0378064	NA	down	yes	NC_037340.1:17025879..17028879:+	gene16473	gi|300797120|ref|NP_001179006.1|	3686	0	protein kinase C theta type [Bos taurus]	gi|982942174|ref|XM_005214142.3|	3326	0	PREDICTED: Bos taurus protein kinase C, theta (PRKCQ), transcript variant X2, mRNA	Q04759	1374	0	Protein kinase C theta type	.	.	.	.	pfam00069	Pkinase	Protein kinase domain.	GO:0007411|axon guidance;GO:0060326|cell chemotaxis;GO:0038095|Fc-epsilon receptor signaling pathway;GO:0006954|inflammatory response;GO:0035556|intracellular signal transduction;GO:0006509|membrane protein ectodomain proteolysis;GO:0046627|negative regulation of insulin receptor signaling pathway;GO:0070233|negative regulation of T cell apoptotic process;GO:0018105|peptidyl-serine phosphorylatio…	GO:0016235|aggresome;GO:0005829|cytosol;GO:0001772|immunological synapse;GO:0005622|intracellular;GO:0005815|microtubule organizing center;GO:0005886|plasma membrane;	GO:0005524|ATP binding;GO:0046872|metal ion binding;GO:0004672|protein kinase activity;GO:0004697|protein kinase C activity;GO:0004674|protein serine/threonine kinase activity;	K18052	PRKCQ; novel protein kinase C theta type [EC:2.7.11.13]
bta_circ_0008255	0	0	0	3.83954	8	8	6	-5.42056	0.00329222	NA	down	yes	NC_037340.1:17027420..17032314:+	gene16473	gi|300797120|ref|NP_001179006.1|	3686	0	protein kinase C theta type [Bos taurus]	gi|982942174|ref|XM_005214142.3|	3326	0	PREDICTED: Bos taurus protein kinase C, theta (PRKCQ), transcript variant X2, mRNA	Q04759	1374	0	Protein kinase C theta type	.	.	.	.	pfam00069	Pkinase	Protein kinase domain.	GO:0007411|axon guidance;GO:0060326|cell chemotaxis;GO:0038095|Fc-epsilon receptor signaling pathway;GO:0006954|inflammatory response;GO:0035556|intracellular signal transduction;GO:0006509|membrane protein ectodomain proteolysis;GO:0046627|negative regulation of insulin receptor signaling pathway;GO:0070233|negative regulation of T cell apoptotic process;GO:0018105|peptidyl-serine phosphorylatio…	GO:0016235|aggresome;GO:0005829|cytosol;GO:0001772|immunological synapse;GO:0005622|intracellular;GO:0005815|microtubule organizing center;GO:0005886|plasma membrane;	GO:0005524|ATP binding;GO:0046872|metal ion binding;GO:0004672|protein kinase activity;GO:0004697|protein kinase C activity;GO:0004674|protein serine/threonine kinase activity;	K18052	PRKCQ; novel protein kinase C theta type [EC:2.7.11.13]
bta_circ_0008262	8	4	8	4.01861	0	2	0	3.07583	0.0405347	NA	up	yes	NC_037340.1:17690390..17690736:-	gene16484	gi|982942254|ref|XP_015329476.1|	8482	0	PREDICTED: ankyrin repeat domain-containing protein 26 isoform X1 [Bos taurus]	gi|982942253|ref|XM_015473990.1|	6137	0	PREDICTED: Bos taurus ankyrin repeat domain 26 (ANKRD26), transcript variant X1, mRNA	Q9UPS8	2217	0	Ankyrin repeat domain-containing protein 26	all2748	68.9	7e-11	COG0666	pfam14915	CCDC144C	CCDC144C protein coiled-coil region. This family includes the human protein CCDC144C and the ankyrin repeat domain-containing protein 26-like 1 found in eukaryotes. Its function remains unknown, however, it is known to contain a coiled-coil domain which corresponds to this region. The ankyrin repeat which features in this protein is a common amino acid motif.	GO:0045599|negative regulation of fat cell differentiation;	GO:0005813|centrosome;	.	.	.
bta_circ_0008276	4	14	10	3.78189	0	0	0	5.23931	0.00513936	NA	up	yes	NC_037340.1:18340688..18349412:+	gene16498	gi|555989372|ref|XP_005906516.1|	3462	0	PREDICTED: cullin-2 isoform X2 [Bos mutus]	gi|982942278|ref|XM_005214225.3|	2367	0	PREDICTED: Bos taurus cullin 2 (CUL2), transcript variant X2, mRNA	Q5RCF3	1332	0	Cullin-2	SPAC17G6.12	359	7e-106	COG5647	pfam00888	Cullin	Cullin family.	GO:0016567|protein ubiquitination;GO:0006511|ubiquitin-dependent protein catabolic process;	GO:0031462|Cul2-RING ubiquitin ligase complex;GO:0005654|nucleoplasm;	GO:0031625|ubiquitin protein ligase binding;	K03870	CUL2; cullin 2
bta_circ_0008427	0	0	0	2.66159	5	0	9	-4.67021	0.0173371	NA	down	yes	NC_037340.1:35226054..35227495:-	gene16636	gi|358414990|ref|XP_588743.5|	2938	0	PREDICTED: poly(A) RNA polymerase, mitochondrial [Bos taurus]	gi|850488330|gb|CP011898.1|	2730	0	Ovis canadensis canadensis isolate 43U chromosome 13 sequence	Q9NVV4	917	0	Poly(A) RNA polymerase, mitochondrial	SPBC1685.06	80.9	2e-14	COG5260	pfam03828	PAP_assoc	Cid1 family poly A polymerase. This domain is found in poly(A) polymerases and has been shown to have polynucleotide adenylyltransferase activity. Proteins in this family have been located to both the nucleus and the cytoplasm.	GO:0071044|histone mRNA catabolic process;GO:0006378|mRNA polyadenylation;GO:0006351|transcription, DNA-templated;	GO:0043231|intracellular membrane-bounded organelle;GO:0005739|mitochondrion;	GO:0005524|ATP binding;GO:0042802|identical protein binding;GO:0000287|magnesium ion binding;GO:0030145|manganese ion binding;GO:0004652|polynucleotide adenylyltransferase activity;GO:0042803|protein homodimerization activity;GO:0003723|RNA binding;GO:0002134|UTP binding;	K18060	MTPAP; poly(A) RNA polymerase, mitochondrial [EC:2.7.7.19]
bta_circ_0008456	0	0	7	7.54791	10	22	9	-2.57374	0.0328894	0.428634	down	yes	NC_037340.1:40626445..40663217:+	gene16710	gi|440911591|gb|ELR61240.1|	4697	0	5'-3' exoribonuclease 2, partial [Bos mutus]	gi|982942517|ref|XM_010811235.2|	3491	0	PREDICTED: Bos taurus 5'-3' exoribonuclease 2 (XRN2), transcript variant X2, mRNA	Q9H0D6	1750	0	5'-3' exoribonuclease 2	SPAC26A3.12c	423	2e-128	COG5049	pfam03159	XRN_N	XRN 5'-3' exonuclease N-terminus. This family aligns residues towards the N-terminus of several proteins with multiple functions. The members of this family all appear to possess 5'-3' exonuclease activity EC:3.1.11.-. Thus, the aligned region may be necessary for 5' to 3' exonuclease function. The family also contains several Xrn1 and Xrn2 proteins. The 5'-3' exoribonucleases Xrn1p and Xrn2p/Rat…	GO:0000738|DNA catabolic process, exonucleolytic;GO:0006353|DNA-templated transcription, termination;GO:0021766|hippocampus development;GO:0006397|mRNA processing;GO:0030182|neuron differentiation;GO:0006355|regulation of transcription, DNA-templated;GO:0060041|retina development in camera-type eye;GO:0006401|RNA catabolic process;GO:0016070|RNA metabolic process;GO:0006396|RNA processing;GO:0006…	GO:0016235|aggresome;GO:0016020|membrane;GO:0005730|nucleolus;GO:0005654|nucleoplasm;GO:0005634|nucleus;	GO:0000175|3'-5'-exoribonuclease activity;GO:0008409|5'-3' exonuclease activity;GO:0004534|5'-3' exoribonuclease activity;GO:0046872|metal ion binding;GO:0004518|nuclease activity;GO:0003723|RNA binding;GO:0001147|transcription termination site sequence-specific DNA binding;	K12619	XRN2, RAT1; 5'-3' exoribonuclease 2 [EC:3.1.13.-]
bta_circ_0008457	6	6	0	2.33979	0	0	0	4.30951	0.0317929	NA	up	yes	NC_037340.1:40660962..40663217:+	gene16710	gi|440911591|gb|ELR61240.1|	4697	0	5'-3' exoribonuclease 2, partial [Bos mutus]	gi|982942517|ref|XM_010811235.2|	3491	0	PREDICTED: Bos taurus 5'-3' exoribonuclease 2 (XRN2), transcript variant X2, mRNA	Q9H0D6	1750	0	5'-3' exoribonuclease 2	SPAC26A3.12c	423	2e-128	COG5049	pfam03159	XRN_N	XRN 5'-3' exonuclease N-terminus. This family aligns residues towards the N-terminus of several proteins with multiple functions. The members of this family all appear to possess 5'-3' exonuclease activity EC:3.1.11.-. Thus, the aligned region may be necessary for 5' to 3' exonuclease function. The family also contains several Xrn1 and Xrn2 proteins. The 5'-3' exoribonucleases Xrn1p and Xrn2p/Rat…	GO:0000738|DNA catabolic process, exonucleolytic;GO:0006353|DNA-templated transcription, termination;GO:0021766|hippocampus development;GO:0006397|mRNA processing;GO:0030182|neuron differentiation;GO:0006355|regulation of transcription, DNA-templated;GO:0060041|retina development in camera-type eye;GO:0006401|RNA catabolic process;GO:0016070|RNA metabolic process;GO:0006396|RNA processing;GO:0006…	GO:0016235|aggresome;GO:0016020|membrane;GO:0005730|nucleolus;GO:0005654|nucleoplasm;GO:0005634|nucleus;	GO:0000175|3'-5'-exoribonuclease activity;GO:0008409|5'-3' exonuclease activity;GO:0004534|5'-3' exoribonuclease activity;GO:0046872|metal ion binding;GO:0004518|nuclease activity;GO:0003723|RNA binding;GO:0001147|transcription termination site sequence-specific DNA binding;	K12619	XRN2, RAT1; 5'-3' exoribonuclease 2 [EC:3.1.13.-]
bta_circ_0008471	0	0	0	3.58146	7	9	5	-5.32084	0.0041557	NA	down	yes	NC_037340.1:42993495..43017146:-	gene16754	gi|741888318|ref|XP_010820809.1|	13955	0	PREDICTED: protein FAM208B isoform X1 [Bos taurus]	gi|982992987|ref|XM_010822507.2|	10030	0	PREDICTED: Bos taurus family with sequence similarity 208 member B (FAM208B), transcript variant X1, mRNA	Q5VWN6	1845	0	Protein FAM208B	.	.	.	.	pfam12509	DUF3715	Protein of unknown function (DUF3715). This domain family is found in eukaryotes, and is approximately 170 amino acids in length.	.	GO:0005829|cytosol;GO:0005654|nucleoplasm;GO:0005634|nucleus;	.	.	.
bta_circ_0008502	8	33	39	40.0451	39	72	66	-1.45313	0.00816485	0.232269	down	yes	NC_037340.1:46840954..46897518:-	gene16823	gi|528973208|ref|XP_005214501.1|	3090	0	PREDICTED: zinc finger MYND domain-containing protein 11 isoform X1 [Bos taurus]	gi|982942749|ref|XM_005214444.3|	4149	0	PREDICTED: Bos taurus zinc finger, MYND-type containing 11 (ZMYND11), transcript variant X1, mRNA	Q15326	1136	0	Zinc finger MYND domain-containing protein 11	.	.	.	.	pfam00855	PWWP	PWWP domain. The PWWP domain is named after a conserved Pro-Trp-Trp-Pro motif. The domain binds to Histone-4 methylated at lysine-20, H4K20me, suggesting that it is methyl-lysine recognition motif. Removal of two conserved aromatic residues in a hydrophobic cavity created by this domain within the full-length protein, Pdp1, abolishes the interaction o f the protein with H4K20me3. In fission yeast…	GO:0007049|cell cycle;GO:0008283|cell proliferation;GO:0006325|chromatin organization;GO:0051607|defense response to virus;GO:2001237|negative regulation of extrinsic apoptotic signaling pathway;GO:0043124|negative regulation of I-kappaB kinase/NF-kappaB signaling;GO:0046329|negative regulation of JNK cascade;GO:0034243|regulation of transcription elongation from RNA polymerase II promoter;GO:000…	GO:0005694|chromosome;GO:0005654|nucleoplasm;GO:0005634|nucleus;	GO:0003682|chromatin binding;GO:0003690|double-stranded DNA binding;GO:0042393|histone binding;GO:0035064|methylated histone binding;GO:0000977|RNA polymerase II regulatory region sequence-specific DNA binding;GO:0003712|transcription cofactor activity;GO:0003714|transcription corepressor activity;GO:0008270|zinc ion binding;	.	.
bta_circ_0008516	19	36	47	19.8787	10	10	8	1.57932	0.0233211	0.375453	up	yes	NC_037340.1:47736943..47755248:-	gene16838	gi|297481642|ref|XP_002692410.1|	3088	0	PREDICTED: glycerophosphocholine phosphodiesterase GPCPD1 isoform X2 [Bos taurus]	gi|982993210|ref|XM_015466072.1|	3616	0	PREDICTED: Bos taurus glycerophosphocholine phosphodiesterase 1 (GPCPD1), transcript variant X2, mRNA	Q9NPB8	1171	0	Glycerophosphocholine phosphodiesterase GPCPD1	YPL110c_3	150	1e-37	COG0584	pfam03009	GDPD	Glycerophosphoryl diester phosphodiesterase family. Escherichia coli has two sequence related isozymes of glycerophosphoryl diester phosphodiesterase (GDPD) - periplasmic and cytosolic. This family also includes agrocinopine synthase, the similarity to GDPD has been noted. This family appears to have weak but not significant matches to mammalian phospholipase C pfam00388, which suggests that this…	GO:0030643|cellular phosphate ion homeostasis;GO:0046475|glycerophospholipid catabolic process;GO:0007519|skeletal muscle tissue development;	GO:0005829|cytosol;	GO:0047389|glycerophosphocholine phosphodiesterase activity;GO:0008889|glycerophosphodiester phosphodiesterase activity;GO:2001070|starch binding;	K18695	GPCPD1; glycerophosphocholine phosphodiesterase GPCPD1 [EC:3.1.4.2]
bta_circ_0008527	58	138	174	61.9693	12	32	16	2.38852	2.14346e-06	0.000772358	up	yes	NC_037340.1:47746753..47755248:-	gene16838	gi|297481642|ref|XP_002692410.1|	3088	0	PREDICTED: glycerophosphocholine phosphodiesterase GPCPD1 isoform X2 [Bos taurus]	gi|982993210|ref|XM_015466072.1|	3616	0	PREDICTED: Bos taurus glycerophosphocholine phosphodiesterase 1 (GPCPD1), transcript variant X2, mRNA	Q9NPB8	1171	0	Glycerophosphocholine phosphodiesterase GPCPD1	YPL110c_3	150	1e-37	COG0584	pfam03009	GDPD	Glycerophosphoryl diester phosphodiesterase family. Escherichia coli has two sequence related isozymes of glycerophosphoryl diester phosphodiesterase (GDPD) - periplasmic and cytosolic. This family also includes agrocinopine synthase, the similarity to GDPD has been noted. This family appears to have weak but not significant matches to mammalian phospholipase C pfam00388, which suggests that this…	GO:0030643|cellular phosphate ion homeostasis;GO:0046475|glycerophospholipid catabolic process;GO:0007519|skeletal muscle tissue development;	GO:0005829|cytosol;	GO:0047389|glycerophosphocholine phosphodiesterase activity;GO:0008889|glycerophosphodiester phosphodiesterase activity;GO:2001070|starch binding;	K18695	GPCPD1; glycerophosphocholine phosphodiesterase GPCPD1 [EC:3.1.4.2]
bta_circ_0008533	0	0	0	1.82475	5	3	2	-4.27181	0.0318362	NA	down	yes	NC_037340.1:51280189..51291810:-	gene16864	gi|821424089|ref|XP_004285337.2|	2032	0	PREDICTED: LOW QUALITY PROTEIN: pantothenate kinase 2, mitochondrial [Orcinus orca]	gi|594099743|ref|XM_006072934.1|	1764	0	PREDICTED: Bubalus bubalis pantothenate kinase 2 (PANK2), transcript variant X1, mRNA	Q9BZ23	780	0	Pantothenate kinase 2, mitochondrial	SPBC4B4.01c	160	5e-42	COG5146	pfam03630	Fumble	Fumble. Fumble is required for cell division in Drosophila. Mutants lacking fumble exhibit abnormalities in bipolar spindle organisation, chromosome segregation, and contractile ring formation. Analyses have demonstrated that encodes three protein isoforms, all of which contain a domain with high similarity to the pantothenate kinases of A. nidulans and mouse. A role of fumble in membrane synthes…	GO:0009060|aerobic respiration;GO:0015937|coenzyme A biosynthetic process;GO:0009108|coenzyme biosynthetic process;GO:0070584|mitochondrion morphogenesis;GO:0015939|pantothenate metabolic process;GO:0016310|phosphorylation;GO:1904251|regulation of bile acid metabolic process;GO:0019217|regulation of fatty acid metabolic process;GO:0051881|regulation of mitochondrial membrane potential;GO:0090207|…	GO:0005829|cytosol;GO:0005758|mitochondrial intermembrane space;GO:0005739|mitochondrion;	GO:0005524|ATP binding;GO:0004594|pantothenate kinase activity;	K09680	coaW; type II pantothenate kinase [EC:2.7.1.33]
bta_circ_0008610	0	10	15	2.85607	0	0	0	4.71006	0.0161084	NA	up	yes	NC_037340.1:63842829..63858390:+	gene17183	gi|741947935|ref|XP_010809731.1|	4212	0	PREDICTED: E3 ubiquitin-protein ligase Itchy homolog isoform X1 [Bos taurus]	gi|982943002|ref|XM_010811429.2|	6224	0	PREDICTED: Bos taurus itchy E3 ubiquitin protein ligase (ITCH), transcript variant X1, mRNA	Q96J02	1572	0	E3 ubiquitin-protein ligase Itchy homolog	SPAC11G7.02	578	0	COG5021	pfam00632	HECT	HECT-domain (ubiquitin-transferase). The name HECT comes from Homologous to the E6-AP Carboxyl Terminus.	GO:0006915|apoptotic process;GO:0051607|defense response to virus;GO:0006954|inflammatory response;GO:0045087|innate immune response;GO:0046642|negative regulation of alpha-beta T cell proliferation;GO:0043066|negative regulation of apoptotic process;GO:0050687|negative regulation of defense response to virus;GO:0046329|negative regulation of JNK cascade;GO:0032088|negative regulation of NF-kappa…	GO:0005938|cell cortex;GO:0005737|cytoplasm;GO:0005829|cytosol;GO:0031901|early endosome membrane;GO:0070062|extracellular exosome;GO:0043231|intracellular membrane-bounded organelle;GO:0016020|membrane;GO:0005654|nucleoplasm;GO:0005886|plasma membrane;GO:0032991|macromolecular complex;	GO:1990763|arrestin family protein binding;GO:0045236|CXCR chemokine receptor binding;GO:0016874|ligase activity;GO:0043021|ribonucleoprotein complex binding;GO:0061630|ubiquitin protein ligase activity;GO:0044389|ubiquitin-like protein ligase binding;GO:0019787|ubiquitin-like protein transferase activity;GO:0004842|ubiquitin-protein transferase activity;	K05632	AIP4, ITCH; atrophin-1 interacting protein 4 [EC:2.3.2.26]
bta_circ_0008672	0	42	14	5.78189	0	0	0	5.69869	0.00194715	0.0915163	up	yes	NC_037340.1:72632910..72633690:-	gene17325	gi|803276278|ref|XP_011997820.1|	2192	0	PREDICTED: junctophilin-2 isoform X2 [Ovis aries musimon]	gi|982993813|ref|XM_015466184.1|	4319	0	PREDICTED: Bos taurus junctophilin 2 (JPH2), transcript variant X2, mRNA	Q9BR39	768	0	Junctophilin-2	.	.	.	.	pfam02493	MORN	MORN repeat. The MORN (Membrane Occupation and Recognition Nexus) repeat is found in multiple copies in several proteins including junctophilins (See Takeshima et al. Mol. Cell 2000;6:11-22). #=GF CC A MORN-repeat protein has been identified in the parasite Toxoplasma gondiis a dynamic component of cell division apparatus in Toxoplasma gondii. It has been hypothesised to functions as a linker pro…	GO:0055074|calcium ion homeostasis;GO:0060402|calcium ion transport into cytosol;GO:0060316|positive regulation of ryanodine-sensitive calcium-release channel activity;GO:0055024|regulation of cardiac muscle tissue development;GO:0060314|regulation of ryanodine-sensitive calcium-release channel activity;	GO:0016021|integral component of membrane;GO:0030314|junctional membrane complex;GO:0014701|junctional sarcoplasmic reticulum membrane;GO:0005886|plasma membrane;GO:0030018|Z disc;	GO:0015278|calcium-release channel activity;GO:0070300|phosphatidic acid binding;GO:0005547|phosphatidylinositol-3,4,5-trisphosphate binding;GO:0080025|phosphatidylinositol-3,5-bisphosphate binding;GO:0032266|phosphatidylinositol-3-phosphate binding;GO:0005546|phosphatidylinositol-4,5-bisphosphate binding;GO:0070273|phosphatidylinositol-4-phosphate binding;GO:0010314|phosphatidylinositol-5-phosph…	K19530	JPH; junctophilin
bta_circ_0008726	8	92	54	24.4818	6	10	22	1.44909	0.0468811	0.462817	up	yes	NC_037340.1:79359790..79364576:-	gene17507	gi|528914212|ref|XP_005192574.1|	4166	0	PREDICTED: nuclear factor of activated T-cells, cytoplasmic 2 isoform X1 [Bos taurus]	gi|982993975|ref|XM_005192517.3|	7168	0	PREDICTED: Bos taurus nuclear factor of activated T-cells, cytoplasmic, calcineurin-dependent 2 (NFATC2), transcript variant X1, mRNA	Q13469	1469	0	Nuclear factor of activated T-cells, cytoplasmic 2	.	.	.	.	pfam00554	RHD	Rel homology domain (RHD). Proteins containing the Rel homology domain (RHD) are eukaryotic transcription factors. The RHD is composed of two structural domains. This is the N-terminal domain that is similar to that found in P53. The C-terminal domain has an immunoglobulin-like fold (See pfam01833) that binds to DNA.	GO:0050853|B cell receptor signaling pathway;GO:0033173|calcineurin-NFAT signaling cascade;GO:0016477|cell migration;GO:0006974|cellular response to DNA damage stimulus;GO:0001816|cytokine production;GO:0038095|Fc-epsilon receptor signaling pathway;GO:0014904|myotube cell development;GO:0030890|positive regulation of B cell proliferation;GO:1901741|positive regulation of myoblast fusion;GO:004589…	GO:0005737|cytoplasm;GO:0005829|cytosol;GO:0000790|nuclear chromatin;GO:0044798|nuclear transcription factor complex;GO:0005654|nucleoplasm;GO:0005634|nucleus;	GO:0003682|chromatin binding;GO:0003677|DNA binding;GO:0003700|transcription factor activity, sequence-specific DNA binding;GO:0019902|phosphatase binding;GO:0000978|RNA polymerase II core promoter proximal region sequence-specific DNA binding;GO:0000981|RNA polymerase II transcription factor activity, sequence-specific DNA binding;GO:0008134|transcription factor binding;GO:0001077|transcriptiona…	K17332	NFATC2, NFAT1, NFATP; nuclear factor of activated T-cells, cytoplasmic 2
bta_circ_0008746	0	2	15	2.09291	0	0	0	4.20021	0.0379121	NA	up	yes	NC_037340.1:81962930..81987468:+	gene17525	gi|115495301|ref|NP_001069407.1|	1657	0	docking protein 5 [Bos taurus]	gi|402745435|ref|NM_001075939.2|	1740	0	Bos taurus docking protein 5 (DOK5), mRNA	Q9P104	616	0	Docking protein 5	.	.	.	.	pfam02174	IRS	PTB domain (IRS-1 type).	GO:0007411|axon guidance;GO:0000165|MAPK cascade;GO:0051386|regulation of neurotrophin TRK receptor signaling pathway;GO:0007169|transmembrane receptor protein tyrosine kinase signaling pathway;	GO:0005829|cytosol;	.	.	.
bta_circ_0008769	0	0	0	10.4341	26	2	26	-6.70739	0.000103276	0.0117518	down	yes	NC_037341.1:13589843..13607754:+	gene17741	gi|742105846|ref|XP_010835324.1|	131	8e-06	PREDICTED: F-box only protein 36 isoform X3 [Bison bison bison]	gi|850485665|gb|CP011894.1|	915	0	Ovis canadensis canadensis isolate 43U chromosome 9 sequence	.	.	.	.	.	.	.	.	pfam14351	DUF4401	Domain of unknown function (DUF4401). This family of proteins is found in bacteria. Proteins in this family are typically between 357 and 735 amino acids in length. The family is found in association with pfam09925. There is a single completely conserved residue K that may be functionally important.	.	.	.	.	.
bta_circ_0008773	0	0	0	7.37025	22	4	12	-6.2772	0.000361759	0.0320784	down	yes	NC_037341.1:13607698..13610983:+	Null	.	.	.	.	.	.	.	.	.	.	.	.	.	.	.	.	.	.	.	.	.	.	.	.
[truncated: 262 more rows]
