# Supplementary material for: Identification and Characterization of circRNA in Longissimus Dorsi of Different Breeds of Cattle
Source: Front Genet. 2020 Nov 26;11:565085. doi: 10.3389/fgene.2020.565085 (PMC7726199; doi:10.3389/fgene.2020.565085)
Supplement: Supplementary file 3 [file Table_3.XLS]

## Sheet: L-B BP report
Term_name	Accession	p-value	FDR	Alt_id	Background_Count	Candidate_Gene	Candidate_Count	Links	Result
positive regulation of developmental process	GO:0051094	1.26791e-08	5.1845e-05	--	1204	gene20715|gene21519|gene5042|gene12991|gene351|gene1858|gene31323|gene8083|gene17507|gene1834|gene17183|gene15498|gene23555|gene22039|gene10178|gene12724|gene24947|gene21007|gene22399|gene25519|gene31339|gene18172|gene32025|gene6444|gene12498|gene4949|gene18544|gene571|gene8778|gene18306|gene30511|gene22083|gene21157|gene5819|gene5380|gene10367|gene31330|gene20869|gene13713|gene14749|gene30957|ge…	52	http://amigo.geneontology.org/amigo/term/GO:0051094	yes
regulation of developmental process	GO:0050793	1.46518e-07	0.000199704	--	2320	gene1167|gene20715|gene11024|gene21519|gene5042|gene17953|gene12991|gene351|gene1858|gene31323|gene16473|gene8083|gene17507|gene1834|gene32095|gene17183|gene15498|gene23555|gene22039|gene2763|gene10178|gene21856|gene12724|gene24947|gene21007|gene22399|gene17325|gene16484|gene15532|gene1498|gene25519|gene1117|gene31339|gene18172|gene27157|gene18668|gene29239|gene32025|gene6444|gene12498|gene4949|g…	78	http://amigo.geneontology.org/amigo/term/GO:0050793	yes
cellular component organization	GO:0016043	1.06826e-07	0.000199704	GO:0044235|GO:0071842	5134	gene7859|gene21519|gene8403|gene5917|gene12570|gene23041|gene31740|gene30339|gene2763|gene4464|gene15532|gene12924|gene12672|gene4264|gene25955|gene21097|gene13930|gene21054|gene576|gene571|gene1718|gene20167|gene8418|gene5819|gene4949|gene2513|gene16864|gene27380|gene25441|gene27977|gene19947|gene34118|gene10755|gene14335|gene31323|gene1149|gene3807|gene7074|gene30957|gene5658|gene27149|gene2009…	142	http://amigo.geneontology.org/amigo/term/GO:0016043	yes
cellular component assembly involved in morphogenesis	GO:0010927	2.61972e-07	0.000214241	--	64	gene20715|gene23041|gene19947|gene1570|gene13997|gene6914|gene9569|gene31740|gene7890|gene25955	10	http://amigo.geneontology.org/amigo/term/GO:0010927	yes
cellular component organization or biogenesis	GO:0071840	2.52475e-07	0.000214241	GO:0071841	5253	gene7859|gene21519|gene8403|gene5917|gene12570|gene23041|gene31740|gene30339|gene2763|gene4464|gene15532|gene12924|gene12672|gene4264|gene25955|gene21097|gene13930|gene21054|gene576|gene571|gene1718|gene20167|gene8418|gene5819|gene4949|gene2513|gene16864|gene27380|gene25441|gene27977|gene19947|gene34118|gene10755|gene14335|gene31323|gene1149|gene3807|gene7074|gene30957|gene5658|gene27149|gene2009…	143	http://amigo.geneontology.org/amigo/term/GO:0071840	yes
positive regulation of RNA metabolic process	GO:0051254	4.32638e-07	0.000294842	--	1384	gene20715|gene25340|gene11024|gene21007|gene822|gene17953|gene12991|gene1858|gene9569|gene8083|gene34236|gene15505|gene16072|gene34246|gene2763|gene10178|gene1042|gene1288|gene18744|gene27157|gene29239|gene32025|gene13930|gene23974|gene21054|gene18544|gene27684|gene11128|gene8026|gene10915|gene30511|gene1264|gene1639|gene14216|gene13713|gene25955|gene5084|gene10636|gene5262|gene4604|gene4456|gene…	53	http://amigo.geneontology.org/amigo/term/GO:0051254	yes
positive regulation of macromolecule metabolic process	GO:0010604	7.09407e-07	0.000389801	--	2969	gene11024|gene8083|gene7859|gene2763|gene25519|gene20126|gene18172|gene18668|gene4264|gene13930|gene23974|gene21054|gene10915|gene5819|gene5262|gene17183|gene27149|gene20715|gene11128|gene9569|gene1834|gene8026|gene1084|gene27157|gene32025|gene31865|gene22039|gene1570|gene21157|gene20869|gene15992|gene5084|gene14749|gene34236|gene2108|gene1639|gene15505|gene5632|gene31876|gene12724|gene4259|gene2…	91	http://amigo.geneontology.org/amigo/term/GO:0010604	yes
macromolecule modification	GO:0043412	7.62633e-07	0.000389801	--	2844	gene7859|gene17525|gene5380|gene8083|gene12575|gene12288|gene27622|gene8643|gene4616|gene14714|gene12924|gene18172|gene32700|gene13930|gene23974|gene21054|gene19383|gene32343|gene267|gene20167|gene5819|gene11438|gene17183|gene26012|gene14507|gene26770|gene16498|gene8658|gene31387|gene5091|gene30882|gene2589|gene1322|gene31865|gene29856|gene21097|gene13873|gene2820|gene5084|gene26279|gene15810|gen…	88	http://amigo.geneontology.org/amigo/term/GO:0043412	yes
positive regulation of nucleobase-containing compound metabolic process	GO:0045935	9.34987e-07	0.000424796	--	1614	gene20715|gene25340|gene11024|gene21007|gene822|gene17953|gene12991|gene1858|gene9569|gene16473|gene8083|gene34236|gene1834|gene15505|gene7859|gene16072|gene34246|gene2763|gene10178|gene1042|gene1288|gene18744|gene20126|gene27157|gene29239|gene32025|gene13930|gene23974|gene21054|gene18544|gene27684|gene11128|gene8026|gene10915|gene30511|gene1264|gene31330|gene1639|gene14216|gene13713|gene25955|ge…	58	http://amigo.geneontology.org/amigo/term/GO:0045935	yes
striated muscle contraction	GO:0006941	1.11123e-06	0.000454383	--	58	gene23041|gene10178|gene23328|gene25232|gene1570|gene6914|gene22584|gene12912|gene29016	9	http://amigo.geneontology.org/amigo/term/GO:0006941	yes
actomyosin structure organization	GO:0031032	1.64003e-06	0.000558839	--	96	gene20715|gene23041|gene2513|gene20167|gene1570|gene6914|gene31740|gene1969|gene7890|gene27149|gene25955	11	http://amigo.geneontology.org/amigo/term/GO:0031032	yes
intracellular signal transduction	GO:0035556	1.60506e-06	0.000558839	GO:0007242|GO:0007243|GO:0023013|GO:0023034	1330	gene14563|gene22584|gene25232|gene21007|gene17525|gene12991|gene5380|gene1561|gene16473|gene11438|gene17507|gene4147|gene30793|gene17183|gene15498|gene13026|gene34246|gene1042|gene18442|gene18729|gene14672|gene18744|gene1084|gene18172|gene25955|gene31865|gene12924|gene576|gene11357|gene20167|gene31720|gene1570|gene15992|gene21157|gene31330|gene11476|gene2533|gene30957|gene10636|gene8026|gene25426…	50	http://amigo.geneontology.org/amigo/term/GO:0035556	yes
response to calcium ion	GO:0051592	1.81945e-06	0.000572286	--	97	gene1035|gene22584|gene10636|gene8778|gene1570|gene2108|gene26115|gene12912|gene13930|gene31339|gene25955	11	http://amigo.geneontology.org/amigo/term/GO:0051592	yes
protein modification process	GO:0036211	2.23646e-06	0.00060966	--	2658	gene14563|gene14507|gene26770|gene29365|gene710|gene21007|gene17525|gene17953|gene12991|gene5380|gene31424|gene8608|gene16498|gene5819|gene1428|gene16473|gene8083|gene17183|gene10353|gene12288|gene12000|gene15505|gene2589|gene31387|gene25955|gene10178|gene8643|gene24829|gene4616|gene1288|gene30882|gene12924|gene27622|gene14714|gene20684|gene18172|gene1117|gene1322|gene32700|gene21097|gene13930|ge…	82	http://amigo.geneontology.org/amigo/term/GO:0036211	yes
cellular protein modification process	GO:0006464	2.23646e-06	0.00060966	--	2658	gene14563|gene14507|gene26770|gene29365|gene710|gene21007|gene17525|gene17953|gene12991|gene5380|gene31424|gene8608|gene16498|gene5819|gene1428|gene16473|gene8083|gene17183|gene10353|gene12288|gene12000|gene15505|gene2589|gene31387|gene25955|gene10178|gene8643|gene24829|gene4616|gene1288|gene30882|gene12924|gene27622|gene14714|gene20684|gene18172|gene1117|gene1322|gene32700|gene21097|gene13930|ge…	82	http://amigo.geneontology.org/amigo/term/GO:0006464	yes
positive regulation of gene expression	GO:0010628	2.3922e-06	0.000611357	--	1703	gene20715|gene25340|gene11024|gene21007|gene822|gene17953|gene12991|gene1858|gene9569|gene8083|gene34236|gene13707|gene15505|gene16072|gene34246|gene2763|gene10178|gene1042|gene1264|gene1288|gene18744|gene1084|gene27157|gene29239|gene32025|gene12498|gene31865|gene21054|gene18544|gene22039|gene27684|gene11128|gene8026|gene10915|gene30511|gene1570|gene20869|gene1639|gene11667|gene14216|gene13713|ge…	59	http://amigo.geneontology.org/amigo/term/GO:0010628	yes
positive regulation of metabolic process	GO:0009893	3.07573e-06	0.000659961	--	3162	gene11024|gene25232|gene21519|gene8083|gene7859|gene2763|gene25519|gene20126|gene18172|gene18668|gene4264|gene13930|gene23974|gene21054|gene10915|gene5819|gene5262|gene17183|gene27149|gene20715|gene11128|gene9569|gene1834|gene8026|gene1084|gene27157|gene32025|gene31865|gene22039|gene1570|gene21157|gene20869|gene1639|gene5084|gene14749|gene34236|gene2108|gene15505|gene5632|gene31876|gene12724|gene…	93	http://amigo.geneontology.org/amigo/term/GO:0009893	yes
positive regulation of transcription, DNA-templated	GO:0045893	3.71218e-06	0.000659961	GO:0043193|GO:0045941|GO:0061020	1293	gene20715|gene25340|gene11024|gene21007|gene822|gene17953|gene12991|gene1858|gene9569|gene8083|gene34236|gene15505|gene16072|gene34246|gene10178|gene1042|gene1288|gene18744|gene27157|gene29239|gene32025|gene13930|gene27457|gene21054|gene18544|gene27684|gene11128|gene8026|gene10915|gene2763|gene1639|gene14216|gene13713|gene25955|gene5084|gene10636|gene5262|gene25426|gene4456|gene2108|gene12498|gen…	48	http://amigo.geneontology.org/amigo/term/GO:0045893	yes
regulation of multicellular organismal process	GO:0051239	3.32767e-06	0.000659961	--	2513	gene1035|gene20715|gene22584|gene11024|gene21519|gene277|gene17953|gene351|gene12724|gene1858|gene16473|gene8083|gene17507|gene1834|gene25955|gene17183|gene15498|gene23555|gene4161|gene10178|gene26142|gene23328|gene24947|gene21007|gene22399|gene17325|gene8778|gene1498|gene25519|gene1117|gene31339|gene18172|gene27157|gene18668|gene5152|gene29239|gene32025|gene12498|gene4949|gene1613|gene18544|gene…	78	http://amigo.geneontology.org/amigo/term/GO:0051239	yes
positive regulation of RNA biosynthetic process	GO:1902680	3.71218e-06	0.000659961	--	1293	gene20715|gene25340|gene11024|gene21007|gene822|gene17953|gene12991|gene1858|gene9569|gene8083|gene34236|gene15505|gene16072|gene34246|gene10178|gene1042|gene1288|gene18744|gene27157|gene29239|gene32025|gene13930|gene27457|gene21054|gene18544|gene27684|gene11128|gene8026|gene10915|gene2763|gene1639|gene14216|gene13713|gene25955|gene5084|gene10636|gene5262|gene25426|gene4456|gene2108|gene12498|gen…	48	http://amigo.geneontology.org/amigo/term/GO:1902680	yes
positive regulation of nucleic acid-templated transcription	GO:1903508	3.71218e-06	0.000659961	--	1293	gene20715|gene25340|gene11024|gene21007|gene822|gene17953|gene12991|gene1858|gene9569|gene8083|gene34236|gene15505|gene16072|gene34246|gene10178|gene1042|gene1288|gene18744|gene27157|gene29239|gene32025|gene13930|gene27457|gene21054|gene18544|gene27684|gene11128|gene8026|gene10915|gene2763|gene1639|gene14216|gene13713|gene25955|gene5084|gene10636|gene5262|gene25426|gene4456|gene2108|gene12498|gen…	48	http://amigo.geneontology.org/amigo/term/GO:1903508	yes
developmental process	GO:0032502	2.998e-06	0.000659961	GO:0044767	4763	gene31957|gene31740|gene12570|gene490|gene8083|gene30339|gene7009|gene21856|gene12924|gene18172|gene12672|gene13930|gene571|gene34280|gene1718|gene10915|gene5819|gene10610|gene16864|gene24411|gene19947|gene2047|gene34118|gene30501|gene11438|gene8658|gene1149|gene7074|gene1042|gene21361|gene27149|gene14507|gene22584|gene277|gene31467|gene9569|gene1834|gene16710|gene13026|gene1832|gene11048|gene254…	128	http://amigo.geneontology.org/amigo/term/GO:0032502	yes
positive regulation of biological process	GO:0048518	2.81443e-06	0.000659961	GO:0043119	5567	gene11024|gene25232|gene21519|gene5380|gene12570|gene31323|gene490|gene8083|gene13041|gene7859|gene2763|gene17325|gene25519|gene20126|gene18172|gene18668|gene4264|gene13930|gene23974|gene21054|gene571|gene10915|gene5819|gene4949|gene30028|gene2513|gene5262|gene30501|gene17183|gene12662|gene7074|gene30957|gene27149|gene1035|gene20715|gene22584|gene277|gene11128|gene9569|gene1834|gene30793|gene8026…	145	http://amigo.geneontology.org/amigo/term/GO:0048518	yes
positive regulation of cell differentiation	GO:0045597	4.66795e-06	0.000791447	--	857	gene20715|gene21007|gene5042|gene12991|gene5380|gene1858|gene8083|gene17507|gene15498|gene23555|gene10178|gene24947|gene22399|gene25519|gene18172|gene32025|gene6444|gene12498|gene18544|gene571|gene8778|gene22083|gene21157|gene5819|gene10367|gene31330|gene13713|gene14749|gene12724|gene10636|gene28622|gene15505|gene10165|gene1969|gene30957|gene27149	36	http://amigo.geneontology.org/amigo/term/GO:0045597	yes
regulation of gene expression	GO:0010468	4.83888e-06	0.000791447	--	4198	gene11024|gene21519|gene15673|gene16437|gene8083|gene13041|gene7859|gene2763|gene4464|gene18172|gene12672|gene25955|gene13930|gene23974|gene21054|gene16636|gene10915|gene11137|gene8418|gene19383|gene5819|gene26092|gene25441|gene2047|gene5262|gene30501|gene27191|gene21365|gene13694|gene27149|gene20090|gene20715|gene12953|gene22584|gene11128|gene31467|gene30567|gene9569|gene1834|gene16710|gene17183…	115	http://amigo.geneontology.org/amigo/term/GO:0010468	yes
positive regulation of nitrogen compound metabolic process	GO:0051173	5.19644e-06	0.00081724	--	2848	gene20715|gene25340|gene11024|gene710|gene21007|gene822|gene17953|gene12991|gene5046|gene1858|gene9569|gene16473|gene8083|gene17183|gene17507|gene1834|gene25955|gene15505|gene15498|gene23555|gene7859|gene16072|gene34246|gene2763|gene10178|gene1042|gene11128|gene7628|gene24947|gene1288|gene31876|gene25426|gene25519|gene18744|gene1117|gene1084|gene18172|gene27157|gene18668|gene27149|gene29239|gene3…	85	http://amigo.geneontology.org/amigo/term/GO:0051173	yes
positive regulation of cellular process	GO:0048522	6.26249e-06	0.000948419	GO:0051242	4926	gene11024|gene25232|gene21519|gene5380|gene31323|gene8083|gene13041|gene7859|gene2763|gene17325|gene25519|gene20126|gene18172|gene18668|gene4264|gene13930|gene23974|gene21054|gene571|gene10915|gene5819|gene4949|gene5262|gene30501|gene17183|gene12662|gene7074|gene30957|gene27149|gene1035|gene20715|gene22584|gene11128|gene9569|gene1834|gene30793|gene8026|gene18729|gene27684|gene1084|gene27157|gene5…	130	http://amigo.geneontology.org/amigo/term/GO:0048522	yes
regulation of cell differentiation	GO:0045595	8.18808e-06	0.0011954	--	1610	gene20715|gene21007|gene5042|gene17953|gene12991|gene351|gene1858|gene16473|gene8083|gene17507|gene17183|gene15498|gene23555|gene2763|gene10178|gene24947|gene22399|gene1498|gene25519|gene16484|gene18172|gene27157|gene18668|gene29239|gene32025|gene6444|gene12498|gene4949|gene1613|gene18544|gene571|gene8778|gene27993|gene22083|gene21157|gene5819|gene5380|gene10367|gene31330|gene5913|gene13713|gene5…	55	http://amigo.geneontology.org/amigo/term/GO:0045595	yes
regulation of multicellular organismal development	GO:2000026	8.47801e-06	0.0011954	--	1693	gene20715|gene11024|gene21519|gene5042|gene17953|gene351|gene1858|gene16473|gene8083|gene17507|gene1834|gene17183|gene15498|gene23555|gene24947|gene21007|gene22399|gene17325|gene1498|gene25519|gene1117|gene18172|gene27157|gene18668|gene32025|gene12498|gene4949|gene1613|gene18544|gene571|gene8778|gene18306|gene27993|gene22083|gene21157|gene5819|gene5380|gene10367|gene31330|gene20869|gene12407|gene…	57	http://amigo.geneontology.org/amigo/term/GO:2000026	yes
regulation of localization	GO:0032879	9.62132e-06	0.00126908	--	2457	gene1035|gene20715|gene25340|gene22584|gene7859|gene21519|gene5042|gene351|gene24411|gene4949|gene27526|gene490|gene31462|gene30501|gene15498|gene23555|gene22039|gene1117|gene1042|gene12724|gene18729|gene5152|gene27250|gene22399|gene17325|gene16011|gene4240|gene1084|gene18668|gene7774|gene32025|gene12498|gene31865|gene12924|gene12426|gene31625|gene10165|gene571|gene18306|gene27993|gene31720|gene1…	75	http://amigo.geneontology.org/amigo/term/GO:0032879	yes
positive regulation of cellular biosynthetic process	GO:0031328	9.43759e-06	0.00126908	--	1618	gene20715|gene25340|gene11024|gene21007|gene822|gene17953|gene12991|gene1858|gene9569|gene16473|gene8083|gene34236|gene15505|gene7859|gene16072|gene34246|gene2763|gene10178|gene1042|gene1288|gene18744|gene20126|gene27157|gene29239|gene32025|gene13930|gene27457|gene21054|gene18544|gene23741|gene22039|gene27684|gene11128|gene8026|gene10915|gene30511|gene1639|gene31330|gene14216|gene13713|gene25955|…	55	http://amigo.geneontology.org/amigo/term/GO:0031328	yes
regulation of cellular macromolecule biosynthetic process	GO:2000112	1.15993e-05	0.0014397	--	3629	gene11024|gene16437|gene8083|gene13041|gene7859|gene2763|gene4464|gene13713|gene18172|gene12672|gene25955|gene13930|gene23974|gene21054|gene19383|gene25995|gene11137|gene5819|gene25441|gene2047|gene4661|gene30501|gene17183|gene21365|gene13694|gene27149|gene20090|gene20715|gene12953|gene22584|gene11128|gene31467|gene30567|gene9569|gene1834|gene16710|gene8026|gene15673|gene27157|gene32025|gene1639|…	101	http://amigo.geneontology.org/amigo/term/GO:2000112	yes
positive regulation of macromolecule biosynthetic process	GO:0010557	1.1619e-05	0.0014397	--	1549	gene20715|gene25340|gene11024|gene21007|gene822|gene17953|gene12991|gene1858|gene9569|gene16473|gene8083|gene34236|gene15505|gene7859|gene16072|gene34246|gene2763|gene10178|gene1042|gene1288|gene18744|gene20126|gene27157|gene29239|gene32025|gene13930|gene27457|gene21054|gene18544|gene27684|gene11128|gene8026|gene10915|gene30511|gene1639|gene31330|gene14216|gene13713|gene25955|gene5084|gene10636|g…	53	http://amigo.geneontology.org/amigo/term/GO:0010557	yes
regulation of RNA metabolic process	GO:0051252	1.27056e-05	0.00152803	--	3409	gene11024|gene8083|gene13041|gene7859|gene2763|gene4464|gene18172|gene12672|gene25955|gene13930|gene23974|gene21054|gene19383|gene25995|gene8418|gene5819|gene25441|gene5262|gene4661|gene30501|gene17183|gene13694|gene27149|gene20715|gene12953|gene22584|gene11128|gene31467|gene30567|gene9569|gene1834|gene16710|gene8026|gene15673|gene27157|gene32025|gene1639|gene20869|gene5084|gene14749|gene15810|ge…	96	http://amigo.geneontology.org/amigo/term/GO:0051252	yes
positive regulation of biosynthetic process	GO:0009891	1.61478e-05	0.00183413	--	1649	gene20715|gene25340|gene11024|gene21007|gene822|gene17953|gene12991|gene1858|gene9569|gene16473|gene8083|gene34236|gene15505|gene7859|gene16072|gene34246|gene2763|gene10178|gene1042|gene1288|gene18744|gene20126|gene27157|gene29239|gene32025|gene13930|gene27457|gene21054|gene18544|gene23741|gene22039|gene27684|gene11128|gene8026|gene10915|gene30511|gene1639|gene31330|gene14216|gene13713|gene25955|…	55	http://amigo.geneontology.org/amigo/term/GO:0009891	yes
regulation of macromolecule biosynthetic process	GO:0010556	1.60481e-05	0.00183413	--	3703	gene11024|gene16437|gene8083|gene13041|gene7859|gene2763|gene4464|gene13713|gene18172|gene12672|gene25955|gene13930|gene23974|gene21054|gene19383|gene25995|gene11137|gene5819|gene25441|gene2047|gene4661|gene30501|gene17183|gene21365|gene13694|gene27149|gene20090|gene20715|gene12953|gene22584|gene11128|gene31467|gene30567|gene9569|gene1834|gene16710|gene8026|gene15673|gene27157|gene32025|gene1639|…	102	http://amigo.geneontology.org/amigo/term/GO:0010556	yes
regulation of anatomical structure morphogenesis	GO:0022603	1.8427e-05	0.00203643	--	913	gene1167|gene20715|gene11024|gene21007|gene5042|gene17953|gene351|gene4949|gene31323|gene17507|gene32095|gene22039|gene21856|gene12724|gene24947|gene22399|gene15532|gene1498|gene1117|gene32025|gene12498|gene571|gene18306|gene21157|gene5380|gene31330|gene4578|gene31339|gene14749|gene30957|gene10636|gene28622|gene34118|gene5632|gene7074|gene20196	36	http://amigo.geneontology.org/amigo/term/GO:0022603	yes
positive regulation of multicellular organismal process	GO:0051240	2.11375e-05	0.0022745	--	1342	gene20715|gene22584|gene21007|gene277|gene351|gene1858|gene16473|gene8083|gene1834|gene17183|gene15498|gene23555|gene10178|gene12724|gene24947|gene21519|gene22399|gene25519|gene13713|gene5152|gene32025|gene4949|gene32041|gene18544|gene5042|gene571|gene18306|gene22083|gene21157|gene5819|gene5380|gene10367|gene31330|gene20869|gene31339|gene25955|gene30957|gene10636|gene25426|gene15505|gene5632|gene…	47	http://amigo.geneontology.org/amigo/term/GO:0051240	yes
tissue morphogenesis	GO:0048729	2.23028e-05	0.00233837	--	311	gene2763|gene22584|gene31330|gene15810|gene1718|gene5042|gene17953|gene1570|gene1264|gene13997|gene30501|gene20715|gene1969|gene20869|gene13707|gene10636|gene12498|gene2533	18	http://amigo.geneontology.org/amigo/term/GO:0048729	yes
regulation of cellular biosynthetic process	GO:0031326	2.41806e-05	0.00243165	--	3832	gene11024|gene16437|gene8083|gene13041|gene7859|gene2763|gene4464|gene13713|gene18172|gene12672|gene25955|gene13930|gene23974|gene21054|gene19383|gene25995|gene11137|gene5819|gene25441|gene2047|gene4661|gene30501|gene17183|gene21365|gene13694|gene27149|gene20090|gene20715|gene12953|gene22584|gene11128|gene31467|gene30567|gene9569|gene1834|gene16710|gene8026|gene15673|gene27157|gene32025|gene16072…	104	http://amigo.geneontology.org/amigo/term/GO:0031326	yes
organelle organization	GO:0006996	2.43819e-05	0.00243165	GO:1902589	2178	gene1167|gene20715|gene23041|gene21342|gene8403|gene27526|gene351|gene14469|gene31467|gene1834|gene25955|gene9569|gene7890|gene22039|gene2132|gene5219|gene12724|gene24947|gene34220|gene1042|gene15532|gene2212|gene1087|gene10130|gene4264|gene32025|gene25790|gene12498|gene31865|gene1613|gene576|gene26627|gene20167|gene34652|gene571|gene8778|gene1718|gene8750|gene10915|gene11357|gene1570|gene21365|g…	67	http://amigo.geneontology.org/amigo/term/GO:0006996	yes
actin-mediated cell contraction	GO:0070252	2.6029e-05	0.00253411	--	20	gene6914|gene23041|gene1570|gene1832|gene1969	5	http://amigo.geneontology.org/amigo/term/GO:0070252	yes
phosphorus metabolic process	GO:0006793	2.69288e-05	0.00256074	--	1721	gene14563|gene27526|gene22823|gene21007|gene27507|gene23708|gene17525|gene17953|gene5380|gene33995|gene16473|gene8083|gene25094|gene30716|gene15505|gene29365|gene2132|gene29920|gene10178|gene5448|gene24947|gene21519|gene27171|gene30490|gene1117|gene1084|gene18172|gene13930|gene31865|gene16838|gene19383|gene571|gene5073|gene18306|gene20167|gene25232|gene15992|gene17901|gene10719|gene31330|gene3002…	56	http://amigo.geneontology.org/amigo/term/GO:0006793	yes
positive regulation of cellular component organization	GO:0051130	2.85804e-05	0.00265603	--	1084	gene20715|gene7859|gene351|gene5046|gene31323|gene16473|gene17507|gene1834|gene15498|gene22039|gene2763|gene1042|gene22399|gene27157|gene32025|gene12498|gene31865|gene1613|gene571|gene8778|gene18306|gene11357|gene21157|gene5380|gene10367|gene31330|gene5917|gene31339|gene5084|gene14749|gene12724|gene28622|gene58|gene11258|gene15505|gene26115|gene10165|gene1969|gene7074|gene30957	40	http://amigo.geneontology.org/amigo/term/GO:0051130	yes
regulation of biosynthetic process	GO:0009889	2.92711e-05	0.00265977	--	3896	gene11024|gene21519|gene16437|gene8083|gene13041|gene7859|gene2763|gene4464|gene13713|gene18172|gene12672|gene25955|gene13930|gene23974|gene21054|gene19383|gene25995|gene11137|gene5819|gene25441|gene2047|gene5262|gene30501|gene17183|gene21365|gene13694|gene27149|gene20090|gene20715|gene12953|gene22584|gene11128|gene31467|gene30567|gene9569|gene1834|gene16710|gene8026|gene15673|gene27157|gene32025…	105	http://amigo.geneontology.org/amigo/term/GO:0009889	yes
positive regulation of cellular metabolic process	GO:0031325	3.59709e-05	0.0031975	--	2954	gene20715|gene25340|gene5046|gene11024|gene710|gene21007|gene822|gene17953|gene12991|gene29239|gene1858|gene9569|gene16473|gene8083|gene17183|gene17507|gene1834|gene25955|gene15505|gene15498|gene23555|gene7859|gene16072|gene34246|gene2763|gene10178|gene1042|gene11128|gene7628|gene24947|gene21519|gene1288|gene25426|gene25519|gene18744|gene1084|gene18172|gene27157|gene27149|gene4264|gene32025|gene1…	84	http://amigo.geneontology.org/amigo/term/GO:0031325	yes
muscle contraction	GO:0006936	3.73952e-05	0.00325338	--	157	gene23041|gene22584|gene23328|gene10178|gene25232|gene6914|gene24873|gene13654|gene12570|gene12912|gene29016|gene1570	12	http://amigo.geneontology.org/amigo/term/GO:0006936	yes
muscle system process	GO:0003012	4.57501e-05	0.0038178	--	186	gene23041|gene22584|gene23328|gene10178|gene25232|gene6914|gene24873|gene13654|gene12570|gene5819|gene12912|gene29016|gene1570	13	http://amigo.geneontology.org/amigo/term/GO:0003012	yes
regulation of transcription from RNA polymerase II promoter	GO:0006357	4.56138e-05	0.0038178	GO:0006358|GO:0010551	1671	gene1167|gene20715|gene25340|gene22584|gene21007|gene16823|gene17953|gene12991|gene4949|gene24411|gene1858|gene9569|gene8083|gene1834|gene30501|gene15505|gene13041|gene16072|gene34246|gene2763|gene10178|gene18744|gene27157|gene29239|gene25955|gene13930|gene27457|gene1042|gene18544|gene25995|gene27684|gene11128|gene10915|gene30511|gene1639|gene7874|gene5819|gene31330|gene20869|gene13713|gene4456|g…	54	http://amigo.geneontology.org/amigo/term/GO:0006357	yes
regulation of transcription, DNA-templated	GO:0006355	4.74256e-05	0.00387846	GO:0032583|GO:0045449|GO:0061019	3158	gene11024|gene15673|gene8083|gene13041|gene2763|gene4464|gene18172|gene12672|gene25955|gene13930|gene21054|gene19383|gene25995|gene5819|gene25441|gene5262|gene4661|gene30501|gene17183|gene13694|gene27149|gene20715|gene12953|gene22584|gene23741|gene31467|gene30567|gene9569|gene1834|gene16710|gene8026|gene16823|gene27157|gene32025|gene1639|gene20869|gene5084|gene14749|gene15810|gene34236|gene2108|g…	88	http://amigo.geneontology.org/amigo/term/GO:0006355	yes
regulation of nucleic acid-templated transcription	GO:1903506	4.85317e-05	0.0038911	--	3160	gene11024|gene15673|gene8083|gene13041|gene2763|gene4464|gene18172|gene12672|gene25955|gene13930|gene21054|gene19383|gene25995|gene5819|gene25441|gene5262|gene4661|gene30501|gene17183|gene13694|gene27149|gene20715|gene12953|gene22584|gene23741|gene31467|gene30567|gene9569|gene1834|gene16710|gene8026|gene16823|gene27157|gene32025|gene1639|gene20869|gene5084|gene14749|gene15810|gene34236|gene2108|g…	88	http://amigo.geneontology.org/amigo/term/GO:1903506	yes
actin-myosin filament sliding	GO:0033275	5.07117e-05	0.00391246	--	12	gene6914|gene23041|gene1570|gene1832	4	http://amigo.geneontology.org/amigo/term/GO:0033275	yes
muscle filament sliding	GO:0030049	5.07117e-05	0.00391246	--	12	gene6914|gene23041|gene1570|gene1832	4	http://amigo.geneontology.org/amigo/term/GO:0030049	yes
actin filament-based process	GO:0030029	5.243e-05	0.0039447	--	332	gene20715|gene23041|gene2513|gene8778|gene1718|gene8750|gene20167|gene28102|gene1570|gene6914|gene1969|gene27149|gene31740|gene2009|gene7890|gene25955|gene1832|gene2533	18	http://amigo.geneontology.org/amigo/term/GO:0030029	yes
positive regulation of protein binding	GO:0032092	5.44936e-05	0.0039447	--	72	gene21497|gene10636|gene8778|gene5632|gene21157|gene18172|gene1969|gene12724	8	http://amigo.geneontology.org/amigo/term/GO:0032092	yes
regulation of RNA biosynthetic process	GO:2001141	5.443e-05	0.0039447	--	3170	gene11024|gene15673|gene8083|gene13041|gene2763|gene4464|gene18172|gene12672|gene25955|gene13930|gene21054|gene19383|gene25995|gene5819|gene25441|gene5262|gene4661|gene30501|gene17183|gene13694|gene27149|gene20715|gene12953|gene22584|gene23741|gene31467|gene30567|gene9569|gene1834|gene16710|gene8026|gene16823|gene27157|gene32025|gene1639|gene20869|gene5084|gene14749|gene15810|gene34236|gene2108|g…	88	http://amigo.geneontology.org/amigo/term/GO:2001141	yes
regulation of cellular component organization	GO:0051128	5.49885e-05	0.0039447	--	2367	gene1167|gene20715|gene7859|gene351|gene5046|gene21097|gene31323|gene16473|gene31462|gene17507|gene1834|gene32095|gene17183|gene15498|gene12000|gene1832|gene22039|gene2763|gene21856|gene12724|gene21365|gene22399|gene1042|gene15532|gene1756|gene1084|gene1087|gene27157|gene18668|gene7774|gene32025|gene12498|gene31865|gene1613|gene576|gene571|gene8778|gene18306|gene1969|gene11357|gene24947|gene22083…	70	http://amigo.geneontology.org/amigo/term/GO:0051128	yes
positive regulation of transcription from RNA polymerase II promoter	GO:0045944	6.06189e-05	0.0042012	GO:0010552|GO:0045817	929	gene20715|gene25340|gene21007|gene17953|gene1858|gene9569|gene8083|gene15505|gene16072|gene34246|gene10178|gene18744|gene27157|gene29239|gene25955|gene13930|gene27457|gene1042|gene27684|gene11128|gene10915|gene2763|gene1639|gene13713|gene4456|gene10636|gene8026|gene25426|gene34236|gene2108|gene12498|gene5632|gene26501|gene12724|gene27149	35	http://amigo.geneontology.org/amigo/term/GO:0045944	yes
organic substance metabolic process	GO:0071704	6.02867e-05	0.0042012	--	9927	gene195|gene11024|gene21519|gene25995|gene17525|gene5380|gene2609|gene8083|gene12575|gene12288|gene7859|gene2589|gene2763|gene29920|gene8643|gene29071|gene4616|gene4464|gene25519|gene14714|gene12924|gene18172|gene12672|gene18668|gene32700|gene3810|gene13930|gene23974|gene21054|gene32347|gene576|gene16636|gene32343|gene571|gene267|gene20167|gene12949|gene26888|gene5819|gene11645|gene30028|gene1686…	224	http://amigo.geneontology.org/amigo/term/GO:0071704	yes
striated muscle tissue development	GO:0014706	8.05025e-05	0.00548624	--	76	gene2763|gene10636|gene5042|gene17953|gene13707|gene325|gene27149|gene16838	8	http://amigo.geneontology.org/amigo/term/GO:0014706	yes
actin filament-based movement	GO:0030048	0.000100317	0.00672452	--	41	gene23041|gene2009|gene1570|gene6914|gene1969|gene1832	6	http://amigo.geneontology.org/amigo/term/GO:0030048	yes
tissue development	GO:0009888	0.000115333	0.00748567	--	485	gene20715|gene27526|gene21007|gene5042|gene17953|gene31467|gene1858|gene13707|gene11048|gene2763|gene10178|gene1117|gene12498|gene16838|gene10915|gene15992|gene31330|gene325|gene10636|gene12426|gene1969|gene27149	22	http://amigo.geneontology.org/amigo/term/GO:0009888	yes
regulation of metabolic process	GO:0019222	0.000114201	0.00748567	--	6163	gene11024|gene25232|gene21519|gene15673|gene16437|gene8083|gene13041|gene7859|gene2763|gene4464|gene25519|gene20126|gene18172|gene12672|gene18668|gene4264|gene2047|gene13930|gene23974|gene21054|gene26092|gene16636|gene10915|gene11137|gene8418|gene5819|gene16864|gene25441|gene5262|gene4661|gene30501|gene27191|gene12662|gene21365|gene7074|gene13694|gene27149|gene20090|gene25995|gene12953|gene22584|…	149	http://amigo.geneontology.org/amigo/term/GO:0019222	yes
phosphate-containing compound metabolic process	GO:0006796	0.000127335	0.00801033	--	1654	gene14563|gene27526|gene22823|gene21007|gene27507|gene17525|gene17953|gene5380|gene33995|gene16473|gene8083|gene25094|gene30716|gene15505|gene29365|gene2132|gene29920|gene10178|gene24947|gene30490|gene1117|gene1084|gene18172|gene13930|gene31865|gene16838|gene19383|gene571|gene5073|gene18306|gene20167|gene25232|gene15992|gene17901|gene10719|gene31330|gene30028|gene25955|gene16864|gene10636|gene124…	52	http://amigo.geneontology.org/amigo/term/GO:0006796	yes
positive regulation of epithelial cell migration	GO:0010634	0.00012593	0.00801033	--	103	gene20715|gene20196|gene18306|gene1969|gene4949|gene31330|gene5152|gene30957|gene31339	9	http://amigo.geneontology.org/amigo/term/GO:0010634	yes
positive regulation of cell development	GO:0010720	0.000133297	0.00825833	--	456	gene20715|gene32025|gene10636|gene571|gene12724|gene8778|gene28622|gene5042|gene22399|gene14749|gene5380|gene15505|gene21157|gene25519|gene10367|gene31330|gene24947|gene30957|gene15498|gene23555|gene13713	21	http://amigo.geneontology.org/amigo/term/GO:0010720	yes
response to metal ion	GO:0010038	0.000138427	0.00840853	--	236	gene1035|gene18723|gene22584|gene10636|gene8778|gene1570|gene2108|gene26115|gene31339|gene12912|gene12724|gene13930|gene31865|gene25955	14	http://amigo.geneontology.org/amigo/term/GO:0010038	yes
actin cytoskeleton organization	GO:0030036	0.000139834	0.00840853	--	296	gene20715|gene23041|gene2513|gene8778|gene1718|gene8750|gene20167|gene28102|gene1570|gene6914|gene31740|gene1969|gene7890|gene25955|gene27149|gene2533	16	http://amigo.geneontology.org/amigo/term/GO:0030036	yes
myofibril assembly	GO:0030239	0.000146067	0.00865603	--	28	gene7890|gene20715|gene1570|gene31740|gene25955	5	http://amigo.geneontology.org/amigo/term/GO:0030239	yes
positive regulation of osteoblast differentiation	GO:0045669	0.000150299	0.0087796	--	44	gene10178|gene10636|gene21007|gene1858|gene25519|gene8083	6	http://amigo.geneontology.org/amigo/term/GO:0045669	yes
positive regulation of ossification	GO:0045778	0.000159561	0.00918937	--	63	gene18544|gene10178|gene10636|gene21007|gene1858|gene25519|gene8083	7	http://amigo.geneontology.org/amigo/term/GO:0045778	yes
regulation of cellular metabolic process	GO:0031323	0.000166796	0.00934284	--	5714	gene11024|gene25232|gene21519|gene16437|gene8083|gene13041|gene7859|gene2763|gene4464|gene25519|gene20126|gene18172|gene12672|gene18668|gene4264|gene2047|gene13930|gene23974|gene21054|gene19383|gene10915|gene11137|gene8418|gene5819|gene16864|gene25441|gene5262|gene4661|gene30501|gene27191|gene21365|gene7074|gene13694|gene27149|gene20090|gene25995|gene12953|gene22584|gene16098|gene11128|gene31467|…	139	http://amigo.geneontology.org/amigo/term/GO:0031323	yes
regulation of macromolecule metabolic process	GO:0060255	0.000165428	0.00934284	--	5713	gene11024|gene25232|gene21519|gene15673|gene16437|gene8083|gene13041|gene7859|gene2763|gene4464|gene25519|gene20126|gene18172|gene12672|gene18668|gene4264|gene2047|gene13930|gene23974|gene21054|gene16636|gene10915|gene11137|gene8418|gene5819|gene26092|gene25441|gene5262|gene4661|gene30501|gene27191|gene21365|gene13694|gene27149|gene20090|gene25995|gene12953|gene22584|gene11128|gene31467|gene30567…	139	http://amigo.geneontology.org/amigo/term/GO:0060255	yes
muscle tissue morphogenesis	GO:0060415	0.000176341	0.00974405	--	64	gene2763|gene22584|gene1718|gene20715|gene1264|gene30501|gene1570	7	http://amigo.geneontology.org/amigo/term/GO:0060415	yes
negative regulation of cellular process	GO:0048523	0.000183517	0.0100053	GO:0051243	4364	gene11024|gene21519|gene16437|gene8083|gene7859|gene29920|gene21856|gene4464|gene25519|gene12924|gene18172|gene18668|gene4264|gene13930|gene23974|gene19383|gene571|gene10915|gene21934|gene5819|gene4949|gene25441|gene21236|gene3807|gene27149|gene20090|gene14507|gene26770|gene22584|gene16098|gene11128|gene1834|gene17183|gene8026|gene26142|gene27684|gene1498|gene16823|gene27157|gene32025|gene6444|ge…	111	http://amigo.geneontology.org/amigo/term/GO:0048523	yes
primary metabolic process	GO:0044238	0.000186607	0.0100399	--	9505	gene195|gene11024|gene21519|gene25995|gene15673|gene5380|gene2609|gene8083|gene12575|gene12288|gene7859|gene2589|gene2763|gene29920|gene8643|gene29071|gene4616|gene4464|gene25519|gene14714|gene12924|gene18172|gene12672|gene18668|gene32700|gene3810|gene13930|gene23974|gene21054|gene32347|gene576|gene17525|gene32343|gene571|gene267|gene20167|gene12949|gene5819|gene11645|gene30028|gene16864|gene3139…	213	http://amigo.geneontology.org/amigo/term/GO:0044238	yes
muscle tissue development	GO:0060537	0.000209101	0.0111041	--	87	gene2763|gene10636|gene5042|gene17953|gene13707|gene325|gene27149|gene16838	8	http://amigo.geneontology.org/amigo/term/GO:0060537	yes
positive regulation of neuron differentiation	GO:0045666	0.000256456	0.0131916	--	281	gene20715|gene12724|gene10636|gene571|gene24947|gene22399|gene5380|gene15505|gene21157|gene10367|gene31330|gene32025|gene15498|gene23555|gene13713	15	http://amigo.geneontology.org/amigo/term/GO:0045666	yes
anatomical structure morphogenesis	GO:0009653	0.000254504	0.0131916	--	1242	gene20715|gene27526|gene22584|gene5042|gene17953|gene20869|gene1858|gene8083|gene13707|gene25955|gene2763|gene22399|gene34280|gene1498|gene32025|gene12498|gene1613|gene18544|gene571|gene8778|gene1718|gene1570|gene1264|gene31330|gene13997|gene1639|gene2533|gene16864|gene15916|gene10431|gene10636|gene26279|gene15810|gene4456|gene30501|gene27663|gene5632|gene1969|gene7074|gene20196|gene27149	41	http://amigo.geneontology.org/amigo/term/GO:0009653	yes
enzyme linked receptor protein signaling pathway	GO:0007167	0.00025809	0.0131916	--	549	gene22584|gene21007|gene17525|gene1858|gene8083|gene15498|gene10178|gene25519|gene1084|gene5152|gene4264|gene12498|gene21157|gene31330|gene31339|gene10431|gene25441|gene4604|gene15505|gene5632|gene25426|gene26115|gene30957	23	http://amigo.geneontology.org/amigo/term/GO:0007167	yes
metabolic process	GO:0008152	0.000275049	0.0138849	GO:0044710	10409	gene195|gene11024|gene21519|gene25995|gene17525|gene5380|gene2609|gene8083|gene12575|gene12288|gene7859|gene2589|gene2763|gene29920|gene8643|gene29071|gene4616|gene4464|gene25519|gene14714|gene12924|gene18172|gene12672|gene18668|gene32700|gene3810|gene13930|gene23974|gene21054|gene32347|gene576|gene16636|gene32343|gene571|gene267|gene20167|gene12949|gene26888|gene5819|gene11645|gene30028|gene1686…	229	http://amigo.geneontology.org/amigo/term/GO:0008152	yes
negative regulation of biological process	GO:0048519	0.000280379	0.0139813	GO:0043118	4846	gene11024|gene21519|gene16636|gene16437|gene8083|gene7859|gene29920|gene21856|gene4464|gene25519|gene12924|gene18172|gene18668|gene4264|gene13930|gene23974|gene19383|gene571|gene10915|gene21934|gene5819|gene4949|gene26092|gene25441|gene21236|gene3807|gene27149|gene20090|gene14507|gene26770|gene22584|gene16098|gene11128|gene1834|gene17183|gene8026|gene26142|gene27684|gene1498|gene4247|gene27157|ge…	120	http://amigo.geneontology.org/amigo/term/GO:0048519	yes
regulation of cell-matrix adhesion	GO:0001952	0.000285242	0.0140524	--	91	gene14749|gene26279|gene25426|gene26115|gene351|gene12570|gene1084|gene1969	8	http://amigo.geneontology.org/amigo/term/GO:0001952	yes
regulation of protein binding	GO:0043393	0.000293062	0.0142658	--	195	gene2763|gene21497|gene10636|gene8778|gene22083|gene5632|gene21157|gene18172|gene1969|gene18668|gene12724|gene31865	12	http://amigo.geneontology.org/amigo/term/GO:0043393	yes
regulation of nucleobase-containing compound metabolic process	GO:0019219	0.000324415	0.0156063	--	3760	gene11024|gene8083|gene13041|gene7859|gene2763|gene4464|gene13713|gene18172|gene12672|gene25955|gene13930|gene23974|gene21054|gene19383|gene25995|gene8418|gene5819|gene25441|gene5262|gene4661|gene30501|gene17183|gene13694|gene27149|gene20715|gene12953|gene22584|gene11128|gene31467|gene30567|gene9569|gene1834|gene16710|gene8026|gene15673|gene27157|gene32025|gene1639|gene20869|gene5084|gene14749|ge…	97	http://amigo.geneontology.org/amigo/term/GO:0019219	yes
mitochondrion organization	GO:0007005	0.000333194	0.0158422	--	288	gene16864|gene22039|gene2132|gene12724|gene1042|gene571|gene23796|gene34220|gene4030|gene10130|gene7074|gene20196|gene5658|gene31865|gene25955	15	http://amigo.geneontology.org/amigo/term/GO:0007005	yes
regulation of early endosome to recycling endosome transport	GO:1902954	0.000341003	0.015845	--	2	gene18668|gene1149	2	http://amigo.geneontology.org/amigo/term/GO:1902954	yes
mitochondrial membrane fission	GO:0090149	0.000341003	0.015845	--	2	gene7074|gene10755	2	http://amigo.geneontology.org/amigo/term/GO:0090149	yes
anatomical structure development	GO:0048856	0.00037664	0.0173043	--	3074	gene31957|gene14507|gene27526|gene21342|gene21007|gene25995|gene277|gene17953|gene20715|gene4949|gene31467|gene26871|gene1858|gene9569|gene8083|gene5042|gene12407|gene13707|gene16710|gene15498|gene1832|gene11048|gene7009|gene2763|gene10178|gene21856|gene15343|gene5161|gene1042|gene1498|gene18744|gene1117|gene18172|gene27157|gene32025|gene12498|gene31865|gene1613|gene18544|gene26627|gene10915|gene…	82	http://amigo.geneontology.org/amigo/term/GO:0048856	yes
epithelium development	GO:0060429	0.000398489	0.0181047	--	120	gene20715|gene10178|gene21007|gene5042|gene31467|gene1117|gene31330|gene13707|gene12498	9	http://amigo.geneontology.org/amigo/term/GO:0060429	yes
regulation of adherens junction organization	GO:1903391	0.000470724	0.0211515	--	54	gene14749|gene26279|gene8778|gene351|gene26115|gene1969	6	http://amigo.geneontology.org/amigo/term/GO:1903391	yes
paraxial mesoderm development	GO:0048339	0.000485211	0.0215655	--	9	gene31467|gene31330|gene1969	3	http://amigo.geneontology.org/amigo/term/GO:0048339	yes
regulation of megakaryocyte differentiation	GO:0045652	0.000565133	0.0248476	--	37	gene5913|gene7628|gene16473|gene10636|gene5084	5	http://amigo.geneontology.org/amigo/term/GO:0045652	yes
regulation of primary metabolic process	GO:0080090	0.000587418	0.0252837	--	5626	gene11024|gene25232|gene21519|gene16437|gene8083|gene13041|gene7859|gene2763|gene4464|gene25519|gene20126|gene18172|gene12672|gene18668|gene25955|gene13930|gene23974|gene21054|gene19383|gene10915|gene11137|gene8418|gene5819|gene16864|gene25441|gene2047|gene5262|gene30501|gene27191|gene12662|gene21365|gene13694|gene27149|gene20090|gene25995|gene12953|gene22584|gene11128|gene31467|gene30567|gene956…	134	http://amigo.geneontology.org/amigo/term/GO:0080090	yes
response to inorganic substance	GO:0010035	0.000583217	0.0252837	--	370	gene1035|gene18723|gene22584|gene10636|gene8778|gene15505|gene26115|gene2108|gene1570|gene31876|gene5819|gene31339|gene12912|gene12724|gene13930|gene31865|gene25955	17	http://amigo.geneontology.org/amigo/term/GO:0010035	yes
animal organ development	GO:0048513	0.000684492	0.0288545	--	1098	gene20715|gene21007|gene277|gene17953|gene4949|gene24411|gene12570|gene8083|gene13707|gene1832|gene11048|gene2763|gene10178|gene1498|gene18744|gene18172|gene27157|gene32025|gene13930|gene1042|gene18544|gene26627|gene25995|gene10915|gene7009|gene1639|gene13654|gene5819|gene12407|gene325|gene13713|gene10636|gene10677|gene11438|gene12498|gene21361	36	http://amigo.geneontology.org/amigo/term/GO:0048513	yes
protein modification by small protein conjugation or removal	GO:0070647	0.000677934	0.0288545	--	896	gene1428|gene12575|gene17953|gene12991|gene31424|gene8608|gene16498|gene10353|gene12288|gene12000|gene31387|gene8643|gene4616|gene710|gene27622|gene14714|gene1322|gene27191|gene18544|gene16072|gene29856|gene22083|gene8306|gene11476|gene29239|gene2820|gene732|gene30322|gene17183|gene12724|gene30855	31	http://amigo.geneontology.org/amigo/term/GO:0070647	yes
regulation of cell junction assembly	GO:1901888	0.000700334	0.0292211	--	80	gene14749|gene26279|gene351|gene21157|gene26115|gene1969|gene15498	7	http://amigo.geneontology.org/amigo/term/GO:1901888	yes
pattern specification process	GO:0007389	0.000713525	0.0294708	--	343	gene18544|gene2763|gene5042|gene10178|gene11024|gene15810|gene4464|gene10915|gene17953|gene5632|gene1858|gene8083|gene1969|gene13707|gene12498|gene10636	16	http://amigo.geneontology.org/amigo/term/GO:0007389	yes
cellular metabolic process	GO:0044237	0.000735639	0.0300803	--	9660	gene195|gene11024|gene21519|gene25995|gene15673|gene5380|gene1428|gene8083|gene12575|gene12288|gene7859|gene2589|gene2763|gene29920|gene8643|gene29071|gene4616|gene4464|gene25519|gene14714|gene12924|gene18172|gene12672|gene18668|gene32700|gene3810|gene13930|gene23974|gene21054|gene32347|gene576|gene17525|gene32343|gene571|gene267|gene20167|gene26888|gene5819|gene11645|gene30028|gene16864|gene3139…	212	http://amigo.geneontology.org/amigo/term/GO:0044237	yes
morphogenesis of an epithelium	GO:0002009	0.000858701	0.0347646	--	251	gene20715|gene22584|gene10636|gene15810|gene5042|gene17953|gene13997|gene31330|gene1969|gene20869|gene13707|gene12498|gene2533	13	http://amigo.geneontology.org/amigo/term/GO:0002009	yes
supramolecular fiber organization	GO:0097435	0.000905064	0.0348748	GO:0043206	385	gene20715|gene15916|gene10367|gene8778|gene28622|gene28102|gene1570|gene6914|gene5046|gene13654|gene7890|gene1498|gene23041|gene31740|gene2009|gene5917|gene25955	17	http://amigo.geneontology.org/amigo/term/GO:0097435	yes
positive regulation of mitochondrial fission	GO:0090141	0.000913135	0.0348748	--	24	gene22039|gene7074|gene31323|gene12724	4	http://amigo.geneontology.org/amigo/term/GO:0090141	yes
signal transduction by protein phosphorylation	GO:0023014	0.000929653	0.0348748	--	222	gene14563|gene10636|gene21007|gene17525|gene25232|gene5380|gene15505|gene18172|gene31330|gene15992|gene31865|gene25955	12	http://amigo.geneontology.org/amigo/term/GO:0023014	yes
musculoskeletal movement	GO:0050881	0.00092717	0.0348748	--	11	gene4604|gene22039|gene5632	3	http://amigo.geneontology.org/amigo/term/GO:0050881	yes
multicellular organismal movement	GO:0050879	0.00092717	0.0348748	--	11	gene4604|gene22039|gene5632	3	http://amigo.geneontology.org/amigo/term/GO:0050879	yes
regulation of biological process	GO:0050789	0.000893722	0.0348748	GO:0050791	12322	gene11024|gene6572|gene21519|gene25995|gene17525|gene16437|gene5380|gene496|gene31323|gene490|gene8083|gene13041|gene7859|gene30339|gene2763|gene29920|gene21856|gene25956|gene4464|gene17325|gene15532|gene1969|gene25519|gene14714|gene20126|gene18172|gene12672|gene18668|gene4264|gene2047|gene21097|gene13930|gene23974|gene21054|gene576|gene16636|gene32343|gene571|gene10915|gene11137|gene8418|gene219…	261	http://amigo.geneontology.org/amigo/term/GO:0050789	yes
left/right axis specification	GO:0070986	0.00092717	0.0348748	--	11	gene15810|gene12498|gene1969	3	http://amigo.geneontology.org/amigo/term/GO:0070986	yes
mitochondrial genome maintenance	GO:0000002	0.00092717	0.0348748	--	11	gene20196|gene571|gene25955	3	http://amigo.geneontology.org/amigo/term/GO:0000002	yes
ventricular cardiac myofibril assembly	GO:0055005	0.00101046	0.0359284	--	3	gene20715|gene25955	2	http://amigo.geneontology.org/amigo/term/GO:0055005	yes
somatic muscle development	GO:0007525	0.00101046	0.0359284	--	3	gene1117|gene1832	2	http://amigo.geneontology.org/amigo/term/GO:0007525	yes
cellular response to trichostatin A	GO:0035984	0.00101046	0.0359284	--	3	gene5819|gene10636	2	http://amigo.geneontology.org/amigo/term/GO:0035984	yes
response to trichostatin A	GO:0035983	0.00101046	0.0359284	--	3	gene5819|gene10636	2	http://amigo.geneontology.org/amigo/term/GO:0035983	yes
regulation of endosome organization	GO:1904978	0.00101046	0.0359284	--	3	gene12724|gene58	2	http://amigo.geneontology.org/amigo/term/GO:1904978	yes
malonyl-CoA biosynthetic process	GO:2001295	0.00101046	0.0359284	--	3	gene23708|gene21519	2	http://amigo.geneontology.org/amigo/term/GO:2001295	yes
positive regulation of protein catabolic process	GO:0045732	0.00102013	0.0359595	--	194	gene22039|gene25340|gene24947|gene12991|gene17183|gene20589|gene1117|gene31339|gene18668|gene12724|gene4259	11	http://amigo.geneontology.org/amigo/term/GO:0045732	yes
regulation of cell adhesion	GO:0030155	0.00104333	0.0364632	--	608	gene1756|gene351|gene12570|gene16473|gene17507|gene16072|gene25519|gene1084|gene27993|gene18544|gene10915|gene22083|gene12407|gene31339|gene14749|gene26279|gene25426|gene28622|gene17183|gene26115|gene15015|gene1969|gene30957	23	http://amigo.geneontology.org/amigo/term/GO:0030155	yes
regulation of JNK cascade	GO:0046328	0.0010827	0.0375184	--	166	gene19383|gene15992|gene822|gene17183|gene5632|gene31876|gene16823|gene18172|gene12724|gene15498	10	http://amigo.geneontology.org/amigo/term/GO:0046328	yes
movement of cell or subcellular component	GO:0006928	0.00109619	0.0376664	--	1253	gene20715|gene23041|gene21342|gene17525|gene5042|gene24411|gene16473|gene8083|gene17507|gene1969|gene13041|gene13026|gene1832|gene29920|gene13873|gene1756|gene1084|gene29404|gene28622|gene20167|gene571|gene10915|gene1570|gene21157|gene6914|gene31330|gene12407|gene325|gene23796|gene31339|gene2533|gene2009|gene26279|gene5342|gene19947|gene27149|gene13101|gene30957|gene4259	39	http://amigo.geneontology.org/amigo/term/GO:0006928	yes
regulation of molecular function	GO:0065009	0.00112102	0.0381989	--	2263	gene4945|gene22584|gene16098|gene25232|gene21519|gene31330|gene20715|gene1858|gene16473|gene10165|gene10353|gene17183|gene15498|gene23555|gene7859|gene34246|gene2763|gene21497|gene20815|gene1288|gene17325|gene14065|gene1084|gene18172|gene18668|gene7774|gene29239|gene32025|gene13930|gene31865|gene32041|gene19383|gene12912|gene710|gene8778|gene31876|gene1570|gene22083|gene1264|gene21157|gene5819|ge…	62	http://amigo.geneontology.org/amigo/term/GO:0065009	yes
positive regulation of dendrite development	GO:1900006	0.00117037	0.0395507	--	64	gene571|gene22399|gene30511|gene5380|gene26115|gene5819	6	http://amigo.geneontology.org/amigo/term/GO:1900006	yes
positive regulation of catabolic process	GO:0009896	0.00118529	0.0395844	--	360	gene4259|gene25340|gene4604|gene7628|gene31339|gene24947|gene12991|gene30511|gene12724|gene20589|gene1117|gene1084|gene18668|gene17183|gene22039|gene23974	16	http://amigo.geneontology.org/amigo/term/GO:0009896	yes
RNA biosynthetic process	GO:0032774	0.00119379	0.0395844	--	2451	gene1167|gene25995|gene12953|gene11024|gene25232|gene31570|gene822|gene17953|gene12991|gene4949|gene7874|gene26770|gene16710|gene14216|gene5161|gene11048|gene2763|gene10178|gene1042|gene4464|gene32044|gene18744|gene12672|gene31935|gene29239|gene13930|gene16823|gene21054|gene32347|gene18544|gene16636|gene23741|gene14472|gene34280|gene11128|gene8750|gene15343|gene8026|gene1639|gene19383|gene5819|ge…	66	http://amigo.geneontology.org/amigo/term/GO:0032774	yes
positive regulation of neurogenesis	GO:0050769	0.00121977	0.0395844	--	361	gene20715|gene12724|gene10636|gene571|gene24947|gene22399|gene5380|gene15505|gene21157|gene25519|gene10367|gene31330|gene32025|gene15498|gene23555|gene13713	16	http://amigo.geneontology.org/amigo/term/GO:0050769	yes
response to muscle stretch	GO:0035994	0.00121932	0.0395844	--	12	gene30501|gene22584|gene1570	3	http://amigo.geneontology.org/amigo/term/GO:0035994	yes
mitochondrion distribution	GO:0048311	0.00121932	0.0395844	--	12	gene7074|gene571|gene25955	3	http://amigo.geneontology.org/amigo/term/GO:0048311	yes
regulation of nitrogen compound metabolic process	GO:0051171	0.00125009	0.040249	--	5480	gene11024|gene25232|gene16437|gene8083|gene13041|gene7859|gene2763|gene4464|gene25519|gene20126|gene18172|gene12672|gene18668|gene25955|gene13930|gene23974|gene21054|gene19383|gene10915|gene11137|gene8418|gene5819|gene25441|gene2047|gene4661|gene30501|gene27191|gene21365|gene13694|gene27149|gene20090|gene25995|gene12953|gene22584|gene11128|gene31467|gene30567|gene9569|gene1834|gene16710|gene17183…	129	http://amigo.geneontology.org/amigo/term/GO:0051171	yes
regulation of transport	GO:0051049	0.00136353	0.0435583	--	1656	gene1035|gene25340|gene22584|gene5380|gene20869|gene12570|gene27526|gene31462|gene30501|gene15498|gene22039|gene16011|gene27250|gene22399|gene17325|gene4240|gene1084|gene18668|gene7774|gene32025|gene12498|gene31865|gene1042|gene571|gene31720|gene1570|gene29404|gene20946|gene31330|gene30028|gene8206|gene31339|gene25955|gene12426|gene24665|gene27977|gene25426|gene27663|gene24873|gene11258|gene11972…	48	http://amigo.geneontology.org/amigo/term/GO:0051049	yes
negative regulation of JNK cascade	GO:0046329	0.00140356	0.0442631	--	45	gene16823|gene19383|gene822|gene12724|gene17183	5	http://amigo.geneontology.org/amigo/term/GO:0046329	yes
positive regulation of mitochondrion organization	GO:0010822	0.00140724	0.0442631	--	90	gene22039|gene571|gene31323|gene7074|gene12724|gene31865|gene1042	7	http://amigo.geneontology.org/amigo/term/GO:0010822	yes
positive regulation of adherens junction organization	GO:1903393	0.0014436	0.0450602	--	27	gene8778|gene14749|gene26115|gene1969	4	http://amigo.geneontology.org/amigo/term/GO:1903393	yes
regulation of cellular catabolic process	GO:0031329	0.00152506	0.0472422	--	626	gene7859|gene21519|gene23974|gene12991|gene22039|gene24947|gene1084|gene29404|gene31865|gene10137|gene20589|gene30511|gene11667|gene31339|gene732|gene4604|gene17183|gene5632|gene7628|gene15015|gene7074|gene12724|gene4259	23	http://amigo.geneontology.org/amigo/term/GO:0031329	yes
cellular developmental process	GO:0048869	0.00154869	0.0476136	--	2754	gene25995|gene27526|gene21342|gene21007|gene822|gene31636|gene12991|gene4949|gene20715|gene31467|gene26871|gene30501|gene9569|gene490|gene8083|gene5042|gene17507|gene13707|gene16710|gene24411|gene13026|gene7009|gene2763|gene10178|gene5219|gene15498|gene22399|gene1969|gene1117|gene12924|gene18172|gene27157|gene2047|gene32025|gene31865|gene18544|gene26627|gene15343|gene571|gene8778|gene17953|gene10…	72	http://amigo.geneontology.org/amigo/term/GO:0048869	yes
cardiac myofibril assembly	GO:0055003	0.00156347	0.047709	--	13	gene20715|gene1570|gene25955	3	http://amigo.geneontology.org/amigo/term/GO:0055003	yes
cardiac muscle contraction	GO:0060048	0.00165986	0.0499056	--	28	gene10178|gene22584|gene25232|gene1570	4	http://amigo.geneontology.org/amigo/term/GO:0060048	yes
positive regulation of heart growth	GO:0060421	0.00165986	0.0499056	--	28	gene20715|gene31330|gene10636|gene21519	4	http://amigo.geneontology.org/amigo/term/GO:0060421	yes
skeletal muscle tissue development	GO:0007519	0.00170984	0.0499395	GO:0048637	47	gene2763|gene325|gene10636|gene27149|gene16838	5	http://amigo.geneontology.org/amigo/term/GO:0007519	yes
muscle structure development	GO:0061061	0.00170222	0.0499395	--	93	gene25995|gene12570|gene1117|gene1832|gene12407|gene325|gene13713	7	http://amigo.geneontology.org/amigo/term/GO:0061061	yes
regulation of osteoblast differentiation	GO:0045667	0.00170222	0.0499395	--	93	gene10178|gene10636|gene21007|gene1858|gene25519|gene8083|gene29239	7	http://amigo.geneontology.org/amigo/term/GO:0045667	yes
regulation of catabolic process	GO:0009894	0.00168981	0.0499395	--	748	gene25340|gene7859|gene21519|gene23974|gene12991|gene22039|gene24947|gene1117|gene1084|gene29404|gene31865|gene10137|gene20589|gene30511|gene18668|gene11667|gene31339|gene732|gene4604|gene17183|gene5632|gene7628|gene15015|gene7074|gene12724|gene4259	26	http://amigo.geneontology.org/amigo/term/GO:0009894	yes

## Sheet: L-B CC report
Term_name	Accession	p-value	FDR	Alt_id	Background_Count	Candidate_Gene	Candidate_Count	Links	Result
intracellular part	GO:0044424	5.21894e-16	3.06874e-13	--	16879	gene21519|gene9376|gene16437|gene496|gene490|gene492|gene17325|gene14714|gene13713|gene18172|gene32700|gene23974|gene21054|gene23796|gene576|gene571|gene1718|gene8418|gene12949|gene16864|gene12288|gene5262|gene14967|gene4661|gene1149|gene30957|gene20090|gene31570|gene16710|gene13026|gene31387|gene5091|gene27622|gene1498|gene4247|gene4240|gene1084|gene1087|gene27157|gene10130|gene15323|gene1322|ge…	385	http://amigo.geneontology.org/amigo/term/GO:0044424	yes
cytosol	GO:0005829	2.34105e-11	6.8827e-09	--	4232	gene6572|gene21519|gene8403|gene17525|gene5380|gene5068|gene496|gene2609|gene7085|gene12575|gene29071|gene18172|gene12672|gene4264|gene13930|gene19383|gene571|gene12949|gene16864|gene14967|gene11438|gene8658|gene31323|gene12662|gene13884|gene3807|gene7074|gene2212|gene5658|gene20090|gene12953|gene21570|gene492|gene277|gene31467|gene11046|gene30793|gene17183|gene13026|gene1832|gene8026|gene16011|g…	135	http://amigo.geneontology.org/amigo/term/GO:0005829	yes
organelle	GO:0043226	3.40387e-09	5.3192e-07	--	11295	gene11024|gene25232|gene21519|gene8403|gene16636|gene13997|gene12570|gene1428|gene490|gene492|gene12288|gene13041|gene7859|gene2763|gene29920|gene32272|gene25676|gene29071|gene30490|gene1969|gene13785|gene14714|gene20126|gene18172|gene12672|gene18668|gene4264|gene17183|gene3810|gene23974|gene21054|gene32347|gene576|gene32343|gene571|gene34280|gene10915|gene11137|gene8418|gene14431|gene5819|gene11…	270	http://amigo.geneontology.org/amigo/term/GO:0043226	yes
membrane-bounded organelle	GO:0043227	3.6185e-09	5.3192e-07	--	9700	gene7859|gene25232|gene21519|gene16636|gene13997|gene12570|gene1428|gene490|gene12288|gene13041|gene32272|gene2763|gene29920|gene25676|gene29071|gene30490|gene1969|gene13785|gene14714|gene20126|gene18172|gene12672|gene18668|gene4264|gene3810|gene23974|gene32347|gene576|gene32343|gene571|gene34280|gene10915|gene11137|gene8418|gene14431|gene5819|gene11645|gene30028|gene2513|gene16864|gene25441|gene…	240	http://amigo.geneontology.org/amigo/term/GO:0043227	yes
nucleoplasm	GO:0005654	2.15064e-08	2.52916e-06	--	2583	gene8403|gene15673|gene5380|gene12570|gene490|gene12288|gene13041|gene8643|gene4464|gene14714|gene13713|gene12672|gene32700|gene3810|gene13930|gene21054|gene15201|gene571|gene25995|gene11137|gene8418|gene5819|gene27380|gene31393|gene17183|gene12660|gene3807|gene4578|gene1613|gene13694|gene26770|gene23741|gene16498|gene1834|gene30793|gene16710|gene11048|gene16011|gene16823|gene27157|gene31865|gene…	87	http://amigo.geneontology.org/amigo/term/GO:0005654	yes
contractile fiber part	GO:0044449	3.2901e-08	3.2243e-06	--	244	gene23041|gene22584|gene31549|gene23328|gene1718|gene11156|gene1570|gene17325|gene13654|gene6914|gene31740|gene32810|gene30567|gene13101|gene7890|gene12912|gene30501|gene7152|gene21361|gene1832	20	http://amigo.geneontology.org/amigo/term/GO:0044449	yes
intracellular organelle	GO:0043229	6.03117e-08	5.06619e-06	--	10555	gene11024|gene25232|gene21519|gene8403|gene16636|gene12570|gene1428|gene490|gene492|gene12288|gene13041|gene7859|gene2763|gene29920|gene32272|gene25676|gene29071|gene30490|gene13785|gene14714|gene20126|gene18172|gene12672|gene18668|gene4264|gene3810|gene23974|gene21054|gene32347|gene576|gene32343|gene571|gene34280|gene10915|gene11137|gene8418|gene5819|gene11645|gene4949|gene30028|gene2513|gene168…	251	http://amigo.geneontology.org/amigo/term/GO:0043229	yes
Z disc	GO:0030018	3.61042e-07	2.65366e-05	--	120	gene23041|gene22584|gene31549|gene1718|gene11156|gene17325|gene1570|gene6914|gene31740|gene30567|gene7890|gene12912|gene1832	13	http://amigo.geneontology.org/amigo/term/GO:0030018	yes
organelle part	GO:0044422	4.24019e-07	2.77026e-05	--	10441	gene11024|gene6572|gene21519|gene25995|gene8403|gene18217|gene5380|gene12570|gene23041|gene490|gene12121|gene14065|gene13041|gene20677|gene21361|gene29920|gene2179|gene8643|gene4464|gene17325|gene15532|gene4838|gene14714|gene20126|gene12672|gene18668|gene25438|gene4264|gene25955|gene3810|gene13930|gene21054|gene30500|gene576|gene19383|gene32343|gene31549|gene571|gene267|gene1718|gene10915|gene111…	245	http://amigo.geneontology.org/amigo/term/GO:0044422	yes
nuclear body	GO:0016604	6.09801e-07	3.58563e-05	--	784	gene18217|gene25340|gene8403|gene822|gene17953|gene12991|gene7874|gene24383|gene1834|gene15505|gene20815|gene8778|gene14714|gene29239|gene18544|gene20589|gene14472|gene27684|gene8418|gene1639|gene19383|gene21097|gene13713|gene25438|gene5084|gene12724|gene10636|gene28622|gene4451|gene25441|gene5632|gene15673|gene26501|gene3807|gene30957|gene13694	36	http://amigo.geneontology.org/amigo/term/GO:0016604	yes
nucleoplasm part	GO:0044451	8.39361e-07	4.48676e-05	--	1188	gene18217|gene25340|gene11024|gene8403|gene822|gene17953|gene12991|gene4949|gene7874|gene24383|gene1834|gene2179|gene24829|gene32044|gene8778|gene14714|gene25438|gene29239|gene10636|gene13930|gene18544|gene20589|gene14472|gene27684|gene8418|gene1639|gene19383|gene5819|gene21097|gene5913|gene13713|gene20815|gene5084|gene12724|gene25441|gene31393|gene28622|gene4451|gene15505|gene5632|gene31876|gene…	47	http://amigo.geneontology.org/amigo/term/GO:0044451	yes
nuclear part	GO:0044428	9.24791e-07	4.53148e-05	--	4613	gene11024|gene8403|gene15673|gene5380|gene12570|gene24383|gene490|gene12288|gene13041|gene2179|gene8643|gene4464|gene14714|gene20126|gene12672|gene18668|gene25955|gene3810|gene13930|gene21054|gene576|gene19383|gene15201|gene571|gene34280|gene25995|gene11137|gene8418|gene5819|gene27380|gene25441|gene31393|gene14335|gene12660|gene3807|gene4578|gene30957|gene13694|gene6881|gene26770|gene23741|gene31…	127	http://amigo.geneontology.org/amigo/term/GO:0044428	yes
cytoplasmic part	GO:0044444	1.49869e-06	6.77871e-05	--	10529	gene31740|gene6572|gene21519|gene25665|gene8403|gene17525|gene18217|gene5380|gene5068|gene496|gene2609|gene490|gene492|gene12575|gene14065|gene13041|gene20677|gene21361|gene29920|gene30490|gene29071|gene17325|gene13785|gene12924|gene18172|gene12672|gene18668|gene4264|gene21097|gene13930|gene23796|gene576|gene16636|gene32343|gene31549|gene571|gene267|gene1718|gene10915|gene11137|gene12949|gene2193…	244	http://amigo.geneontology.org/amigo/term/GO:0044444	yes
intracellular membrane-bounded organelle	GO:0043231	3.59715e-06	0.00015108	--	8483	gene7859|gene25232|gene21519|gene16636|gene1428|gene490|gene12288|gene13041|gene2763|gene29920|gene25676|gene30490|gene14714|gene20126|gene18172|gene12672|gene18668|gene4264|gene3810|gene23974|gene32347|gene576|gene32343|gene571|gene34280|gene10915|gene11137|gene8418|gene5819|gene11645|gene30028|gene2513|gene16864|gene25441|gene31393|gene5262|gene14967|gene4661|gene10755|gene17183|gene28920|gene3…	203	http://amigo.geneontology.org/amigo/term/GO:0043231	yes
intracellular organelle part	GO:0044446	1.36016e-05	0.000533185	--	10209	gene11024|gene6572|gene21519|gene25995|gene8403|gene18217|gene5380|gene12570|gene23041|gene490|gene12121|gene14065|gene13041|gene20677|gene21361|gene29920|gene2179|gene8643|gene4464|gene17325|gene15532|gene4838|gene14714|gene20126|gene12672|gene18668|gene25438|gene4264|gene25955|gene3810|gene13930|gene21054|gene576|gene19383|gene32343|gene571|gene267|gene10915|gene11137|gene8418|gene21934|gene581…	233	http://amigo.geneontology.org/amigo/term/GO:0044446	yes
sarcolemma	GO:0042383	3.6571e-05	0.00134398	--	88	gene27380|gene27684|gene11156|gene14469|gene12570|gene12407|gene34158|gene29016|gene7152	9	http://amigo.geneontology.org/amigo/term/GO:0042383	yes
nucleus	GO:0005634	9.77981e-05	0.00338266	--	5798	gene7859|gene21519|gene1428|gene12288|gene2763|gene29920|gene25676|gene20126|gene18172|gene12672|gene3810|gene23974|gene32347|gene32343|gene34280|gene10915|gene8418|gene5819|gene11645|gene2513|gene25441|gene31393|gene5262|gene28920|gene4661|gene14967|gene3807|gene30957|gene13694|gene27149|gene6881|gene20715|gene12953|gene21570|gene31570|gene29793|gene11128|gene8165|gene9569|gene1834|gene30793|gen…	142	http://amigo.geneontology.org/amigo/term/GO:0005634	yes
nuclear speck	GO:0016607	0.000119028	0.00388826	--	419	gene25441|gene18544|gene18217|gene30957|gene20815|gene14472|gene28622|gene822|gene4451|gene12991|gene20589|gene8418|gene12724|gene24383|gene10636|gene21097|gene29239|gene5084|gene13713|gene25438	20	http://amigo.geneontology.org/amigo/term/GO:0016607	yes
myosin complex	GO:0016459	0.00013819	0.00427661	--	82	gene23041|gene2009|gene13101|gene1570|gene6914|gene325|gene21361|gene13026	8	http://amigo.geneontology.org/amigo/term/GO:0016459	yes
cell part	GO:0044464	0.000180326	0.0053016	--	21144	gene31957|gene21519|gene9376|gene16437|gene496|gene490|gene492|gene17325|gene14714|gene13713|gene18172|gene32700|gene23974|gene21054|gene23796|gene576|gene571|gene1718|gene8418|gene12949|gene16864|gene5262|gene14967|gene4661|gene24873|gene1149|gene30957|gene20090|gene1035|gene31570|gene16710|gene13026|gene31387|gene12516|gene5091|gene27622|gene1498|gene4247|gene4240|gene1084|gene1087|gene27157|ge…	415	http://amigo.geneontology.org/amigo/term/GO:0044464	yes
transcription factor complex	GO:0005667	0.000236166	0.00661266	--	310	gene2763|gene26770|gene10178|gene21007|gene15343|gene4451|gene30501|gene4949|gene5632|gene30567|gene18744|gene17507|gene1042|gene13930|gene13713|gene25955	16	http://amigo.geneontology.org/amigo/term/GO:0005667	yes
cell junction	GO:0030054	0.000442596	0.0118294	--	1194	gene27526|gene11068|gene5380|gene8608|gene24411|gene12570|gene492|gene4147|gene16072|gene26142|gene25676|gene1756|gene29016|gene12498|gene11156|gene30339|gene8778|gene1718|gene20167|gene31625|gene30511|gene21157|gene27663|gene13997|gene31339|gene27380|gene14749|gene25441|gene26279|gene5342|gene19947|gene11258|gene21236|gene25426|gene26115|gene12912|gene1969|gene34158|gene7074	39	http://amigo.geneontology.org/amigo/term/GO:0030054	yes
neuron projection	GO:0043005	0.00086654	0.0221533	--	791	gene27526|gene11068|gene5380|gene26871|gene8083|gene14335|gene22039|gene29920|gene26142|gene24947|gene22399|gene25519|gene29016|gene32025|gene31865|gene571|gene30511|gene21157|gene12407|gene27977|gene19947|gene15505|gene26115|gene12912|gene27993|gene3807|gene12724|gene5909	28	http://amigo.geneontology.org/amigo/term/GO:0043005	yes
myosin filament	GO:0032982	0.00124778	0.0253583	--	26	gene13101|gene6914|gene23041|gene325	4	http://amigo.geneontology.org/amigo/term/GO:0032982	yes
dystrophin-associated glycoprotein complex	GO:0016010	0.00121932	0.0253583	--	12	gene27380|gene12570|gene11156	3	http://amigo.geneontology.org/amigo/term/GO:0016010	yes
glycoprotein complex	GO:0090665	0.00121932	0.0253583	--	12	gene27380|gene12570|gene11156	3	http://amigo.geneontology.org/amigo/term/GO:0090665	yes
clathrin coat	GO:0030118	0.00121932	0.0253583	GO:0016190	12	gene30490|gene58|gene11972	3	http://amigo.geneontology.org/amigo/term/GO:0030118	yes
plasma membrane bounded cell projection	GO:0120025	0.00105099	0.0253583	--	1377	gene27526|gene11068|gene5380|gene26871|gene12570|gene31740|gene8083|gene15505|gene21342|gene22039|gene29920|gene5219|gene26142|gene24947|gene22399|gene25519|gene1756|gene27993|gene29016|gene32025|gene12498|gene31865|gene20167|gene571|gene10915|gene31625|gene30511|gene21157|gene10367|gene12407|gene2533|gene2009|gene27977|gene19947|gene14335|gene26115|gene12662|gene12912|gene28622|gene3807|gene1272…	42	http://amigo.geneontology.org/amigo/term/GO:0120025	yes
protein complex	GO:0043234	0.00125066	0.0253583	--	3058	gene20090|gene23041|gene11024|gene21007|gene8403|gene277|gene4949|gene31467|gene24411|gene1858|gene26770|gene17507|gene30501|gene21361|gene13041|gene13026|gene21342|gene22039|gene2132|gene2763|gene10178|gene5219|gene18442|gene30490|gene24829|gene26501|gene17325|gene34220|gene1042|gene32044|gene34280|gene1498|gene18744|gene14714|gene4264|gene32025|gene12498|gene10137|gene23328|gene26627|gene15343|…	79	http://amigo.geneontology.org/amigo/term/GO:0043234	yes
cytoskeletal part	GO:0044430	0.00155806	0.030538	--	1755	gene23041|gene17970|gene6572|gene5380|gene11046|gene12570|gene1428|gene16473|gene12121|gene32810|gene17787|gene4147|gene21342|gene1834|gene5219|gene23328|gene24947|gene13026|gene15532|gene11156|gene1087|gene15323|gene21097|gene12498|gene26627|gene20167|gene8778|gene11597|gene10915|gene1570|gene22083|gene13654|gene17931|gene6914|gene10367|gene5917|gene325|gene16484|gene5084|gene15916|gene2009|gene…	50	http://amigo.geneontology.org/amigo/term/GO:0044430	yes
cell projection	GO:0042995	0.00166267	0.031537	--	1454	gene27526|gene11068|gene5380|gene26871|gene12570|gene31740|gene8083|gene15505|gene21342|gene22039|gene29920|gene5219|gene26142|gene24947|gene22399|gene25519|gene1756|gene27993|gene29016|gene32025|gene12498|gene31865|gene20167|gene571|gene10915|gene31625|gene30511|gene21157|gene10367|gene5917|gene12407|gene2533|gene2009|gene27977|gene19947|gene14335|gene26115|gene12662|gene12912|gene28622|gene3807…	43	http://amigo.geneontology.org/amigo/term/GO:0042995	yes
mitochondrion-derived vesicle	GO:0099073	0.00199616	0.0366794	--	4	gene22039|gene7074	2	http://amigo.geneontology.org/amigo/term/GO:0099073	yes
extracellular exosome	GO:0070062	0.00262051	0.0466928	--	977	gene11046|gene12570|gene31462|gene4147|gene15201|gene22051|gene1832|gene4161|gene9755|gene29071|gene13997|gene25519|gene4247|gene10130|gene32343|gene20167|gene1570|gene18668|gene5917|gene31339|gene2009|gene5262|gene10677|gene28622|gene28102|gene17183|gene26115|gene12662|gene1149|gene10165|gene4838	31	http://amigo.geneontology.org/amigo/term/GO:0070062	yes

## Sheet: L-B MF report
Term_name	Accession	p-value	FDR	Alt_id	Background_Count	Candidate_Gene	Candidate_Count	Links	Result
ion binding	GO:0043167	6.05943e-10	5.77464e-07	--	7209	gene31957|gene195|gene21519|gene25995|gene15673|gene5380|gene12570|gene31323|gene8083|gene492|gene12575|gene12288|gene21361|gene7009|gene29071|gene17325|gene25665|gene14714|gene18172|gene4264|gene32700|gene3810|gene13930|gene32347|gene26092|gene16636|gene32343|gene31549|gene571|gene20167|gene26888|gene11645|gene5152|gene10610|gene16864|gene27380|gene29776|gene24665|gene5262|gene14967|gene11438|ge…	194	http://amigo.geneontology.org/amigo/term/GO:0043167	yes
binding	GO:0005488	6.41595e-08	2.6828e-05	--	14919	gene31957|gene195|gene5091|gene11024|gene6572|gene21519|gene25995|gene8403|gene16636|gene23796|gene18217|gene5380|gene13997|gene12570|gene23041|gene490|gene8083|gene492|gene12575|gene12288|gene14065|gene13041|gene7859|gene30339|gene7009|gene32272|gene29071|gene11476|gene17325|gene15532|gene1969|gene13785|gene14714|gene20126|gene18172|gene12672|gene18668|gene2047|gene7085|gene732|gene3810|gene1393…	329	http://amigo.geneontology.org/amigo/term/GO:0005488	yes
protein binding	GO:0005515	8.44532e-08	2.6828e-05	GO:0001948|GO:0045308	7140	gene11024|gene6572|gene21519|gene25995|gene16636|gene5380|gene5917|gene12570|gene1428|gene31740|gene8083|gene7085|gene13041|gene32272|gene30339|gene15532|gene25519|gene14714|gene18172|gene18668|gene4264|gene25955|gene13930|gene21054|gene32343|gene31549|gene571|gene1718|gene10915|gene4949|gene29016|gene2513|gene27380|gene25441|gene19947|gene21365|gene30501|gene11438|gene17183|gene12662|gene13884|g…	184	http://amigo.geneontology.org/amigo/term/GO:0005515	yes
metal ion binding	GO:0046872	6.78706e-07	0.000129361	--	4867	gene31957|gene21519|gene15673|gene12570|gene31323|gene8083|gene492|gene12575|gene12288|gene7009|gene14714|gene18172|gene4264|gene32700|gene21097|gene13930|gene32347|gene16636|gene32343|gene31549|gene571|gene20167|gene11645|gene10610|gene26092|gene27380|gene5262|gene28920|gene11438|gene14967|gene26012|gene4578|gene21361|gene27149|gene20090|gene14507|gene22584|gene16098|gene31570|gene25094|gene1112…	133	http://amigo.geneontology.org/amigo/term/GO:0046872	yes
cation binding	GO:0043169	6.56165e-07	0.000129361	--	4958	gene31957|gene21519|gene15673|gene12570|gene31323|gene8083|gene492|gene12575|gene12288|gene7009|gene14714|gene18172|gene4264|gene32700|gene21097|gene13930|gene32347|gene16636|gene32343|gene31549|gene571|gene20167|gene11645|gene10610|gene26092|gene27380|gene5262|gene28920|gene11438|gene14967|gene26012|gene4578|gene21361|gene27149|gene20090|gene14507|gene22584|gene16098|gene31570|gene25094|gene1112…	135	http://amigo.geneontology.org/amigo/term/GO:0043169	yes
organic cyclic compound binding	GO:0097159	1.25795e-06	0.000199804	--	7204	gene7859|gene25232|gene21519|gene8403|gene16636|gene5380|gene8083|gene7009|gene29071|gene20126|gene18172|gene12672|gene2047|gene3810|gene23974|gene32347|gene26092|gene23720|gene32343|gene33980|gene571|gene34280|gene20167|gene11137|gene8418|gene26888|gene5819|gene11645|gene23796|gene16864|gene29776|gene24665|gene5262|gene14967|gene4661|gene30501|gene28920|gene30500|gene12660|gene21365|gene7074|gen…	180	http://amigo.geneontology.org/amigo/term/GO:0097159	yes
actin binding	GO:0003779	1.50903e-06	0.000205444	--	455	gene23041|gene32272|gene5380|gene12570|gene7890|gene13026|gene1832|gene26142|gene31549|gene8778|gene1718|gene8750|gene31625|gene1570|gene13654|gene6914|gene31740|gene5917|gene325|gene2533|gene2009|gene13101|gene34158|gene12724|gene2513	25	http://amigo.geneontology.org/amigo/term/GO:0003779	yes
cytoskeletal protein binding	GO:0008092	3.19808e-06	0.000380193	--	950	gene23041|gene21342|gene5380|gene12570|gene31740|gene7890|gene32095|gene13026|gene1832|gene32272|gene13873|gene26142|gene23328|gene15532|gene1087|gene2533|gene26627|gene31549|gene571|gene8778|gene1718|gene8750|gene10915|gene31625|gene1570|gene13654|gene34158|gene6914|gene10367|gene5917|gene325|gene2009|gene2513|gene13101|gene30501|gene1969|gene26012|gene7074|gene12724	39	http://amigo.geneontology.org/amigo/term/GO:0008092	yes
heterocyclic compound binding	GO:1901363	3.59049e-06	0.000380193	--	7114	gene7859|gene25232|gene21519|gene8403|gene16636|gene5380|gene8083|gene7009|gene20126|gene18172|gene12672|gene2047|gene3810|gene23974|gene32347|gene26092|gene23720|gene32343|gene33980|gene571|gene34280|gene20167|gene11137|gene8418|gene26888|gene5819|gene11645|gene23796|gene26770|gene16864|gene29776|gene24665|gene5262|gene14967|gene4661|gene30501|gene28920|gene30500|gene12660|gene21365|gene7074|gen…	176	http://amigo.geneontology.org/amigo/term/GO:1901363	yes
adenyl ribonucleotide binding	GO:0032559	6.49918e-06	0.000593507	--	1800	gene20090|gene14563|gene25995|gene27526|gene22823|gene21519|gene23708|gene16636|gene5380|gene31424|gene1858|gene16473|gene8083|gene13026|gene33995|gene34246|gene25790|gene5152|gene29336|gene6027|gene27171|gene30490|gene13785|gene24947|gene1084|gene18172|gene10130|gene7518|gene3810|gene31865|gene19383|gene34652|gene11597|gene20167|gene1570|gene25232|gene21157|gene8619|gene16232|gene10719|gene31330…	60	http://amigo.geneontology.org/amigo/term/GO:0032559	yes
ATP binding	GO:0005524	7.56826e-06	0.000593507	--	1768	gene20090|gene14563|gene25995|gene27526|gene22823|gene21519|gene23708|gene16636|gene5380|gene31424|gene1858|gene16473|gene8083|gene13026|gene33995|gene34246|gene25790|gene5152|gene29336|gene6027|gene27171|gene30490|gene13785|gene24947|gene1084|gene18172|gene10130|gene7518|gene3810|gene31865|gene19383|gene34652|gene11597|gene20167|gene1570|gene25232|gene8619|gene16232|gene10719|gene31330|gene5917|…	59	http://amigo.geneontology.org/amigo/term/GO:0005524	yes
anion binding	GO:0043168	7.85719e-06	0.000593507	--	3145	gene21519|gene16636|gene5380|gene8083|gene29071|gene17325|gene18172|gene3810|gene19383|gene32343|gene571|gene25995|gene26888|gene10610|gene16864|gene29776|gene24665|gene7074|gene25365|gene20090|gene1035|gene22584|gene31462|gene13026|gene18729|gene30490|gene1084|gene10130|gene5152|gene32025|gene31865|gene11597|gene21157|gene16232|gene29913|gene26279|gene10677|gene5658|gene14431|gene15505|gene5632|…	91	http://amigo.geneontology.org/amigo/term/GO:0043168	yes
adenyl nucleotide binding	GO:0030554	8.09611e-06	0.000593507	--	1813	gene20090|gene14563|gene25995|gene27526|gene22823|gene21519|gene23708|gene16636|gene5380|gene31424|gene1858|gene16473|gene8083|gene13026|gene33995|gene34246|gene25790|gene5152|gene29336|gene6027|gene27171|gene30490|gene13785|gene24947|gene1084|gene18172|gene10130|gene7518|gene3810|gene31865|gene19383|gene34652|gene11597|gene20167|gene1570|gene25232|gene21157|gene8619|gene16232|gene10719|gene31330…	60	http://amigo.geneontology.org/amigo/term/GO:0030554	yes
purine ribonucleoside triphosphate binding	GO:0035639	1.41347e-05	0.000901062	--	2226	gene20090|gene14563|gene25995|gene27526|gene22823|gene21519|gene12426|gene16636|gene5380|gene31424|gene1858|gene16473|gene31462|gene13026|gene33995|gene34246|gene25790|gene18729|gene5152|gene29336|gene6027|gene27171|gene30490|gene13785|gene5909|gene1084|gene18172|gene23708|gene10130|gene7518|gene3810|gene27663|gene31865|gene25365|gene19383|gene34652|gene571|gene11597|gene20167|gene1570|gene25232|…	69	http://amigo.geneontology.org/amigo/term/GO:0035639	yes
purine ribonucleotide binding	GO:0032555	1.41825e-05	0.000901062	--	2269	gene20090|gene14563|gene25995|gene27526|gene22823|gene21519|gene12426|gene16636|gene5380|gene31424|gene1858|gene16473|gene31462|gene13026|gene33995|gene34246|gene25790|gene18729|gene5152|gene29336|gene6027|gene27171|gene30490|gene13785|gene5909|gene1084|gene18172|gene23708|gene10130|gene7518|gene3810|gene27663|gene31865|gene25365|gene19383|gene34652|gene571|gene11597|gene20167|gene1570|gene25232|…	70	http://amigo.geneontology.org/amigo/term/GO:0032555	yes
ribonucleotide binding	GO:0032553	1.68641e-05	0.000972872	--	2281	gene20090|gene14563|gene25995|gene27526|gene22823|gene21519|gene12426|gene16636|gene5380|gene31424|gene1858|gene16473|gene31462|gene13026|gene33995|gene34246|gene25790|gene18729|gene5152|gene29336|gene6027|gene27171|gene30490|gene13785|gene5909|gene1084|gene18172|gene23708|gene10130|gene7518|gene3810|gene27663|gene31865|gene25365|gene19383|gene34652|gene571|gene11597|gene20167|gene1570|gene25232|…	70	http://amigo.geneontology.org/amigo/term/GO:0032553	yes
purine nucleotide binding	GO:0017076	1.73545e-05	0.000972872	--	2283	gene20090|gene14563|gene25995|gene27526|gene22823|gene21519|gene12426|gene16636|gene5380|gene31424|gene1858|gene16473|gene31462|gene13026|gene33995|gene34246|gene25790|gene18729|gene5152|gene29336|gene6027|gene27171|gene30490|gene13785|gene5909|gene1084|gene18172|gene23708|gene10130|gene7518|gene3810|gene27663|gene31865|gene25365|gene19383|gene34652|gene571|gene11597|gene20167|gene1570|gene25232|…	70	http://amigo.geneontology.org/amigo/term/GO:0017076	yes
drug binding	GO:0008144	5.92311e-05	0.00313596	--	2026	gene20090|gene14563|gene25995|gene27526|gene22584|gene21519|gene23708|gene16636|gene5380|gene31424|gene1858|gene16473|gene8083|gene22823|gene13026|gene33995|gene7009|gene25790|gene5152|gene29336|gene6027|gene27171|gene30490|gene13785|gene24947|gene1084|gene18172|gene10130|gene7518|gene3810|gene31865|gene19383|gene34652|gene11597|gene20167|gene1570|gene25232|gene26888|gene8619|gene16232|gene10719|…	62	http://amigo.geneontology.org/amigo/term/GO:0008144	yes
nucleotide binding	GO:0000166	6.99592e-05	0.00317482	--	2562	gene20090|gene14563|gene25995|gene27526|gene22823|gene21519|gene12426|gene16636|gene5380|gene31424|gene1858|gene16473|gene8083|gene30716|gene13026|gene33995|gene34246|gene25790|gene18729|gene5152|gene29336|gene6027|gene27171|gene30490|gene13785|gene5909|gene1084|gene18172|gene23708|gene10130|gene7518|gene3810|gene27663|gene31865|gene10137|gene25365|gene19383|gene34652|gene571|gene11597|gene20167|…	74	http://amigo.geneontology.org/amigo/term/GO:0000166	yes
catalytic activity	GO:0003824	6.33086e-05	0.00317482	--	6991	gene195|gene21519|gene25995|gene16636|gene5380|gene2609|gene8083|gene492|gene12575|gene12288|gene20677|gene4616|gene13785|gene14714|gene12924|gene18172|gene32700|gene3810|gene23974|gene21054|gene576|gene19383|gene571|gene267|gene20167|gene12949|gene26888|gene5819|gene16864|gene29776|gene24665|gene14967|gene11438|gene17183|gene31323|gene26012|gene7074|gene2212|gene5658|gene20090|gene14507|gene2677…	167	http://amigo.geneontology.org/amigo/term/GO:0003824	yes
nucleoside phosphate binding	GO:1901265	6.99592e-05	0.00317482	--	2562	gene20090|gene14563|gene25995|gene27526|gene22823|gene21519|gene12426|gene16636|gene5380|gene31424|gene1858|gene16473|gene8083|gene30716|gene13026|gene33995|gene34246|gene25790|gene18729|gene5152|gene29336|gene6027|gene27171|gene30490|gene13785|gene5909|gene1084|gene18172|gene23708|gene10130|gene7518|gene3810|gene27663|gene31865|gene10137|gene25365|gene19383|gene34652|gene571|gene11597|gene20167|…	74	http://amigo.geneontology.org/amigo/term/GO:1901265	yes
carbohydrate derivative binding	GO:0097367	7.91986e-05	0.00343074	--	2572	gene20090|gene14563|gene25995|gene27526|gene22823|gene21519|gene12426|gene16636|gene5380|gene31424|gene1858|gene16473|gene8083|gene29913|gene13026|gene33995|gene34246|gene25790|gene18729|gene5152|gene29336|gene6027|gene27171|gene30490|gene13785|gene5909|gene1084|gene18172|gene23708|gene10130|gene7518|gene3810|gene27663|gene31865|gene25365|gene19383|gene32343|gene34652|gene571|gene11597|gene20167|…	74	http://amigo.geneontology.org/amigo/term/GO:0097367	yes
small molecule binding	GO:0036094	8.75328e-05	0.0036269	--	2894	gene20090|gene1035|gene25995|gene27526|gene22584|gene21519|gene25665|gene12426|gene16636|gene5380|gene31424|gene1858|gene16473|gene8083|gene29913|gene22823|gene13026|gene33995|gene34246|gene25790|gene29071|gene5152|gene13707|gene29336|gene6027|gene27171|gene30490|gene13785|gene5909|gene1084|gene18172|gene23708|gene10130|gene7518|gene3810|gene27663|gene14563|gene10137|gene25365|gene19383|gene34652…	81	http://amigo.geneontology.org/amigo/term/GO:0036094	yes
sequence-specific double-stranded DNA binding	GO:1990837	0.000100086	0.00397424	--	691	gene20715|gene25340|gene32272|gene21007|gene8403|gene7874|gene9569|gene17507|gene16710|gene8026|gene10178|gene18744|gene27157|gene18544|gene25995|gene15343|gene1639|gene5819|gene20869|gene13713|gene25955|gene10636|gene34236|gene15505|gene16823|gene10165|gene12724|gene27149	28	http://amigo.geneontology.org/amigo/term/GO:1990837	yes
enzyme binding	GO:0019899	0.000106128	0.00404561	--	2155	gene20090|gene12953|gene22584|gene17507|gene21007|gene31330|gene12991|gene5380|gene16498|gene25955|gene1428|gene7085|gene10353|gene9755|gene30793|gene30501|gene15498|gene34246|gene10178|gene20815|gene12724|gene11046|gene14672|gene22399|gene31876|gene32044|gene1756|gene14714|gene18668|gene7518|gene29239|gene2533|gene31865|gene10165|gene571|gene710|gene1570|gene22083|gene25232|gene21157|gene8306|ge…	64	http://amigo.geneontology.org/amigo/term/GO:0019899	yes
catalytic activity, acting on a protein	GO:0140096	0.000139263	0.00510454	--	2574	gene14563|gene14507|gene26770|gene25232|gene29336|gene822|gene17953|gene12991|gene5380|gene31424|gene1858|gene1428|gene16473|gene8083|gene492|gene12575|gene12288|gene12000|gene23555|gene20677|gene16072|gene34246|gene21497|gene14672|gene1288|gene30882|gene1756|gene14714|gene12924|gene18172|gene7518|gene1322|gene32700|gene6444|gene27191|gene31865|gene21054|gene20589|gene31636|gene20167|gene1570|gen…	73	http://amigo.geneontology.org/amigo/term/GO:0140096	yes
zinc ion binding	GO:0008270	0.000174116	0.00614565	--	942	gene20090|gene1428|gene16823|gene12991|gene12570|gene1561|gene12575|gene12288|gene14472|gene14065|gene4247|gene29016|gene29239|gene32700|gene6444|gene13930|gene5073|gene18306|gene15343|gene22083|gene34158|gene20869|gene732|gene26092|gene14749|gene26459|gene23216|gene12426|gene15810|gene15673|gene20983|gene26012|gene4578|gene12724	34	http://amigo.geneontology.org/amigo/term/GO:0008270	yes
transferase activity	GO:0016740	0.000196479	0.00668729	--	2784	gene14563|gene195|gene14507|gene1428|gene22823|gene29365|gene29336|gene822|gene31636|gene12991|gene5380|gene31424|gene33483|gene33995|gene1858|gene19383|gene16473|gene8083|gene31330|gene10353|gene23555|gene20677|gene31387|gene34246|gene25094|gene29211|gene26092|gene1288|gene30882|gene6298|gene2589|gene30490|gene4247|gene14714|gene1084|gene18172|gene4240|gene1322|gene25790|gene5404|gene23974|gene2…	77	http://amigo.geneontology.org/amigo/term/GO:0016740	yes
CoA carboxylase activity	GO:0016421	0.000207834	0.00682986	--	7	gene23708|gene16232|gene21519	3	http://amigo.geneontology.org/amigo/term/GO:0016421	yes
phosphatidic acid binding	GO:0070300	0.00022657	0.00719739	--	17	gene21157|gene17325|gene571|gene1567	4	http://amigo.geneontology.org/amigo/term/GO:0070300	yes
transcription regulatory region sequence-specific DNA binding	GO:0000976	0.000242768	0.00741495	--	655	gene20715|gene25340|gene32272|gene21007|gene7874|gene9569|gene17507|gene16710|gene8026|gene10178|gene18744|gene27157|gene18544|gene25995|gene15343|gene1639|gene5819|gene13713|gene25955|gene10636|gene34236|gene15505|gene16823|gene10165|gene12724|gene27149	26	http://amigo.geneontology.org/amigo/term/GO:0000976	yes
protein domain specific binding	GO:0019904	0.00024898	0.00741495	--	693	gene20715|gene27526|gene12991|gene11046|gene1858|gene15498|gene26142|gene13713|gene29016|gene4264|gene32025|gene1042|gene18544|gene11357|gene14519|gene21157|gene20946|gene10367|gene8324|gene13997|gene31339|gene12724|gene19947|gene26115|gene15673|gene1969|gene30957	27	http://amigo.geneontology.org/amigo/term/GO:0019904	yes
SMAD binding	GO:0046332	0.000282964	0.00817166	--	69	gene21007|gene1498|gene5632|gene30501|gene8083|gene13713|gene25955	7	http://amigo.geneontology.org/amigo/term/GO:0046332	yes
calmodulin binding	GO:0005516	0.000294004	0.00824077	--	224	gene27526|gene22584|gene2513|gene8778|gene13101|gene1570|gene11438|gene15532|gene26115|gene11258|gene5380|gene325|gene2009	13	http://amigo.geneontology.org/amigo/term/GO:0005516	yes
double-stranded DNA binding	GO:0003690	0.000313703	0.0085417	--	817	gene20715|gene25340|gene32272|gene21007|gene8403|gene7874|gene9569|gene17507|gene16710|gene8026|gene10178|gene18744|gene27157|gene18544|gene25995|gene14472|gene15343|gene1639|gene5819|gene20869|gene13713|gene25955|gene10636|gene34236|gene15505|gene16823|gene10165|gene12724|gene13694|gene27149	30	http://amigo.geneontology.org/amigo/term/GO:0003690	yes
telethonin binding	GO:0031433	0.000327971	0.00855201	--	8	gene7890|gene1570|gene31740	3	http://amigo.geneontology.org/amigo/term/GO:0031433	yes
transcription termination site sequence-specific DNA binding	GO:0001147	0.000341003	0.00855201	--	2	gene16710|gene15505	2	http://amigo.geneontology.org/amigo/term/GO:0001147	yes
transcription termination site DNA binding	GO:0001160	0.000341003	0.00855201	--	2	gene16710|gene15505	2	http://amigo.geneontology.org/amigo/term/GO:0001160	yes
N-methyltransferase activity	GO:0008170	0.000357805	0.00874329	--	144	gene5084|gene822|gene15810|gene1288|gene15673|gene29211|gene5819|gene5913|gene23974|gene21054	10	http://amigo.geneontology.org/amigo/term/GO:0008170	yes
small GTPase binding	GO:0031267	0.000448796	0.0106926	--	464	gene12953|gene16011|gene20815|gene10677|gene34037|gene22399|gene5380|gene32025|gene21157|gene26115|gene12662|gene13884|gene7085|gene31330|gene18668|gene7774|gene7074|gene30957|gene15498|gene8206	20	http://amigo.geneontology.org/amigo/term/GO:0031267	yes
ligase activity, forming carbon-carbon bonds	GO:0016885	0.000485211	0.0112782	--	9	gene23708|gene16232|gene21519	3	http://amigo.geneontology.org/amigo/term/GO:0016885	yes
histone methyltransferase activity	GO:0042054	0.000505565	0.0114715	--	99	gene5084|gene1288|gene15810|gene822|gene15673|gene5819|gene5913|gene21054	8	http://amigo.geneontology.org/amigo/term/GO:0042054	yes
cullin family protein binding	GO:0097602	0.000537353	0.0119093	--	21	gene12724|gene8306|gene11476|gene710	4	http://amigo.geneontology.org/amigo/term/GO:0097602	yes
actin filament binding	GO:0051015	0.000631293	0.0136732	--	183	gene23041|gene32272|gene8778|gene13101|gene31625|gene1570|gene6914|gene13654|gene12570|gene325|gene2009	11	http://amigo.geneontology.org/amigo/term/GO:0051015	yes
sequence-specific DNA binding	GO:0043565	0.000740799	0.0156885	--	1062	gene20715|gene25340|gene32272|gene4456|gene21007|gene8403|gene7874|gene9569|gene17507|gene16710|gene14216|gene5161|gene2763|gene10178|gene18744|gene27157|gene26501|gene18544|gene25995|gene15343|gene8026|gene1639|gene5819|gene20869|gene13713|gene25955|gene10636|gene34236|gene15505|gene16823|gene20983|gene10165|gene12724|gene13694|gene27149	35	http://amigo.geneontology.org/amigo/term/GO:0043565	yes
Ras GTPase binding	GO:0017016	0.000812058	0.0168237	--	451	gene32025|gene16011|gene20815|gene10677|gene34037|gene22399|gene5380|gene21157|gene26115|gene12953|gene12662|gene13884|gene7085|gene31330|gene7774|gene7074|gene30957|gene15498|gene8206	19	http://amigo.geneontology.org/amigo/term/GO:0017016	yes
transcription regulator activity	GO:0140110	0.000906659	0.0181571	--	1975	gene16823|gene20715|gene34236|gene32272|gene21007|gene31570|gene822|gene11128|gene12991|gene4949|gene21097|gene30567|gene25340|gene14255|gene17507|gene30501|gene5161|gene11048|gene16072|gene2763|gene10178|gene1288|gene18744|gene27157|gene29239|gene25955|gene1042|gene32347|gene18544|gene26770|gene34280|gene15343|gene8026|gene1639|gene5819|gene11645|gene20869|gene13713|gene32700|gene23216|gene10636…	56	http://amigo.geneontology.org/amigo/term/GO:0140110	yes
structural constituent of muscle	GO:0008307	0.000914523	0.0181571	--	41	gene13654|gene6914|gene23041|gene1570|gene1832	5	http://amigo.geneontology.org/amigo/term/GO:0008307	yes
histone-lysine N-methyltransferase activity	GO:0018024	0.000937554	0.0182345	--	84	gene5084|gene15810|gene822|gene5819|gene15673|gene5913|gene21054	7	http://amigo.geneontology.org/amigo/term/GO:0018024	yes
phosphatidylinositol-4-phosphate phosphatase activity	GO:0043812	0.00101046	0.0188817	--	3	gene27507|gene58	2	http://amigo.geneontology.org/amigo/term/GO:0043812	yes
acetyl-CoA carboxylase activity	GO:0003989	0.00101046	0.0188817	--	3	gene23708|gene21519	2	http://amigo.geneontology.org/amigo/term/GO:0003989	yes
GTPase binding	GO:0051020	0.00103108	0.0188965	--	570	gene20090|gene12953|gene5380|gene1428|gene7085|gene15498|gene16011|gene20815|gene22399|gene18668|gene7774|gene32025|gene21157|gene31330|gene8206|gene10677|gene34037|gene26115|gene12662|gene13884|gene7074|gene30957	22	http://amigo.geneontology.org/amigo/term/GO:0051020	yes
phosphotransferase activity, alcohol group as acceptor	GO:0016773	0.00136709	0.0245818	--	776	gene14563|gene14507|gene5380|gene1858|gene16473|gene8083|gene23555|gene5632|gene34246|gene5152|gene29336|gene30490|gene1084|gene18172|gene7518|gene31865|gene19383|gene20167|gene1570|gene25232|gene31330|gene16864|gene26279|gene33995|gene24947|gene20196|gene5658	27	http://amigo.geneontology.org/amigo/term/GO:0016773	yes
Ras guanyl-nucleotide exchange factor activity	GO:0005088	0.00141261	0.0249299	--	202	gene12953|gene20815|gene22399|gene34037|gene5380|gene21157|gene12662|gene7085|gene31330|gene30957|gene15498	11	http://amigo.geneontology.org/amigo/term/GO:0005088	yes
kinase activity	GO:0016301	0.00160988	0.0278949	--	865	gene14563|gene14507|gene22823|gene5380|gene1858|gene16473|gene8083|gene23555|gene33995|gene34246|gene5152|gene29336|gene30490|gene1084|gene18172|gene7518|gene31865|gene19383|gene20167|gene1570|gene25232|gene10719|gene31330|gene16864|gene26279|gene5632|gene24947|gene20196|gene5658	29	http://amigo.geneontology.org/amigo/term/GO:0016301	yes
PDZ domain binding	GO:0030165	0.00170222	0.0289681	--	93	gene27526|gene14519|gene21157|gene1858|gene8324|gene29016|gene12724	7	http://amigo.geneontology.org/amigo/term/GO:0030165	yes
S-adenosylmethionine-dependent methyltransferase activity	GO:0008757	0.00185047	0.0309385	--	209	gene5084|gene1288|gene15810|gene822|gene33483|gene29211|gene5819|gene15673|gene5913|gene23974|gene21054	11	http://amigo.geneontology.org/amigo/term/GO:0008757	yes
histone methyltransferase activity (H3-K27 specific)	GO:0046976	0.00199616	0.0311858	--	4	gene5819|gene15673	2	http://amigo.geneontology.org/amigo/term/GO:0046976	yes
pantothenate kinase activity	GO:0004594	0.00199616	0.0311858	--	4	gene16864|gene30490	2	http://amigo.geneontology.org/amigo/term/GO:0004594	yes
biotin carboxylase activity	GO:0004075	0.00199616	0.0311858	--	4	gene23708|gene21519	2	http://amigo.geneontology.org/amigo/term/GO:0004075	yes
phosphodiesterase I activity	GO:0004528	0.00199616	0.0311858	--	4	gene18306|gene12426	2	http://amigo.geneontology.org/amigo/term/GO:0004528	yes
cadherin binding	GO:0045296	0.00232751	0.0357761	--	184	gene32025|gene2009|gene8778|gene24947|gene31625|gene351|gene4604|gene26115|gene4264|gene13873	10	http://amigo.geneontology.org/amigo/term/GO:0045296	yes
transcription regulatory region DNA binding	GO:0044212	0.00262523	0.0397118	GO:0000975	813	gene20715|gene25340|gene32272|gene21007|gene7874|gene9569|gene17507|gene16710|gene8026|gene10178|gene18744|gene27157|gene18544|gene25995|gene26770|gene15343|gene1639|gene5819|gene13713|gene25955|gene10636|gene34236|gene15505|gene16823|gene10165|gene12724|gene27149	27	http://amigo.geneontology.org/amigo/term/GO:0044212	yes
regulatory region nucleic acid binding	GO:0001067	0.0028072	0.041801	--	817	gene20715|gene25340|gene32272|gene21007|gene7874|gene9569|gene17507|gene16710|gene8026|gene10178|gene18744|gene27157|gene18544|gene25995|gene26770|gene15343|gene1639|gene5819|gene13713|gene25955|gene10636|gene34236|gene15505|gene16823|gene10165|gene12724|gene27149	27	http://amigo.geneontology.org/amigo/term/GO:0001067	yes
structural molecule activity conferring elasticity	GO:0097493	0.0029378	0.0418974	--	16	gene6914|gene23041|gene1570	3	http://amigo.geneontology.org/amigo/term/GO:0097493	yes
transferase activity, transferring phosphorus-containing groups	GO:0016772	0.00294557	0.0418974	--	1196	gene14563|gene14507|gene22823|gene16636|gene5380|gene33995|gene1858|gene16473|gene8083|gene25094|gene23555|gene5632|gene34246|gene5152|gene29336|gene30490|gene4247|gene1084|gene18172|gene7518|gene25790|gene31865|gene26092|gene19383|gene20167|gene1570|gene25232|gene10719|gene31330|gene24947|gene16864|gene26279|gene29365|gene12913|gene20196|gene5658	36	http://amigo.geneontology.org/amigo/term/GO:0016772	yes
protein serine/threonine kinase activity	GO:0004674	0.00290477	0.0418974	GO:0004695|GO:0004696|GO:0004700	467	gene14563|gene14507|gene19383|gene24947|gene20167|gene29336|gene1570|gene5380|gene25232|gene5632|gene1858|gene16473|gene8083|gene18172|gene7518|gene20196|gene31865|gene34246	18	http://amigo.geneontology.org/amigo/term/GO:0004674	yes
FATZ binding	GO:0051373	0.00328623	0.0423213	GO:0051374|GO:0051375|GO:0051376	5	gene7890|gene31740	2	http://amigo.geneontology.org/amigo/term/GO:0051373	yes
Rap guanyl-nucleotide exchange factor activity	GO:0017034	0.00328623	0.0423213	--	5	gene21157|gene15498	2	http://amigo.geneontology.org/amigo/term/GO:0017034	yes
Rab GTPase binding	GO:0017137	0.00314287	0.0423213	GO:0005084	161	gene12953|gene20815|gene10677|gene22399|gene7085|gene7774|gene7074|gene32025|gene8206	9	http://amigo.geneontology.org/amigo/term/GO:0017137	yes
alpha-actinin binding	GO:0051393	0.00308481	0.0423213	GO:0051372	33	gene1718|gene6914|gene23041|gene1570	4	http://amigo.geneontology.org/amigo/term/GO:0051393	yes
SUMO ligase activity	GO:0061665	0.00328623	0.0423213	--	5	gene29239|gene12991	2	http://amigo.geneontology.org/amigo/term/GO:0061665	yes
protein-lysine N-methyltransferase activity	GO:0016279	0.00304346	0.0423213	--	103	gene5084|gene15810|gene822|gene15673|gene5819|gene5913|gene21054	7	http://amigo.geneontology.org/amigo/term/GO:0016279	yes
histone methyltransferase activity (H3-K9 specific)	GO:0046974	0.00328623	0.0423213	--	5	gene15810|gene15673	2	http://amigo.geneontology.org/amigo/term/GO:0046974	yes
transmembrane receptor protein serine/threonine kinase activity	GO:0004675	0.00351878	0.0426218	--	17	gene14507|gene1858|gene8083	3	http://amigo.geneontology.org/amigo/term/GO:0004675	yes
lysine N-methyltransferase activity	GO:0016278	0.00338843	0.0426218	--	105	gene5084|gene15810|gene822|gene5819|gene15673|gene5913|gene21054	7	http://amigo.geneontology.org/amigo/term/GO:0016278	yes
polysaccharide binding	GO:0030247	0.00351878	0.0426218	--	17	gene18306|gene12426|gene16838	3	http://amigo.geneontology.org/amigo/term/GO:0030247	yes
transition metal ion binding	GO:0046914	0.00353318	0.0426218	--	1296	gene20090|gene16823|gene1428|gene16636|gene12991|gene12570|gene1561|gene12575|gene12288|gene4161|gene18723|gene14472|gene14065|gene4247|gene29016|gene29239|gene32700|gene6444|gene13930|gene32343|gene5073|gene18306|gene15343|gene22083|gene34158|gene20869|gene732|gene26092|gene14749|gene26459|gene23216|gene12426|gene15810|gene15673|gene20983|gene26012|gene4578|gene12724	38	http://amigo.geneontology.org/amigo/term/GO:0046914	yes
pattern binding	GO:0001871	0.00351878	0.0426218	--	17	gene18306|gene12426|gene16838	3	http://amigo.geneontology.org/amigo/term/GO:0001871	yes
protein methyltransferase activity	GO:0008276	0.00385696	0.0453788	--	136	gene5084|gene1288|gene15810|gene822|gene5819|gene15673|gene5913|gene21054	8	http://amigo.geneontology.org/amigo/term/GO:0008276	yes
phosphatidylinositol-3,4,5-trisphosphate binding	GO:0005547	0.00383441	0.0453788	--	35	gene2009|gene26115|gene17325|gene14065	4	http://amigo.geneontology.org/amigo/term/GO:0005547	yes
DNA binding transcription factor activity	GO:0003700	0.00397447	0.0461911	GO:0000130|GO:0001071	1614	gene20715|gene34236|gene32272|gene21007|gene31570|gene822|gene11128|gene7874|gene25340|gene17507|gene5161|gene11048|gene16072|gene2763|gene10178|gene18744|gene27157|gene25955|gene1042|gene32347|gene18544|gene26770|gene34280|gene15343|gene8026|gene1639|gene5819|gene11645|gene20869|gene13713|gene32700|gene23216|gene10636|gene5262|gene28920|gene4456|gene4451|gene2108|gene14216|gene14255|gene9569|gen…	45	http://amigo.geneontology.org/amigo/term/GO:0003700	yes
DNA binding	GO:0003677	0.00402902	0.0462609	GO:0043566	2813	gene7874|gene6881|gene25995|gene24383|gene8403|gene26770|gene21007|gene31570|gene822|gene11128|gene12991|gene32272|gene25955|gene4661|gene17507|gene16710|gene14216|gene5161|gene6298|gene11048|gene2763|gene10178|gene30501|gene25340|gene18744|gene12953|gene12672|gene29239|gene32700|gene16823|gene1042|gene32347|gene18544|gene15343|gene32343|gene23741|gene14472|gene34280|gene11357|gene11597|gene27157…	71	http://amigo.geneontology.org/amigo/term/GO:0003677	yes
protein self-association	GO:0043621	0.00432909	0.0491145	--	58	gene11476|gene1858|gene22584|gene1570|gene27149	5	http://amigo.geneontology.org/amigo/term/GO:0043621	yes
phosphatidylinositol phosphate binding	GO:1901981	0.00439975	0.0493289	--	139	gene4945|gene2009|gene17325|gene14065|gene26115|gene20946|gene1567|gene32025	8	http://amigo.geneontology.org/amigo/term/GO:1901981	yes
