# Supplementary material for: Identification and Characterization of circRNA in Longissimus Dorsi of Different Breeds of Cattle
Source: Front Genet. 2020 Nov 26;11:565085. doi: 10.3389/fgene.2020.565085 (PMC7726199; doi:10.3389/fgene.2020.565085)
Supplement: Supplementary file 4 [file Table_4.XLS]

## Sheet: Sheet1
	GO
	Term_name	Accession	p-value	Candidate_Gene	Candidate_Count
L-B BP	striated muscle contraction	GO:0006941	1.11123e-06	gene23041|gene10178|gene23328|gene25232|gene1570|gene6914|gene22584|gene12912|gene29016	9
	striated muscle contraction	GO:0006941	1.11123e-06	gene23041|gene10178|gene23328|gene25232|gene1570|gene6914|gene22584|gene12912|gene29016	9
	actin-mediated cell contraction	GO:0070252	2.6029e-05	gene6914|gene23041|gene1570|gene1832|gene1969	5
	muscle contraction	GO:0006936	3.73952e-05	gene23041|gene22584|gene23328|gene10178|gene25232|gene6914|gene24873|gene13654|gene12570|gene12912|gene29016|gene1570	12
	muscle system process	GO:0003012	4.57501e-05	gene23041|gene22584|gene23328|gene10178|gene25232|gene6914|gene24873|gene13654|gene12570|gene5819|gene12912|gene29016|gene1570	13
	actin-myosin filament sliding	GO:0033275	5.07117e-05	gene6914|gene23041|gene1570|gene1832	4
	muscle filament sliding	GO:0030049	5.07117e-05	gene6914|gene23041|gene1570|gene1832	4
	actin filament-based process	GO:0030029	5.243e-05	gene20715|gene23041|gene2513|gene8778|gene1718|gene8750|gene20167|gene28102|gene1570|gene6914|gene1969|gene27149|gene31740|gene2009|gene7890|gene25955|gene1832|gene2533	18
	striated muscle tissue development	GO:0014706	8.05025e-05	gene2763|gene10636|gene5042|gene17953|gene13707|gene325|gene27149|gene16838	8
	actin filament-based movement	GO:0030048	0.000100317	gene23041|gene2009|gene1570|gene6914|gene1969|gene1832	6
	actin cytoskeleton organization	GO:0030036	0.000139834	gene20715|gene23041|gene2513|gene8778|gene1718|gene8750|gene20167|gene28102|gene1570|gene6914|gene31740|gene1969|gene7890|gene25955|gene27149|gene2533	16
	myofibril assembly	GO:0030239	0.000146067	gene7890|gene20715|gene1570|gene31740|gene25955	5
	muscle tissue morphogenesis	GO:0060415	0.000176341	gene2763|gene22584|gene1718|gene20715|gene1264|gene30501|gene1570	7
	muscle tissue development	GO:0060537	0.000209101	gene2763|gene10636|gene5042|gene17953|gene13707|gene325|gene27149|gene16838	8
	musculoskeletal movement	GO:0050881	0.00092717	gene4604|gene22039|gene5632	3
	ventricular cardiac myofibril assembly	GO:0055005	0.00101046	gene20715|gene25955	2
	somatic muscle development	GO:0007525	0.00101046	gene1117|gene1832	2
	response to muscle stretch	GO:0035994	0.00121932	gene30501|gene22584|gene1570	3
	cardiac myofibril assembly	GO:0055003	0.00156347	gene20715|gene1570|gene25955	3
	cardiac muscle contraction	GO:0060048	0.00165986	gene10178|gene22584|gene25232|gene1570	4
	skeletal muscle tissue development	GO:0007519	0.00170984	gene2763|gene325|gene10636|gene27149|gene16838	5
L-B CC	sarcolemma	GO:0042383	3.6571e-05	gene27380|gene27684|gene11156|gene14469|gene12570|gene12407|gene34158|gene29016|gene7152	9
	myosin complex	GO:0016459	0.00013819	gene23041|gene2009|gene13101|gene1570|gene6914|gene325|gene21361|gene13026	8
	myosin filament	GO:0032982	0.00124778	gene13101|gene6914|gene23041|gene325	4
	dystrophin-associated glycoprotein complex	GO:0016010	0.00121932	gene27380|gene12570|gene11156	3
