# Supplementary material for: Identification and Characterization of circRNA in Longissimus Dorsi of Different Breeds of Cattle
Source: Front Genet. 2020 Nov 26;11:565085. doi: 10.3389/fgene.2020.565085 (PMC7726199; doi:10.3389/fgene.2020.565085)
Supplement: Supplementary file 5 [file Table_5.XLS]

Description	Gene_DE	q_value	Rich_Ratio	Size
AMPK signaling pathway	12	0.000745861	4.073684211	5
Cellular senescence	14	0.000745861	3.532010354	5
Insulin resistance	11	0.000745861	4.534398496	4
Adrenergic signaling in cardiomyocytes	12	0.003283705	3.419883041	5
Osteoclast differentiation	11	0.00448671	3.454779807	4
Sphingolipid signaling pathway	10	0.00448671	3.753530167	4
Arrhythmogenic right ventricular cardiomyopathy (ARVC)	7	0.007958997	4.752631579	3
Dilated cardiomyopathy (DCM)	8	0.007958997	4.05876229	3
Hypertrophic cardiomyopathy (HCM)	8	0.007958997	4.197129187	3
MAPK signaling pathway	15	0.007958997	2.447089455	6
TNF signaling pathway	9	0.007958997	3.582032668	4
Signaling pathways regulating pluripotency of stem cells	10	0.008256839	3.206140351	4
Focal adhesion	12	0.008633033	2.729167747	5
Longevity regulating pathway	8	0.009107722	3.807704829	3
Hippo signaling pathway - fly	7	0.009487147	4.252354571	3
Lysine degradation	8	0.009487147	3.730781499	3
Pantothenate and CoA biosynthesis	4	0.014282669	8.029290618	2
Inflammatory mediator regulation of TRP channels	8	0.014562276	3.419883041	3
Fluid shear stress and atherosclerosis	10	0.014568667	2.815147625	4
cGMP-PKG signaling pathway	10	0.029230532	2.550741495	4
Th17 cell differentiation	7	0.030848407	3.331741725	3
Adipocytokine signaling pathway	6	0.03130732	3.743385491	3
B cell receptor signaling pathway	6	0.03130732	3.743385491	3
Melanoma	6	0.03130732	3.794664744	3
Neurotrophin signaling pathway	8	0.03130732	2.885526316	3
T cell receptor signaling pathway	7	0.035084014	3.137659683	3
Renal cell carcinoma	6	0.038913081	3.506462358	3
cAMP signaling pathway	12	0.039664453	2.074985216	5
Hippo signaling pathway	9	0.039664453	2.4881185	4
Th1 and Th2 cell differentiation	6	0.039664453	3.462631579	3
Axon guidance	10	0.042436727	2.2521181	4
Dopaminergic synapse	8	0.042436727	2.619484882	3
Insulin signaling pathway	9	0.042436727	2.429916898	4
Propanoate metabolism	4	0.042436727	4.991180654	2
VEGF signaling pathway	5	0.042436727	3.912578055	2
Glucagon signaling pathway	7	0.046719878	2.810251716	3
