# Supplementary material for: Identification and Characterization of circRNA in Longissimus Dorsi of Different Breeds of Cattle
Source: Front Genet. 2020 Nov 26;11:565085. doi: 10.3389/fgene.2020.565085 (PMC7726199; doi:10.3389/fgene.2020.565085)
Supplement: Supplementary file 7 [file Table_7.XLS]

## Sheet: primer
Gene	Primer Sequence (5'→3')	Product Length (bp)	Annealing temperature(℃)
circ0010570	F:AGTGTCCGCCGTGCTCTA R:GTGCGTGGGCAGGTTGTA	148	53
circ0006779	F:AGAAGGCAGCAGATGAGA R:ATGATGACCAGCTTACGG	166	51
circ0010252	F:ATCTCCGAGGCTGTGC R:TTTGCCCTTGTAATCC	323	49
circ0006600	F:AAGCCCACTTCTCCCTGAT R:GTCCACCACCGTCTCGTT	101	53
circ0012148	F:GGTGCTCTGGGATGGA R:GGTGGGAACAGTCTCG	300	54
circ0010570	F:ATTCCCTGCTGTCCTG R:GTAATCGGGTGCCTCT	183	50
circ0001048	F：CTCCTCCTCATGCCCTAAATTC R：GCGCTCTTTATCATCATCTCCT	118	63
circ0001103	F： GACCTGCGGGACACTTT R：GTCGGCACCTTTGAGCT	141	56
circ0001159	F：GACCAACAGTCTCAAGGATCTG R：CTCTTTCCTCGGTGTCGTTT	122	58
circ0003719	F：CCTGTAAGAGCCTGGTGAAAT R：CTCCATCGTTGGTCAGTTCTC	114	59
circ0003424	F：CGAGGTATCCTGACTCTCAAGTA R：CGGAGCTCATTGTAGAAGGTATG	101	61
circ0003721	F: CCTGCTGATTGCTATGAGTGT R: TCTTTGGAGTTGAAGTGGGTT	101	52
circ0003720	F：GGATGTAAAGATAGGGCGGAAA R：AAGCACCAAGAACCCAATCT	109	56
circ0001519	F：TCACCAGTGGACACGAGGAAAG R：CTCAGGTAGCACGGGTCGGAAT	217	55
circ0001530	F: GCCATCATCTACTTGTTCTT R: GCTGAGGGTCTATCTTCG	176	52
circ0005011	F：ACAGGAAAGGCTGTCTCCTA R：AGGATTGCCAGGTCCTAGAT	130	57
circ0014518	F： TTACCCTCAATGACACCCTC R：CACTCACCAAACTGCCACA	106	52
circ0000181	F：CTTTCTGGCTGTGGTCATCT R：GTCATCCGTGCTCAGTTTCT	82	57
circ0000190	F: GAAGGCAGACGGTAACAA R: TGAGCAACGCACTGAAGG	113	50
circ0010558	F：GAAGACCCTGAGCAGCATATC R：ACTTGTCCAGCCTCTTGAAC	128	60
GAPDH	F：CCCTTCATTGACCTTCACTACA R：TCCATTGATGACGAGCTTCC	108	61

## Sheet: Reference sequence
circRNA	Sequence
bta_circ_0014518	CCATAAGCCTTGAACCTCACCTGCCCAGCCCTCTCTACAAATTTTCCAATTTAGAATATTTCATATGAATAGAATTATAATATATGGCCTTTTGTGCTTCAAAGCTCATCCCATTTATGATCTCCATTCGTAGAATGGATATACTACATTTCCTTTGTTCATTCATCACCTTTAGGCTATCAAGAATTATTCTGCGTGTATACTTAAGATCTGTGTTTAATAGTTTGAGACACTGTTAGCTCAGCAGTATGAGGGCTCTAACTCATTATGGACTTTATCCAATTCTTTCCTACAAGGTTAGGTCCCTGATGTTGTTCTTTAGGGAGGTGCAATTTGAATATACCCACCATCACCCTGGGATGACTGAGTTTTGTTAGAGCTGTCTTTCTCTGACCACAC…
bta_circ_0014629	GTGTATTTGTCAAGCCTTGAGGGAGAAGATCACAATCTTAGTGATGCATCAGTGGCAGTACCTAAAAGCTGCAAGTTGGATTCTGATATTGAAAGGTGTAAGTAATTTCTAGCCGCCTGTGGAACTTGCTAGCACTCAGGTGTGCTGAAAGCCAGGCCTCTCAGCAGGTCACTCTCCTTGGATTCAAGGTAAACACCTTCTTCTCCCTCAGTTTTACAGCTTCTTCTTCTCAAAAGTGGTGTTCATGCCTTTGACAAAGAATCCAAAGACCTGTAGAAATGTCACTACTATGCTCTGAGCCACATAAACCCTGAAATGTATAAAAGTGCTACCACAGGGTTACTGAGTCATCACTGTTCTTGTGAAATTTGTTAAGGATAATGATGCTCTTTTATATAG…
bta_circ_0005011	GTTGCTAGCAGACTTATGAAGTAAATGAGAAAGTCCACCTCCTGACAGCTGCAGGAATCTGAAGACACTTTGGAACACTGAGAAGAGAGACATTAATTCAGATCTTTAGGTATCACAGGTGGGATCTGATGGCATGCCCTTGGGATGACTTTTCTCACCTTGAGAAAAGATTCTTTATAAAAAGTTCCATATGATCAATTACACTTATATAAGTAATCAGGCCAAGTTTACTGAAAGCAGACTTATTTTTGCCAACAAATTACTCTTAATTTGACTATATTTGATAGACGTCAGCATATTAAATTCTAGTATTGTTAATTTAGGTCTGTATTTACTGCCCAAGACTCACTTCTGAGATAGACCCCTGTTGTTAGGTTACATTATTGTAGGACACTCTAA…
bta_circ_0003424	AGGAAGAACTTGTCTCTTTTTCTCAGCATTAGTTTGTTAACTTTCTGGGGAACTTCCCTTTTGGGTGCCCGTTTATACTGGATGGGAAACAAACCACCAAGCTTTTCCAACTCTGACAACCCAGCTGCTGATTCGGACAGCCTCCTGGCTCGCACGCTCACCTTCTTCTACTTGCCAACCAAGAACCTTTGGCTGTTGCTATGCCCAGATACCCTCAGTTTTGATTGGTCAATGGACGCCGTGCCTCTGCTCAAAACAATTTCTGATTGGAGAAACTTACACACTGTGGCCTTCTATACTGGACTCCTCCTCCTTGCCTACTTTGGTTTGAAGAGCCCAAGCATAGAAAGAGAATGCAACGGGAAATTTGTAACAAATGGCAAGCAGAATGCAAATGGA…
bta_circ_0005703	TTGCTGCTTAGTTCATCTCTGGGTCCTTAGCACCTGACATAGTTCCTGGCACATGAGGAGTTGACGAGATGTTTGCTGAGCGTCTACAGGAAAGGTACAGAGTGTTTTCTTTGGGAATTATGGACAGAATCCAAGCCCGCTTGATGTGTAAATGGTGTTTAGGGCTCCTTGACAATTTGTCATAAAAATTTGTTGTGAGCCTGCAATTCAAATGCCTTTGGCCATGGTGTTAAATTACCACTTGGTTAACTGTGGGGCTTTTTTCACCATACTTCTACAAATGCTTTTGAGCATGAGGAAGAGATGAGTGTTTGTGGCTTCTTCAGTGAGTCGGCCTTGAAAGGTCTGGGCTATTGTACAGCCCAGATGCGGTTGAGCCGGTCACCACCAGAGGGCGCT…
bta_circ_0003721	CCTGCCTAGACTAAAATGGGGCACCTGACCTGCATGGTGATGATTCTCAGACCAAACTGCTTGTTGTGAGGTACTGTCCTCTTTGCTTGGCAAGAGCCACTTGAGATCTGGACAAAGCTAAAACTCCTGGGATCCCACAATATGCTTCTACTACAAAAAGTTTTCTTTGATGTTTATTTATCATCATTGTAGGAGCAGCTGATTCAGATACTCATCACTAATTCCCTGTTCTGGGCATCCATGGGGATTCAGCAGGGGAAATTCTATGCACATTGTTCATAAGATATGCCTTTAGCTACTTGTCTCCCTCTTGGATCTCCTTCCCACCACCCTGGACATATATTCTTCAGTATAAGTTTCTTTAACAGACTTTACTGCCAGATTGCTATAATCCTGGGT…
bta_circ_0003720	TACTGGAAAGGACAAACTGTTTCATGCCAGAACCCACTAAGAAAGAGGGTAAGATTCCTCCCTAGATCTTTTTGTTGTACTTTTTAATAAAGCATGTGGGTTTTTTATTTCTTAAAGAGACTATAAGATAATAGAATACTGTGACTTAAGGAAAAGAACCTTTGGAGTAGAAAGACCAGAGGGTAAATATAGGAAGATAATGATCATTTATGAAGGAACATTAACTGAAATGATCAAATTAGAATTTTATCATTAGTTGCAAAGAATCGGTTCAGTCACAAATTTTTCACCTGTATTTACAGTTTGTGCGGAGTGGGTTAAATAGTTAACAAATTTGTTCAAGATTTCAAAAAAGAATTTGTGACAGTATTTCCCAATTTGCTATATTTTTCTCCGTTT…
bta_circ_0001519	ATGACGAAGAATTCTGACAAGTGTATTTATGTGGCGATAGTCAAAGCCGTGTGGGTGAATTAATTGTTTGAAAACTACATTGTCTATTATAACTTCACAAAGAGTCATCGTTAAAGCTACGTTCCGTTTCACTATAATTATGTGGGATTAGAACTGAAAAGAAGTATCACTGTTATAAAGTATGGATTTTCAACTGTCTGCTGAAACTACCTTCTTCCCCACTTCCCAGCCCCTGTAGCCAAAGGAACAGAGGAAACGAAGAGAAAGTTCTGAGAACTGAATCCTATTTCTTAATGTTTGCACAGCCACAGAGGGAAAAAGAGCTACTTACTCCTTGTTTCAGCAAGCTAATTATCTGTTTAGGGTGAAATGGATTAAGCGGAAATCATGGGGCTCACA…
bta_circ_0001530	AGAGGTGACGGCTGTACCTCATTCAGAATGTCTGATGCTCGCTGGACCCAAAAGGCATCCAGCCACAACCCTTCATCCAGCTGTTGTAGTCAGCTTTGTATTCGACCTAGAACACCGAGAAAAAGGTTACACTTCTTTATTCAGAGCTAACATTTTCCCCCCCAAAATGCTTGTAAGATTTCTGACCAGATTCCTTACTCCATGCGTTGGGGAGAGAATTTTAACAGTCCTTAGGTTTTCACTGTTCTTTCTAGTTGGCATATAGTCTCCTTCTTTCTAGTTGGCATATATTCTCCTTCATTCTTATTTCCCAGTATGTGGAATTATAATTCCAATCCGGAAAATGCTAAATTCAAAACTATATATATTTTGATCATCAGATCTGTTTGCTCTCTAGAA…
bta_circ_0005060	GGAACGGGTATGGCAATCCCCGAAACTCACCAGGTCTGCTGGTCTCACCTGGTAACTTGAACAAGAATATGCAAGCGAAATCTCCTCCCCCCATGAATTTAGGGATGAATAACCGTAAACCAGACCTCCGAGTTCTTATTCCACCAGGCAGCAAGAATACAATGCCATCCGTGGTAATGTGAAATTCCATGTTAAATAAATGTTGATAATGTTTTGTATACGTTTTGCTGTTTTTGTATTTGTCTGACTTGATGGGTTACTTGCATGTTCCCAGAAAATCAACATGTCAGTGCTGTTGCTGCAGCCCTGTTTGGATTTAGCTCTTATTTCTGGTAACTAATAAACTCCATTATCGGGCTGGTGTTCTGGGGGGCCCCGTACTCTGCTTATGGGATGTAT…
bta_circ_0006589	TTTGTCAAGGCCACAATTTTGTCTCGAGAGGGTGGCAAAGTCACCGCCGAGACAGAACATGGCAAGGTGGGTGGCGGGGCCAGCGTGAGAGGCCACCCTGGATGCCCCCCCACGCCTGGGGTGCCTGGCGGGTGCCACCAGGATGTACCCCACGTAGTCCGTAGGGATGTACTGTCTCCAAATAGCCCTTCTCATCCCCAACATCCCGTCTATCTTCTCTGGGACCCTGGATTCTTTTCTCATGAACACGGTTCTCCTATAACCTGCCTAACTCCCATCCCTGTCCGTGGACTGTTGCAGACAGTGACCGTGAAGGAGGACCAGGTGTTGCAGCAAAACCCACCCAAGTTCGACAAGATCGAGGACATGGCCATGCTGACCTTCCTGCACGAGCCTGCA…
bta_circ_0000181	GTGGTAGATACACATCCTGGCCTCACGTTCCTGAAAGACGCTCCAGAATTCCACTCCCGGTACATCACCACGGTAGGCTGAGTCCTTTTTTGTCTTAATAAAACTCTTTTAAGTTTCCTTTTTGTCACTGCCTAGTATCTAAGCTTTTAGATCTTTATGTAGAATGGGCATTTATATCTCATTCACTTCTTCTATGTGCCTAGTGCTTAAGAAGTCTCTTGTATACAAAATCTAAGTGATATACTCATTCTTTCTGGTCTCCATTAATATTGATACCCAGTTGATCTTTAGTATTTGCAAATAATACAAGAATTTTTCAACAGCCTAGAGTACCTCAAAATTAGAACTGAGATGATAATGAGAAATGAACAGTCTCCTGTTTTGCAAGGTGTTCTCATT…
bta_circ_0000190	GTTGCCAAGTTGAATTGCATGTAATGCTGGCCTCGTAAAATGAGTTTGACTATGCACTTGTGGTCACTCTGAGAAAACTGAACCATTACAAATAGCTCATGAAAATAACATAGGTACTTCTGCAAACAAGAACAAAAATGTTGTGCATAGAGAAGTACTAGGGAGGCAGTCCGCTTCTGTTTGGAAGTAGTAGGACCATTATAGTGTTTTTAAGTGTTGGTCTTGGTTGTAATATAGTTTAAATTGTACTCATAGTGGACTGTTGGTTAAAGATGGAACATGTGTGAAACACATGTCAGAATATCGTAAATTAATGAAGCACATGAAAATGATAATTCTGTAAAACTGTTTCAAGATGCTTTTATGGAATATAAATTTGTATGAAATACCAAGATGTTT…
bta_circ_0010558	GTCCAGTTTCTGCGGACGGTGCGTATCTCTGTGTTGGGATCTCTGGGACTGTCTCTCGGTCTGAACTCTCTGCCCTGATTGCTTGTAGTCACTGAGACTCACGGTATCTTCCTCTATCCCTGTGGGTGACTTCCCCTACCTTCCTTGCCAGAGAACCAGCAGAATTTGGGACTGCAAAATGGGGAGTGGGGGTGTCTTCTGCCACCTTCTCTGACACTAGCAATTTGTCCCAGAGAACAGGGCCGCTGAGAAGCAGGCACTTGGGGAAGGTGGTTCTAATTCCTGAGCTTAATTTGCCCTAATTCTCTTCTTGCTTCAGACTCTGACCTATTTAAATTCTTGGGAAGGGGGCTGGTGTGGGTTGACAGACCGAACTCCTTTGAACTCCCAGCCCTGGAG…
bta_circ_0010570	TCAGGTGGCTCGGACCAGGAGCGCACCAAGAAGAAGCGCCGGGGTGACCGGTACTCCGTGCAGACGTCGCTGATTGTGGCCACGCTCAAGAAGATGCTGCCCATCGGCCTGAACATGTGTGCCCCCACTGACCAGGAGCTCATCACACTGGCCAAGACCCGCTATGCCCTGAAAGACACAGATGAGGAGGTCCGGGAATATCTGCAAAACAACCTTCACCTTCAGGGAAAGGTCGAAGGCTCCCCTTCTCTGCGCTGGCAAATGGCCCTGTACCGGGGCCTCCCGGGCCGCGAGGAGGACGCTGACGATCCGGAGAAAATCGTGCGCAGAGTTCAGGAAGTGTCCGCCGTGCTCTACCATCTGGAGCAGATCGAGCACCCTTACAAGTCCAAGAAGGCC…
bta_circ_0006779	GCTGAAGCCGACGTAGCTTCTCTGAACAGACGCATCCAGCTGGTTGAGGAAGAGTTGGATCGTGCCCAGGAGCGTCTGGCAACAGCTCTGCAGAAGCTGGAGGAGGCCGAGAAGGCAGCAGATGAGAGTGAGAGAGGCATGAAAGTCATTGAGAGCCGAGCCCAAAAGGATGAGGAGAAGATGGAGATTCAGGAGATCCAGCTGAAAGAGGCCAAGCACATCGCTGAGGATGCCGACCGCAAGTATGAAGAGGTGGCCCGTAAGCTGGTCATCATTGAGAGTGACCTGGAGCGTGCAGAGGAGCGGGCTGAGCTTTCAGAAGG
bta_circ_0010252	GCCTTCACCATCATGGATCAAAACAGGGATGGCTTCATCGACAAGAATGACCTGAGGGACACCTTTGCTGCTCTGGGTACGTCACCCCGCACCACCACCCAACAGCAGCTAGGAAGGTCTTATATCCCACTCCCGTGAGGGGCAGGAGGTGAGGCTCTCAAAAAGGTCAAGAGCTTGTCATTTTGAAACAGCTCAACCAAGATCGATCTTTAAGGCAAATTTCAGAGGATAGGAAAGAAGTGTTTAGTCTTTGAGTATgaattgtatataaaaagaaaattttagtaaaaatatacaaaaacttaACAATGGCAGTTTACttatcttttgaaccttttaagtcttttcatatAAGGAGTAGACAGTGTTGACCACTAGGGCATATTCCGCTATTAACAT…
bta_circ_0006600	TTCAACAGCTTCGAGCAGCTCTGCATCAACTTCACCAATGAGAAGCTGCAGCAGTTCTTCAACCACCACATGTTCGTGCTGGAGCAGGAGGAGTACAAGAAGGAGGGCATCGAGTGGGAGTTCATCGACTTCGGCATGGACCTGCAGGCCTGCATCGATCTCATCGAGAAGCCCATGGGCATCATGTCCATCCTGGAGGAGGAGTGCATGTTCCCCAAGGCCACCGACATGACCTTCAAGGCCAAACTGTTCGACAACCACCTGGGCAAGTCCAGCAACTTCCAGAAGCCACGCAACATCAAGGGGAAGCCGGAAGCCCACTTCTCCCTGATCCACTACGCCGGCACGGTGGACTACAACATCATAGGCTGGCTGCAGAAAAACAAAGACCCGCTCAAC…
bta_circ_0012148	cgTCTGGGTGCTCTGGGATGGAGCAGGTGTGCAGAGGGTGAGGACCCAGTCCTGGGACCACGTTGCTTGCTTCTTTTCTTGGAGAGACTTATCTGCCTGAACAGACTTGAACCGGGGATGAGGATGTCTGTGGGCTCGTCGCTGCCGCTTCCCCTCTGGGGGAGGACCTTTCTCCTTCTGTTGTCTGTGGCCGTGACTCAGTCCCACTGGCCCAGTGAACCTTCGGAGGCCGTCAGGGACTGGGAGAACCAGCTCGAGGCGTCCATGCACTCAGCACTCTCAGACCTCCACGAGACTGTTCCCACCGTGGTTGGCATTCCTGATGGCACGGCTGTCGTCGGACGCTCATTTCGAGTGACCATTCCAACAGATTTAATTGCTTCCAATGGAGAAGTCATC…
bta_circ_0006093	GTTTATTCCCTGCTGTCCTGAATCTTGCTTCCAGTGCCCTCATCACCACAAATGCAACATGTGGAGAGAAAGGACCCGAAATGTATTGCAAATTGGTAGAGCATGTTCCCGGGCAGCCAGTGAGGAACCCTCAATGTCGGATCTGCAATCAAAACAGCAGCAATCCATACCAGAGGCACCCGATTACAAATGCTATTGATGGCAAGAACACTTGGTGGCAGAGTCCCAGTATTAAGAATGGAATTGAATACCATTATGTTACAATTACACTGGATTTACAGCAG
